# Supplementary material for: Transcriptional Differences of Coding and Non-Coding Genes Related to the Absence of Melanocyte in Skins of Bama Pig
Source: Genes (Basel). 2019 Dec 30;11(1):47. doi: 10.3390/genes11010047 (PMC7017308; doi:10.3390/genes11010047)
Supplement: Supplementary file 1 [file genes-11-00047-s001.zip]

Archive with 18 entries (18 files):
- Figure.1.pdf
- Figure.2.pdf
- Figure.3.pdf
- Figure.4.pdf
- Figure.5.pdf
- Figure.S1.pdf
- Figure.S2.pdf
- Figure.S3.pdf
- Figure.S4.pdf
- Table.S1 Primer sequences of selected genes.xlsx
- Table.S2 Expressed mRNAs.xlsx
- Table.S3 Expressed lncRNAs.xlsx
- Table.S4 Differentially expressed mRNAs.xlsx
- Table.S5 Functional enrichment analysis of DEGs up or down regulated in white skin.xlsx
- Table.S6 Differentially expressed lncRNAs.xlsx
- Table.S7 Functional enrichment analysis of cis target genes.xlsx
- Table.S8 Functional enrichment analysis of trans target genes.xlsx
- manuscript.docx
