# Supplementary material for: Transcriptional Differences of Coding and Non-Coding Genes Related to the Absence of Melanocyte in Skins of Bama Pig
Source: Genes (Basel). 2019 Dec 30;11(1):47. doi: 10.3390/genes11010047 (PMC7017308; doi:10.3390/genes11010047)
Supplement: Supplementary file 1 [file genes-11-00047-s001.zip › Table.S1 Primer sequences of selected genes.xlsx]

## Sheet: Sheet2
gene name	Primer sequence (5′--3′)	Tm(℃)	Size(bp)
TRPM1	CACCCACTCTGTCCCATCAC	59	203
	TGCGTGTCCACCTGCTTATT
TYRP1	CCCTCAGTTCGTCATTG	62	182
	CTTCGTGAGAGAAATCCA
DCT	ACCCCACACCCTGACTA	62	115
	GGAGCCACACAAATAAAT
MLANA	GCAGTCACCACCACCCTATT	60	123
	ACAGCTTCTGGAGCATAACCC
PMEL(sliver)	CGCAGACTTATGAAGCAGGACT	60.4	206
	GAAGATGGGAGAAAAGATGGAC
β-ACTIN	CTGAACCCCAAAGCCAACCG	62	184
	GGGCGTACCCCTCGTAGATG
KIT	GTCTCCACCATCCATCC	62	184
	CTCTGCTTTCTCCACGA
ADCY4	AACAGTGGAAACAGTCAAAGGA	60.4	150
	GGATGATGAAGTTGGACAGAAA
ADCY5	GAACCAAGTGTCCAAGGAGATG	64	268
	GATGAAGAGGAAGACGAGCGAG
EDN1	CCAGTGTGCCAGCCAAAAAG	63.4	322
	GGGACGAGATGGCTTCAGAC
FZD4	GGGCTACAACGTGACCAAGA	62	147
	ATTGGCACATACACCGAGCA
TCF7L1	CAGCCCATGTACTCCCTTCC	60.4	108
	CATGTGAGGGGAGAACCGAC
FZD10	AGGAAATGCCCCGGAAAGAG	63.4	117
	TACAAGGGACCAGCACCAAC
CREB3L2	TCTGTGCTGGCTCTGCTAAC	59	97
	CTGGATTCAACGGAACCGGA
MYRIP	CAGCCAGAGCGTCCAAGAAG	59	98
	CCTCCGTGGCATTGATGACT
wnt11	GCCAAGTTTTCCGATGCTCC	61	218
	TAGCGGGTCTTGAGGTCTGA
COX5B	CGGATAGTGGGCTGCATCTG	63.4	170
	AACTTGCCAGCGCATCTTGA
NDUFS6	GAGCAGCCAGTGAGCGAAGTC	64	449
	CCACCGAGCAGAAGGAAGGAG
CYGB	GTGATCGCCGAGGAATTTGC	61.4	81
	GCTGTAGATGAGGCTGCGAA
TCONS_00042201	ACTCTTGCTTGTGTAGGGCG	61.4	109
	TACAGGGAAATGGTTGGGGC
TCONS_00110370	GATCCTGAGCACTCCCTGAA	61.4	197
	TTGACTCCTTCAACCCCGTT
TCONS_00019024	CTGACTTCTCGGTCCCTGGAT	62	226
	CGGGTACTGTCCCTGTCACT
