# Supplementary material for: Transcriptional Differences of Coding and Non-Coding Genes Related to the Absence of Melanocyte in Skins of Bama Pig
Source: Genes (Basel). 2019 Dec 30;11(1):47. doi: 10.3390/genes11010047 (PMC7017308; doi:10.3390/genes11010047)
Supplement: Supplementary file 1 [file genes-11-00047-s001.zip › Table.S2 Expressed mRNAs.xlsx]

## Sheet: Sheet1
mRNA	Gene	Locus(chromsome:star - end)	W1	W2	W3	B1	B2	B3
ENSSSCG00000020909	-	10:59681504-60105413	0	0.312534	0.540617	0.845794	0.618619	0
ENSSSCG00000005193	TYRP1	1:209725496-209745763	0	0	0.071837	28.5028	3.97291	4.6012
ENSSSCG00000004843	TRPM1	1:143709845-143855984	0.020031	0.008366	0	2.7387	0.977981	1.16169
ENSSSCG00000005206	MLANA	1:216232562-216245389	0	0	0.081648	10.4942	3.84293	5.97044
ENSSSCG00000000371	PMEL	5:21331467-21392707	0.214627	0.151286	0.390643	102.91	15.1842	15.2004
ENSSSCG00000029545	GPRC5D	5:59535088-59546262	1.85446	0.191224	1.02518	582.474	0.401593	5.53491
ENSSSCG00000033235	-	5:17571161-17579963	3.08395	0.270074	0.618273	571.07	0.832706	2.09136
ENSSSCG00000038131	KRTAP11-1	13:194506051-194506525	10.0099	0	3.84156	1309.48	0.17477	17.064
ENSSSCG00000033887	PLA2G2E	6:78278989-78282226	0.26389	0	0.151902	49.0058	0	0.425297
ENSSSCG00000000239	-	5:17635566-17645176	16.8821	0.065533	4.58971	2429.51	0.31872	25.267
ENSSSCG00000017458	KRT39	12:21492451-21500366	0.156024	0	0.187934	46.6167	0.130614	0.23529
ENSSSCG00000000235	KRT82	5:17717923-17731954	1.76499	0	0.949898	183.232	8.50094	2.23534
ENSSSCG00000033682	CPLX2	2:81732527-81801351	0	0	0	1.1094	0.011155	0
ENSSSCG00000020740	DSG4	6:115302302-115324853	0.565224	0.040501	0.321206	76.3424	0.514831	0.28738
ENSSSCG00000004445	-	1:82150166-82155098	0.726426	0.057973	0.623364	124.252	0.466235	0.998379
ENSSSCG00000029297	KRTAP27-1	13:193730802-193731423	2.23572	0	0.829723	167.3	0	0.922989
ENSSSCG00000022657	-	5:17604719-17614052	1.58728	0	1.39158	402.811	0	4.15027
ENSSSCG00000000249	KRT72	5:17936806-17948937	1.32694	0	0.135866	101.374	2.05393	0.678745
ENSSSCG00000017463	KRT26	12:21689198-21695850	0.18115	0	0.156378	21.4646	0	0.581883
ENSSSCG00000030350	-	12:21250442-21255560	10.2562	0	1.21176	989.48	0.062638	8.315
ENSSSCG00000021755	-	12:21231794-21242549	20.0547	0	3.69327	1696.12	0.099615	21.0442
ENSSSCG00000006605	RPTN	4:97127077-97131911	0.108188	0	0.310985	27.2641	0	0.043499
ENSSSCG00000026211	NRN1	7:3681830-3691969	0.018451	0	0	0.350201	1.98578	0.675915
ENSSSCG00000021668	KRT31	12:21209792-21213827	14.0985	0	5.19512	1506.57	1.27537	19.4253
ENSSSCG00000036987	KRT40	12:21481897-21489286	0.564586	0.096427	0.200323	57.129	0.649886	1.2541
ENSSSCG00000000240	KRT85	5:17679996-17691232	4.53001	0.041887	4.87249	379.25	8.10708	2.90155
ENSSSCG00000000250	KRT73	5:17956456-17967030	0.539681	0	0	20.0051	4.36689	1.11887
ENSSSCG00000006399	VSIG8	4:90637369-90644387	8.32757	0.357778	4.57198	641.832	9.10645	8.5173
ENSSSCG00000025597	-	5:17620265-17631439	16.1557	0	9.76906	1557.29	0.08734	20.4219
ENSSSCG00000016923	ACTBL2	16:36470502-36471633	0.135256	0	0.189429	15.6838	0.425328	0.351893
ENSSSCG00000017222	OTOP2	12:6323669-6333820	0.139056	0	0.090831	10.3861	0.23392	0.24311
ENSSSCG00000002967	CAPN12	6:47446033-47578795	1.42219	0.174257	1.658	145.454	2.61828	1.67545
ENSSSCG00000026868	LRRC15	13:131343939-131345685	0.766336	0.161797	0.282975	53.9854	0.295673	1.1153
ENSSSCG00000022200	SYT17	3:26446919-26548416	0.020897	0	0	1.13522	0.014643	0
ENSSSCG00000000247	KRT71	5:17895717-17905181	40.9228	0.027532	21.7823	2722.57	160.327	46.9974
ENSSSCG00000034471	PSORS1C2	7:23405022-23562074	10.0646	0.952363	4.67041	678.526	7.29947	10.8441
ENSSSCG00000029666	HOXA13	18:45373439-45380300	0.009106	0.01001	0.008719	0.26758	0.73047	0.701076
ENSSSCG00000006196	-	4:65439298-65508353	0	0	0	1.23737	0	0.051504
ENSSSCG00000011800	FETUB	13:124480455-124494196	0	0.086401	0	4.29017	0.074433	0.280269
ENSSSCG00000028334	KRT74	5:17914911-17924004	11.2282	0.04681	7.12127	768.239	14.7613	17.4097
ENSSSCG00000034542	LYG2	3:55017571-55032344	0.974391	0.07914	1.3415	99.4392	0.308893	1.97698
ENSSSCG00000017439	KRT32	12:21176088-21182646	3.53384	0.505873	3.15627	210.703	4.00508	6.65041
ENSSSCG00000006579	S100A3	4:96084087-96086827	76.1911	3.59942	26.0334	3924.56	22.3061	89.502
ENSSSCG00000010577	ELOVL3	14:113226581-113230208	0.604958	0	0.029989	23.3486	0.303907	0.625471
ENSSSCG00000033590	-	7:23769615-23849100	24.2307	0.180639	12.8283	1253.75	10.3886	18.0123
ENSSSCG00000030461	HEPHL1	9:26356194-26436441	0.483856	0.028952	0.405922	31.1849	1.13375	0.550561
ENSSSCG00000017464	KRT25	12:21703362-21709922	90.5935	0.035214	59.098	4866.21	209.008	110.619
ENSSSCG00000016698	HOXA11	18:45383109-45412639	0.043743	0	0.083202	1.21253	1.2067	2.4636
ENSSSCG00000003069	KCNN4	6:50579640-50593834	0.049612	0.070056	0.039735	5.47737	0.32278	0.676481
ENSSSCG00000038121	-	4:97161429-97167199	4.84459	0.040976	7.62027	319.728	17.8246	4.80486
ENSSSCG00000016297	NEU2	15:133473476-133476109	0.294914	0.110236	0.054577	14.9548	0.833025	0.100322
ENSSSCG00000017437	KRT36	12:21155952-21160456	0.920619	0.178275	0.505053	50.0969	1.03989	0.959549
ENSSSCG00000017461	KRT28	12:21659363-21669449	1.20327	0.044473	0.429022	42.6086	2.14125	3.2615
ENSSSCG00000003481	PADI1	6:75829988-75872222	0.434216	0	0.262268	18.2459	1.58273	0.481891
ENSSSCG00000017462	KRT27	12:21677105-21682464	32.3194	0	30.2219	1765.03	43.7788	54.0259
ENSSSCG00000017557	WFIKKN2	12:27093232-27100483	0.013754	0	0.012906	0.598608	0.025702	0.124474
ENSSSCG00000033728	FABP9	4:55116362-55142036	38.1233	0.640783	48.9298	2245.79	6.08715	37.6207
ENSSSCG00000031771	TSHR	7:103768259-103926287	0.021251	0.011524	0	0.426126	0.609455	0.319877
ENSSSCG00000006609	TCHHL1	4:97178372-97181539	0.085706	0	1.41891	37.5001	0	0.663682
ENSSSCG00000003482	PADI3	6:75874246-75908508	0.273798	0.074802	1.33111	35.9822	2.45336	0.706357
ENSSSCG00000001710	RUNX2	7:39762106-40349398	0.064993	0	0.036081	0.457244	0.341624	0.918571
ENSSSCG00000022728	HOXC10	5:19197807-19202972	0.042513	0.215063	0.053189	2.07989	2.82437	4.18613
ENSSSCG00000017522	SP6	12:24103188-24104322	1.13241	0	1.715	62.7978	2.59287	1.31576
ENSSSCG00000036706	SRMS	17:62549182-62555659	0.201764	0	0.165959	11.5252	1.16034	0.077273
ENSSSCG00000004662	SLC24A5	1:123574702-123656714	0	0.02435	0.07113	1.59828	0.278501	0.397149
ENSSSCG00000023127	-	6:12421017-12426270	0	0	0	1.27952	0.580671	0.571577
ENSSSCG00000011397	SLC38A3	13:32641353-32737112	0.127602	0	0.156628	7.89408	0.137204	0.290126
ENSSSCG00000028758	LBP	17:41352115-41432631	0.068998	0.162766	0.096429	0.090051	4.97373	8.76927
ENSSSCG00000021204	HOXA10	18:45383109-45412639	0	0.126962	0.460977	1.84515	5.86245	7.82223
ENSSSCG00000004615	WDR72	1:117945981-118159285	0.055943	0	0.034107	1.61238	0.141968	0.02967
ENSSSCG00000011694	CPB1	13:89044297-89088594	0	0	0.032344	0.042674	0.096614	0.633112
ENSSSCG00000037846	ACOXL	3:45202874-45563297	0.01533	0	0.014385	0.513996	0.157986	0
ENSSSCG00000021804	KRTAP24-1	13:193630812-193631574	1.68843	0	5.38634	131.036	0	1.71497
ENSSSCG00000024588	TLE6	2:75515114-75542331	0	0	0.032737	0.199304	0.35786	1.12655
ENSSSCG00000014554	-	2:19235-20768	0.112363	0.116054	0	0.834664	1.25979	0
ENSSSCG00000017985	RNF222	12:53553913-53641355	0.830314	0	0.084216	14.6016	0.167708	0.176215
ENSSSCG00000015707	-	15:19797121-19798143	0	0	0.052408	0	0	1.11226
ENSSSCG00000003431	NPPB	6:71930373-71932254	0.039506	0.057267	0.205458	1.64072	0.029511	0.442476
ENSSSCG00000040359	GOLGA7B	14:109210778-109225932	1.37023	0.305057	1.11298	42.596	4.43611	1.98301
ENSSSCG00000036487	-	13:204988951-204994409	4.29568	0	3.1346	182.24	0.189541	2.03731
ENSSSCG00000009490	DCT	11:63584868-63678314	0.459017	0.138516	0.687824	14.7739	4.52625	4.60046
ENSSSCG00000022592	FIBIN	2:33330457-33331093	1.88921	0.355603	3.95673	11.0289	4.28437	66.5902
ENSSSCG00000025052	BPIFB6	17:36556405-36574853	0.452258	0.149289	0.494674	16.3404	1.16579	0.908264
ENSSSCG00000011766	PEX5L	13:117833704-118088369	0.013594	0.011008	0.025511	0.799783	0.047036	0.033978
ENSSSCG00000004911	-	1:161791715-161865197	0.025159	0.105727	0.079505	0.703085	0.247976	1.22436
ENSSSCG00000038527	-	1:9621067-9624056	0	0.020711	0.017919	0.030631	0.124897	0.589682
ENSSSCG00000013339	ANO3	2:33618287-33905069	0.423066	0.157981	0.473563	15.5361	0.895786	0.978224
ENSSSCG00000012031	CLDN17	13:193516597-193517462	0.148255	0.217804	0.016099	4.59139	0.526734	0.912473
ENSSSCG00000023289	GREM2	10:11885279-11885780	0.128364	0.24713	0.155374	1.29174	4.04507	2.78629
ENSSSCG00000004712	TGM7	1:128168954-128184495	0.187225	0	0.663794	11.611	0.157549	0.30979
ENSSSCG00000004112	SAMD5	1:18284156-18289758	0	0	0.16525	1.3943	0.110299	0.270842
ENSSSCG00000006317	-	4:84056729-84117122	0	0.04246	0.255438	2.27482	0.071449	0.232438
ENSSSCG00000029783	MKX	10:39099167-39171105	0.304893	0	0.292081	1.2677	0.994825	2.94533
ENSSSCG00000010753	CLRN3	14:137069383-137089471	0.035649	0	0	1.32252	0	0.098155
ENSSSCG00000017441	-	12:21222122-21226968	14.523	0	9.81297	571.337	0.359037	19.1322
ENSSSCG00000009831	CUX2	14:32474490-32584816	0.061664	0.02968	0.033343	0.629551	0.429718	0.012683
ENSSSCG00000015781	ENPP6	15:45357679-45441075	0.034911	0.187041	0.127084	1.04716	1.303	0.755383
ENSSSCG00000035964	LCN1	1:272825160-272935316	0.594387	0	0.216085	0.97166	9.53373	0.5591
ENSSSCG00000020673	-	13:204985843-204988525	1.48557	0	1.50219	38.8906	0.145119	0.228762
ENSSSCG00000009000	-	8:74932532-74934476	0.097385	0.069634	0.052165	0.612005	1.01898	0.569815
ENSSSCG00000037222	-	13:207285885-207412511	11.9956	0	5.8047	320.132	0.105161	5.87778
ENSSSCG00000035582	GIPC2	6:135133304-135217787	0.121966	0	0	0.251667	0.519161	1.11828
ENSSSCG00000000236	KRT75	5:17749943-17760524	8.02949	0.074242	17.3829	182.95	42.9828	114.604
ENSSSCG00000001437	AGER	7:24215489-24221082	0.076847	0.035597	0.291635	0.270719	0.536992	1.00745
ENSSSCG00000028411	MC5R	6:96322421-96323387	0.102027	0.190973	0.140834	0.604116	0.787084	1.0004
ENSSSCG00000037514	-	6:95548662-95599055	0.049255	0	0	1.42243	0.122749	0.183677
ENSSSCG00000012049	-	13:198051284-198059296	0.448438	0	0	1.95891	0.395122	0.630382
ENSSSCG00000039151	SERPINB12	1:158121868-158134452	2.22569	1.03022	0.970597	55.1533	1.50519	2.23058
ENSSSCG00000017450	KRTAP3-1	12:21456591-21456888	47.9378	0	131.962	2257.09	0.916983	95.9128
ENSSSCG00000034469	-	Y:4968582-4992354	0.060376	0	0.127454	0.816577	0.067536	0.538234
ENSSSCG00000024514	FAM159B	16:43273283-43297243	0.705047	0	0.487458	12.9213	1.93841	0.379789
ENSSSCG00000014985	MMP3	9:33410142-33454194	0.013642	0	0.263572	1.20385	0.013903	2.73653
ENSSSCG00000007765	PRSS53	3:17386374-17416353	0.505767	0.043123	0.385756	5.54173	0.858555	0.292973
ENSSSCG00000026423	SLC23A1	2:141261755-141275086	0.422965	0.086358	0.634368	16.493	0.670769	0.054695
ENSSSCG00000033225	-	AEMK02000452.1:3591645-3841358	2.66286	2.369	0.861107	5.33576	10.8915	2.61572
ENSSSCG00000002983	LGALS13	6:48204575-48210071	0	0	0.234472	0	0	2.83039
ENSSSCG00000020671	SLC18A2	14:127357554-127502399	0.021183	0.022106	0.052254	1.39911	0.065179	0.133903
ENSSSCG00000007082	-	17:25380516-25383455	0.408845	1.19745	1.24152	13.7588	15.575	10.1586
ENSSSCG00000026043	TGM3	17:33191908-33236609	2.31106	0.42586	2.28089	59.1377	2.1685	4.7794
ENSSSCG00000006852	NTNG1	4:112285388-112614544	0.029445	0.033167	0.04774	0.170168	0.392913	0.519936
ENSSSCG00000005530	LHX6	1:262299686-262321074	0.155632	0.24491	0.40388	1.10645	2.7832	5.70928
ENSSSCG00000024024	CX3CR1	13:23944368-23957486	0.047587	0.117343	0.022628	0.436953	0.57244	1.54697
ENSSSCG00000032780	-	13:207285885-207412511	3.21697	0	2.01766	43.0553	0	1.30649
ENSSSCG00000035435	-	12:21476819-21477119	27.8834	0	57.8764	1065.99	0.840853	39.2738
ENSSSCG00000040885	LY6G6E	7:23769615-23849100	2.54929	0.677046	2.62979	30.951	6.4951	3.39575
ENSSSCG00000013617	ELAVL3	2:70097453-70134348	0.054964	0	0	0.987986	0	0.049009
ENSSSCG00000021534	SLC30A3	3:111870802-111878234	0.229426	0.048037	0	0	0.713366	1.12365
ENSSSCG00000017438	KRT35	12:21166682-21171562	7.36034	0	7.76552	127.118	22.1717	13.8517
ENSSSCG00000015002	ELMOD1	9:36141880-36209063	0.272835	0.023392	0.419115	9.35607	0.799497	0.567813
ENSSSCG00000002764	SMPD3	6:28666452-29025391	0.20474	0	0.383811	5.60376	0.113311	0.174142
ENSSSCG00000023788	TBC1D30	5:29205703-29300445	0.330446	0.312833	0.761941	15.6097	1.60912	1.10881
ENSSSCG00000033142	ENDOU	5:78073089-78089520	10.5287	3.69549	11.7135	207.478	11.4192	10.1603
ENSSSCG00000021728	LGALS2	5:10237739-10244622	0.088349	0	0	0.689001	0.73657	0
ENSSSCG00000014602	-	9:2634083-2635054	0.105029	0.111784	0	0.284484	0.556196	0
ENSSSCG00000006595	-	4:96656522-96657615	5.89302	2.55163	39.3607	342.918	6.77645	13.1268
ENSSSCG00000011195	GALNT15	13:3330022-3373481	0.920992	0.525913	3.83681	2.12566	2.08944	55.1692
ENSSSCG00000004932	IGDCC3	1:163348817-163389014	0.204504	0.081767	0.077612	0.468799	1.08002	1.1404
ENSSSCG00000002490	GSC	7:116099046-116100966	0.248862	0	0.046548	0.203754	0.465189	1.80508
ENSSSCG00000033256	-	13:122336151-122337036	8.6807	2.18595	12.5129	175.748	8.51971	8.31754
ENSSSCG00000038562	RND1	5:14911452-14936489	0.358912	0.194132	0.399073	0.61267	4.07217	1.88576
ENSSSCG00000011349	NPG1	13:30931934-30987976	0	0.058113	0.261961	1.56617	0.040932	0.024547
ENSSSCG00000017317	WNT3	12:17459007-17708903	0.405371	0.053169	0.404738	7.11713	0.58174	0.394766
ENSSSCG00000000648	CLEC7A	5:61832346-61845625	0.130204	0	0.197517	2.2038	0.637006	0.745414
ENSSSCG00000010650	AFAP1L2	14:124631967-124672174	1.63655	0.850762	0.365788	13.8434	2.73608	2.183
ENSSSCG00000022347	WNT11	9:10411901-10431405	0.824299	0.094243	0.367472	5.94196	4.29955	2.33073
ENSSSCG00000017589	DLX3	12:26179427-26182932	1.62916	0.094975	2.27945	26.345	6.8244	2.73572
ENSSSCG00000005856	RNF224	AEMK02000682.1:679195-679669	0.11681	0.053548	0.056499	0.869686	0.225026	0.241282
ENSSSCG00000021724	KIF19	12:6775713-6803003	0.064923	0.033579	0.014899	0.196486	0.704935	0.46936
ENSSSCG00000008995	LRAT	8:74412233-74428713	0.038685	0.042096	0.051365	1.26459	0.054277	0.154504
ENSSSCG00000034746	CAPN8	10:19624171-19731940	0.855903	0.524603	0.52119	6.2963	3.68102	1.83399
ENSSSCG00000025578	ALDH1A2	1:113794039-114037046	0.126311	0.045936	0.065974	2.03882	0.762329	0.392197
ENSSSCG00000009927	FAM222A	14:41174962-41233331	0.056506	0.048575	0.031778	1.00726	0.188541	0.155238
ENSSSCG00000034087	TNFSF15	1:255326131-255349566	0.222275	0.093821	0.273943	4.30237	0.286741	0.643955
ENSSSCG00000012712	MCF2	X:114255363-114356131	0.05454	0.029073	0.076289	0.230634	0.311432	1.40701
ENSSSCG00000004903	CDH20	1:159818159-160025686	0.028124	0.054524	0.055276	0.229306	0.27495	0.58754
ENSSSCG00000007073	ISM1	17:21948118-22357662	0.834973	0.290605	1.46199	3.31386	2.37057	22.1467
ENSSSCG00000014251	-	2:130227034-130338852	0	0	0	0.848316	0.058075	0.39629
ENSSSCG00000010971	ARID3C	10:32172089-32251503	0	0	0.283838	0.081123	0.543964	0.391315
ENSSSCG00000025793	-	13:207285885-207412511	1.57509	0	0.706008	30	0	0.880472
ENSSSCG00000029651	SLN	9:36232967-36242436	0	0	0.276678	0.336084	1.66614	0.24554
ENSSSCG00000037430	COL6A6	13:1819081-1948536	0.095849	0.13188	0.166182	0.582101	0.77117	2.36588
ENSSSCG00000012883	GAL	2:4338327-4367702	0.223103	0.051247	0	3.46292	0.188914	0
ENSSSCG00000025188	LEPR	6:146798978-146895937	0.1173	0.166587	0.185019	1.44194	0.816914	2.50643
ENSSSCG00000035512	C5orf47	16:50389585-50400163	0.07876	0.127379	0	0.528961	0.717233	0
ENSSSCG00000005502	ASTN2	1:256823394-257741226	0.203082	0.016804	0.057768	1.71157	0.350449	0.32498
ENSSSCG00000003356	MMEL1	6:64436816-64470592	0.023315	0.169641	0.022948	0.226417	0.938169	0.28662
ENSSSCG00000007486	CYP24A1	17:55108878-55130554	0.057172	0.06184	0.133402	2.4119	0.016164	0
ENSSSCG00000002639	TUBB3	6:168451-178462	0.070238	0	0.098789	0.993452	0.015468	0.261851
ENSSSCG00000011040	CACNB2	10:44560565-44885424	0.098947	0.11995	0.037592	0.210615	0.682999	0.375126
ENSSSCG00000039318	-	12:58011816-58168405	0.039623	0.092262	0.839053	1.23794	2.28706	3.19862
ENSSSCG00000032053	ST8SIA5	1:96297033-96375848	0.063752	0.078113	0.022411	0.828268	0.193927	0.116767
ENSSSCG00000021873	CRABP1	7:47601990-47609624	31.2669	14.7054	2.78361	147.47	267.908	32.0857
ENSSSCG00000028204	TREH	9:45902049-45965545	0.690047	0.170903	0.207905	3.94411	1.66708	1.76716
ENSSSCG00000026695	TNFSF14	2:72479214-72483909	0.069942	0	0.052382	0.186887	0.207306	0.546588
ENSSSCG00000036441	PMP2	4:55116362-55142036	0.610011	0.407092	0.231772	7.26152	1.32509	1.72163
ENSSSCG00000013378	ABCC8	2:41666908-41756703	0.058895	0.016991	0	0.076641	0.710439	0.113746
ENSSSCG00000014854	KLHL35	9:9640849-9647749	0.0325	0.035763	0	0.574363	0.539807	0.241855
ENSSSCG00000028768	-	13:207285885-207412511	5.18975	0.114464	4.38506	73.314	0.126527	2.02564
ENSSSCG00000012644	TENM1	X:101823477-102206241	0.131849	0.124559	0.062821	0.648023	1.06037	1.65604
ENSSSCG00000002469	OTUB2	7:115304814-115326047	1.6922	0.514997	0.955345	24.1575	1.08228	1.83948
ENSSSCG00000009953	-	14:43049088-43191007	0.169284	0.067451	0.228559	1.64323	0.928081	1.54089
ENSSSCG00000026339	-	14:87940326-87943541	35.6891	9.87098	65.3497	798.58	16.9591	41.4603
ENSSSCG00000012138	ACE2	X:12099432-12152347	2.06293	0.891802	3.13209	16.2915	7.70851	27.827
ENSSSCG00000005378	ANKS6	1:240527610-240584918	0.056571	0.066432	0.063305	0.246239	0.186766	1.03393
ENSSSCG00000007382	PABPC1L	17:47321379-47376449	0.057035	0	0	0.241793	0.553756	0.028055
ENSSSCG00000021866	EDDM3B	7:78213004-78262420	0.696344	0.616279	1.32543	1.80251	2.08812	3.23195
ENSSSCG00000010532	LOXL4	14:109570534-109593396	2.41344	1.97494	4.19542	11.3106	24.3798	38.5113
ENSSSCG00000000647	OLR1	5:61799355-61809691	0.288731	0.077449	0.293461	0.634338	0.705271	0.7912
ENSSSCG00000006394	CFAP45	4:90600470-90631108	0.027662	0.005869	0.032835	0.742574	0.057952	0.056625
ENSSSCG00000035525	-	13:107016648-107696903	0.290537	0.152005	0.144671	0.992446	2.22783	0.841414
ENSSSCG00000037223	-	AEMK02000393.1:829948-830524	0.074323	0	0.416122	6.25261	0.20493	0.059434
ENSSSCG00000015271	PRELP	9:64190981-64207001	5.23376	4.16502	6.60891	20.8795	24.509	93.9133
ENSSSCG00000040466	FMN1	1:136705076-137163598	0.659577	0.217178	0.235463	5.57642	0.651903	0.497207
ENSSSCG00000009494	SOX21	11:63825636-63826467	0.949505	0.205361	1.45795	7.22915	2.22844	2.41859
ENSSSCG00000015015	ARHGAP20	9:38473327-38583148	0.10961	0.115324	0.105115	0.70412	0.350391	1.52949
ENSSSCG00000031122	HIST1H2BB	7:20735560-20735941	1.13861	0.342298	0.743202	6.80302	1.68625	0.273573
ENSSSCG00000031154	ACKR2	13:26306084-26329495	0.524788	0.437773	1.24825	3.53067	3.24999	10.7314
ENSSSCG00000000577	GYS2	5:51852975-51917689	0.09248	0.108408	0.36058	0.615336	0.625625	2.01358
ENSSSCG00000010142	RYR2	14:53653485-54194883	0.114093	0.153221	0.266827	0.660542	0.962778	3.1189
ENSSSCG00000034919	GDA	1:225425388-225589823	0.09956	0.045392	0.208945	2.4822	0.06429	0.084351
ENSSSCG00000003228	VSIG10L	6:58518923-58541867	0.347662	0.288643	0.214595	5.58214	0.50073	0.12062
ENSSSCG00000024022	TRPC6	9:32348437-32439187	0.135129	0.191783	0.147896	0.553833	1.25886	1.52884
ENSSSCG00000011269	MYRIP	13:24382667-24554630	0.218975	0.18688	0.258126	1.20103	1.76189	2.63729
ENSSSCG00000036180	-	2:1075335-1076262	2.03896	0	3.10158	33.0355	0	1.41467
ENSSSCG00000035524	WNT9B	12:17709048-17733432	0.044224	0.012256	0.073946	0.139132	0.281349	0.63502
ENSSSCG00000037643	-	6:146614845-146616663	0.100141	0	0	0.991835	0.077346	0.825395
ENSSSCG00000014072	ENC1	2:83685442-83687254	1.14983	0.737157	1.12727	14.2411	1.28645	1.89209
ENSSSCG00000038783	IGFBP3	18:49984803-50035762	2.37017	1.06518	3.7946	8.43441	9.23532	31.5573
ENSSSCG00000000936	SLC6A15	5:97092946-97151922	0.079432	0.00874	0.083106	0.683879	0.587344	0.245496
ENSSSCG00000039358	SUSD5	13:19039987-19085200	0.099599	0.130446	0.010388	0.322274	0.81609	0.448227
ENSSSCG00000007005	-	17:8795538-8842028	0.426864	0	0.180707	1.07223	0.78971	3.66655
ENSSSCG00000032411	ENGASE	12:3139128-3149460	1.74595	1.67976	1.42471	28.7684	3.6922	1.82274
ENSSSCG00000038114	-	12:21436035-21440121	26.4836	0	91.6345	431.031	0.396511	26.0958
ENSSSCG00000021909	-	5:64938745-64953877	0	0	0	0.347435	0.393297	0.755409
ENSSSCG00000032423	SPOCK1	2:139020175-139406457	1.50476	0.546984	1.40951	5.93187	9.75984	8.77186
ENSSSCG00000010947	FBP2	10:27631482-27661903	0.67989	0.059544	0.530285	2.6053	2.16849	2.59058
ENSSSCG00000014876	MYO7A	9:11251186-11337595	0.043512	0.075629	0.081216	0.200553	0.330565	0.853953
ENSSSCG00000001867	PSTPIP1	7:57102756-57146751	1.67061	0.548677	1.98994	15.892	4.45044	3.95995
ENSSSCG00000023868	-	5:63091197-63092627	0.151815	0	0.669924	1.24592	0.48632	4.72497
ENSSSCG00000000521	PHLDA1	5:39314594-39315761	0.843241	0.878138	1.36123	14.7032	2.13204	4.34308
ENSSSCG00000030565	GRIA4	9:35442090-35839530	2.03315	1.24296	1.00804	8.16595	18.1127	8.56474
ENSSSCG00000005852	ENTPD8	AEMK02000682.1:537365-551888	0.457566	0.07955	0.14564	1.7589	1.12315	2.65298
ENSSSCG00000001972	AP4S1	7:68426258-68447491	0.772347	1.15271	1.4359	0.851075	0.642815	1.2226
ENSSSCG00000036026	C1orf64	6:75160048-75164450	0.099481	0.02512	0.12816	0.048914	0.263755	1.24309
ENSSSCG00000021596	KCNA5	5:65440132-65441935	0.256117	0.362578	0.561654	1.61195	1.08378	6.30817
ENSSSCG00000013344	ANO5	2:37171400-37255489	0.087017	0	0.030671	0.217275	0.574743	0.212496
ENSSSCG00000032243	-	12:21323453-21324014	2.50603	0	17.6916	44.6577	0.076685	6.49534
ENSSSCG00000029038	-	13:207285885-207412511	0.24971	0	0.674194	5.18458	0	0.0315
ENSSSCG00000026585	PROCR	17:38532507-38539375	2.3882	1.37105	2.63429	30.3367	5.93993	11.3021
ENSSSCG00000007680	MYL10	3:9187811-9195792	0.55059	0.17262	0.078619	3.70377	0.470214	0.167309
ENSSSCG00000037358	-	2:41020697-41027785	1.59584	1.4398	4.60851	3.33933	11.5997	40.6008
ENSSSCG00000002476	SERPINA1	7:115604298-115609726	12.9059	8.30835	27.0526	261.711	26.0227	24.4759
ENSSSCG00000028997	-	18:45383109-45412639	5.66139	5.35635	3.42125	21.9456	53.1054	31.4583
ENSSSCG00000012517	-	X:84815570-84818686	0	0	0.224785	0.849059	0.078176	0.33584
ENSSSCG00000013056	LGALS12	2:8461558-8499260	0.813137	0.414658	0.666071	3.99177	4.25824	3.36268
ENSSSCG00000015810	HTRA4	15:47611952-47713346	6.93185	3.16589	10.7456	46.1119	10.3733	81.0411
ENSSSCG00000011999	CADM2	13:169678116-170013806	0.032946	0.071537	0.090322	0.437735	0.06467	0.780977
ENSSSCG00000008903	KIAA1211	8:55336004-55598257	0.320265	0.087461	0.126218	1.32174	0.923493	1.47958
ENSSSCG00000011837	MELTF	13:133094862-133122065	0.062967	0.069707	0.066967	0.688001	0.202549	0.367611
ENSSSCG00000008664	FAM84A	3:122716999-122720657	10.0504	3.05564	12.2483	123.658	10.843	22.1965
ENSSSCG00000039522	KIAA1644	5:4704762-4849333	0.325209	0.163028	0.176137	2.40787	1.06174	0.984719
ENSSSCG00000015913	SCN9A	15:72745113-72912407	0.19035	0.217714	0.125196	0.790704	2.02421	1.32065
ENSSSCG00000004746	ITPKA	1:129867641-129875639	0.168094	0	0.180995	0.525173	0.038726	0.028988
ENSSSCG00000011014	BAMBI	10:40053340-40060319	2.03075	1.80514	4.51694	50.3036	3.11406	3.41513
ENSSSCG00000012724	SLITRK2	X:118826441-118834950	0.08584	0.197424	0.411171	1.79274	1.64203	1.2622
ENSSSCG00000009285	-	11:2792783-2803487	0.529873	0.44704	0.372556	2.27911	3.36483	2.88754
ENSSSCG00000035029	NOVA2	6:52248929-52278412	0.043437	0.354032	0.347105	0.81952	1.49236	2.50104
ENSSSCG00000031321	NR4A1	5:17399323-17411053	10.4239	7.86694	13.1446	51.0567	81.1399	73.1953
ENSSSCG00000000151	-	5:11920385-11929669	0.313037	0.113423	0.843705	3.1671	0.697353	3.44585
ENSSSCG00000016621	KCND2	18:26554189-26623034	0.081827	0.096202	0	0.350632	0.082876	0.559931
ENSSSCG00000011695	AGTR1	13:88934984-88980310	2.56901	2.00536	3.72679	14.0893	10.33	30.7155
ENSSSCG00000033465	HIVEP3	6:169669088-169722985	0.083008	0.031449	0.079097	0.185501	0.377529	0.777737
ENSSSCG00000004075	RGS17	1:13340247-13442039	0	0	0.150382	0.049032	0.023472	0.524603
ENSSSCG00000001849	ANPEP	7:55351082-55373894	8.7542	8.60376	9.83071	32.8477	46.6917	100.864
ENSSSCG00000013301	ELF5	2:26443976-26488445	5.22436	1.92773	4.46044	76.0196	2.62773	2.58496
ENSSSCG00000016450	NOS3	18:6200638-6228967	1.20931	1.14068	1.36892	5.16844	17.0043	16.929
ENSSSCG00000017762	FOXN1	12:44765241-44797811	2.66042	0.36555	2.01044	28.29	0.962089	0.926684
ENSSSCG00000038618	-	12:47143706-47500525	1.42095	1.57861	0.532636	4.72145	5.86857	9.79954
ENSSSCG00000004093	IYD	1:15757678-15779492	0.683601	0.519436	0.372558	3.19299	1.87308	2.89066
ENSSSCG00000035409	-	8:121135243-121148270	1.56555	0	7.19387	48.1634	1.16633	2.8606
ENSSSCG00000007197	RSPO4	17:34268782-34309982	0.294302	0	0.170325	0.504103	0.076594	0.039559
ENSSSCG00000017233	RAB37	12:6486196-6493411	0.255693	0	0.798092	0.247683	0.58609	0.458665
ENSSSCG00000015119	MFRP	9:46548174-46556077	11.7837	4.19518	5.40764	33.2102	65.5451	28.2209
ENSSSCG00000024814	PFKFB1	X:47761885-47858948	0.150089	0.130137	0.057184	0.772913	0.45668	0.971638
ENSSSCG00000016599	GPR37	18:22885670-23036484	0.121052	0.135018	0.182266	2.22388	0.465095	0.233889
ENSSSCG00000007836	SCNN1G	3:22976930-23013385	0.112908	0.129519	0.106711	1.2957	0.463368	0.44762
ENSSSCG00000036359	SLC43A1	2:13406947-13437744	0.090838	0.015172	0.089391	0.215592	0.198237	0.790973
ENSSSCG00000000713	-	5:64986831-65001820	0.291721	0.268333	0.194062	0.930255	1.45677	2.36654
ENSSSCG00000028559	LZTS1	14:4343497-4404203	0.133255	0.124201	0.379493	2.55909	0.428938	0.64626
ENSSSCG00000022445	TEX12	9:39864134-39916486	0.118173	0	0.213134	0.960948	0.376223	0.09843
ENSSSCG00000040815	DUSP5	14:120906038-120921985	1.29516	1.12771	1.87276	21.7034	1.78024	2.61249
ENSSSCG00000003239	HAS1	6:58307113-58313486	0.095043	0.045231	0.051108	0.878332	0.025444	0.264184
ENSSSCG00000034500	MSX2	16:49764593-49772121	2.13129	0.919043	1.89547	23.728	4.06555	3.3551
ENSSSCG00000002749	-	6:14980381-15017174	0.281692	0.283606	1.00533	0.237867	1.66535	6.90654
ENSSSCG00000014395	PCDH12	2:143548214-143564429	0.274899	0.319994	0.310017	1.35757	1.98722	2.37878
ENSSSCG00000031272	FGF5	8:137530207-137554798	0.031682	0.014044	0.121185	0.739387	0.17404	0.201576
ENSSSCG00000015885	PLA2R1	15:66900496-67005242	0.26024	0.139289	0.297529	3.19876	1.08339	0.79069
ENSSSCG00000009216	SPP1	8:131077025-131085759	12.1965	4.61788	4.61804	76.3683	37.0987	21.1392
ENSSSCG00000026457	-	3:15351867-15448192	0.68266	0.182915	0.55944	2.40509	1.89987	2.46835
ENSSSCG00000008841	PDGFRA	8:40977603-41018506	1.2241	1.05331	2.06689	6.08451	3.39332	16.0857
ENSSSCG00000023472	FMO3	9:63757745-63801653	0.080596	0.010958	0.123595	0.435961	0.035826	1.01899
ENSSSCG00000014095	ZBED3	2:85948933-85949571	0.764742	0.881249	0.957629	0.915983	2.07027	2.7684
ENSSSCG00000004502	RNF165	1:95951400-96066928	0.033775	0.073262	0.063386	0.263902	0.280225	0.671638
ENSSSCG00000037425	NFAM1	5:6313278-6333367	0.158835	0.13901	0.040137	0.687866	0.530333	0.927483
ENSSSCG00000011557	CIDEC	13:66141205-66149851	9.21141	7.87869	10.4947	49.5688	29.3402	95.9503
ENSSSCG00000012479	PCDH19	X:82036204-82151453	0.031234	0	0.116315	0.21208	0.087207	0.562476
ENSSSCG00000017562	CACNA1G	12:26844078-26911746	0.559653	0.701574	0.34265	2.07463	4.82067	1.83332
ENSSSCG00000017101	ADCY2	16:74307480-74524295	1.01327	0.576728	0.977375	2.225	3.56943	7.05109
ENSSSCG00000026185	VWA5B2	13:122130062-122179498	0.047852	0.171268	0.100562	2.07626	0.126087	0.188395
ENSSSCG00000037416	CLIC5	7:40684988-40863857	0.192268	0.233091	0.746152	1.04246	1.23959	5.36035
ENSSSCG00000001832	ACAN	7:54449587-54537370	0.116618	0.042753	0.158888	0.484851	1.0591	0.38914
ENSSSCG00000025214	TSHZ3	6:41347115-41350148	0.105579	0.177574	0.193371	0.576954	0.787335	1.68865
ENSSSCG00000039236	FGF22	2:77683737-77687282	0.478115	0.480911	0.797711	8.01806	0.633551	0.580439
ENSSSCG00000016381	SNED1	15:139821362-139875422	0.721682	0.686564	1.14048	2.59984	4.64451	7.65257
ENSSSCG00000037806	KRT2	5:17984030-17992092	0.428302	0.10422	0.586751	5.14297	0.308175	0.352262
ENSSSCG00000024784	CACNA1S	10:23503730-23567797	0.046264	0	0.024623	0.555739	0	0.049837
ENSSSCG00000039707	RTKN2	14:65687030-65775201	0.234053	0.103863	0.308439	2.77311	0.44506	0.287025
ENSSSCG00000030217	COLGALT2	9:125148752-125292347	0.089827	0.156308	0.144166	0.209323	1.02135	1.17636
ENSSSCG00000029365	MSI1	14:40289562-40356788	0.335369	0.142081	0.330961	5.08203	0.791577	0.520712
ENSSSCG00000016866	GHR	16:27126351-27421449	2.82005	1.54217	4.61556	12.467	7.9428	31.4682
ENSSSCG00000007001	-	17:25939-112834	0.054793	0	0.030995	0.799998	0.140356	0.031411
ENSSSCG00000000062	CSDC2	5:6976276-6988352	2.81126	1.29451	1.75085	20.2517	4.29997	4.68628
ENSSSCG00000010649	VWA2	14:124594324-124627360	0.148245	0.151588	0.374848	2.82832	0.799347	0.115753
ENSSSCG00000004452	PRSS35	1:82714897-82734872	0.622412	0.081389	0.356023	2.55798	1.26124	1.78605
ENSSSCG00000017643	43712	12:34744628-34785175	1.56753	1.43074	0.922516	48.4688	29.1239	15.1458
ENSSSCG00000011831	APOD	13:132514025-132557866	45.6022	54.4318	13.3407	99.8665	96.5195	376.9
ENSSSCG00000031184	-	7:34741260-34840386	0.5124	0	0.098458	0.911835	0.951811	1.48476
ENSSSCG00000014431	AFAP1L1	2:150471071-150507577	1.42903	1.27425	1.41661	5.77524	9.35829	6.69275
ENSSSCG00000039651	SLC2A5	6:69507825-69535528	0.874798	1.50968	1.23576	1.91493	4.40357	11.3341
ENSSSCG00000010432	-	14:99025305-99129155	0	0.036929	0.146621	0.957126	0	0.057044
ENSSSCG00000009219	IBSP	8:131208276-131222050	0.356823	0	0.030158	0.447601	1.169	0.161529
ENSSSCG00000009619	SFTPC	14:6440252-6443134	0.56691	0.1908	0.492025	1.31517	3.47145	0.364634
ENSSSCG00000031904	UGT8	8:108230634-108418077	0.194907	0.081323	0.42712	3.40877	0.219262	0.195978
ENSSSCG00000000279	HOXC13	5:19151168-19157645	1.06795	0.538577	2.66429	14.3112	1.9185	2.06076
ENSSSCG00000038038	SBK1	3:18677246-18681186	0.181495	0.181284	0.127729	1.28466	0.62163	0.653868
ENSSSCG00000007171	EBF4	17:32874811-32943828	0.508793	0.457137	0.402545	2.1151	4.42106	1.42157
ENSSSCG00000000807	SLC38A1	5:77011949-77058427	0.036548	0.253449	0.594312	0.890633	0.073625	1.1913
ENSSSCG00000005494	TNC	1:255532021-255630963	4.51796	0.960234	1.5247	6.79347	4.18307	39.4946
ENSSSCG00000005085	C14orf39	1:189408194-189470616	0.031606	0.02806	0.050492	0.026086	0.562099	0.087471
ENSSSCG00000039013	NOTUM	12:1037502-1044387	0.382904	0.065703	0.352627	3.01308	1.06659	0.438988
ENSSSCG00000036354	FOXI3	3:57586705-57590344	0.250358	0	0.391463	0.464555	0.876736	1.39802
ENSSSCG00000039677	CHRNA4	17:62420545-62436165	0.047928	0.008707	0.073843	0.20931	0.140419	0.519312
ENSSSCG00000017569	CHAD	12:26695147-26772382	0.320754	0.385816	0.09466	0.85328	1.98631	2.85219
ENSSSCG00000033894	-	1:33744018-35258701	0.558705	0.675949	0.641964	1.56553	0.849396	6.96973
ENSSSCG00000035539	ST8SIA4	2:106758751-106845517	0.210013	0.052985	0.418106	1.37718	0.523592	0.87563
ENSSSCG00000039419	SLCO4A1	17:61947594-61970779	0.302192	0.090492	0.811874	2.73944	1.61752	2.4049
ENSSSCG00000011743	MECOM	13:107754510-107943642	0.891123	0.57922	1.06029	2.63305	4.35623	5.86614
ENSSSCG00000012229	GP91-PHOX	X:33654655-33678333	0.861096	0.447329	1.34326	5.82514	0.598112	7.18592
ENSSSCG00000033463	KCNF1	3:125664364-125665879	0.123705	0.077638	0.148133	0.077743	0.698408	0.220411
ENSSSCG00000005375	CORO2A	1:239945892-240000961	0.396169	0.201494	0.537085	4.05018	1.38963	0.868824
ENSSSCG00000004840	OTUD7A	1:143296594-143418236	0.218744	0.059503	0.097103	0.650443	0.602769	0.617297
ENSSSCG00000035371	-	17:12428898-12496941	1.48601	0.904297	0.69633	3.06943	4.41208	7.19249
ENSSSCG00000007384	-	17:47500099-47506226	0.514652	0	0.33701	1.17818	0.540785	1.19059
ENSSSCG00000006463	PEAR1	4:93176751-93205185	3.24518	2.61875	1.65282	5.74416	14.3922	12.9501
ENSSSCG00000001422	C2	7:24020322-24067398	7.65906	8.10541	6.03182	21.4992	39.9089	52.7277
ENSSSCG00000036322	SPRY4	2:143877339-143891285	0.391288	0.197506	0.409233	2.22304	1.15906	2.43857
ENSSSCG00000017433	-	12:21014312-21021924	2.26274	0.976692	1.57964	10.7428	4.88875	3.69075
ENSSSCG00000009144	ETNPPL	8:113363041-113384792	0.31264	0.441766	0.322965	1.59553	1.46127	2.6903
ENSSSCG00000016685	WIPF3	18:42991497-43071294	0.401498	0.236097	0.667676	0.409372	5.00587	2.11471
ENSSSCG00000001844	PLIN1	7:55237348-55251510	14.5245	8.70011	20.9462	59.8781	36.9681	148.692
ENSSSCG00000034773	-	12:61506576-61507870	0.105426	0.095363	0	0.419907	0.173786	0.54626
ENSSSCG00000005369	FOXE1	1:239727854-239728976	0.697477	0.223458	0.215295	4.74341	1.29557	0.833182
ENSSSCG00000033541	NAT8L	8:1064022-1072480	0.074553	0.086808	0.084615	0.503006	0.292677	0.35807
ENSSSCG00000013762	PODNL1	2:65227045-65252549	0.961495	1.05293	0.401264	2.01659	4.73056	4.30446
ENSSSCG00000017376	MEOX1	12:19431028-19452810	0.938117	1.21465	1.81898	3.11733	8.37697	11.2232
ENSSSCG00000016848	EGFLAM	16:23469348-23605906	1.57553	1.31694	1.50616	3.86062	5.43762	8.24492
ENSSSCG00000037025	PLVAP	2:60324484-60347510	4.42816	3.93047	3.47418	9.04223	22.0545	33.0615
ENSSSCG00000039442	BMP2	17:15749835-15761194	0.826113	0.602673	1.05459	4.02121	2.39708	7.09265
ENSSSCG00000037364	CD7	12:742004-744644	0.306339	0.148635	0.383171	0.648733	2.00687	0.596697
ENSSSCG00000000918	EPYC	5:91841210-91876981	0.118547	0.145746	0.054048	0.694721	1.0153	0.538679
ENSSSCG00000001427	C4A	7:24068069-24086128	1.79685	2.29312	1.40485	8.2209	8.66313	12.4784
ENSSSCG00000007507	PCK1	17:57930355-57938817	0.282952	0.1	0.408871	1.14889	0.831752	2.61108
ENSSSCG00000010728	CPXM2	14:133245328-133395378	9.29381	18.7282	10.2405	32.3681	31.9671	52.9981
ENSSSCG00000006141	CA3	4:51212589-51238746	2.32382	5.26222	5.97368	18.0414	23.3223	32.4076
ENSSSCG00000038956	HEYL	6:95445149-95453073	0.640972	0.310774	0.604315	1.86456	1.65161	2.29293
ENSSSCG00000017896	SCIMP	12:51548355-51867111	0.169798	0.068913	0.527408	1.48675	0.889117	1.5325
ENSSSCG00000020934	-	15:37957507-38066021	1.32853	0.824573	5.97604	18.9547	3.82039	5.7352
ENSSSCG00000038160	CNGA1	8:37896387-37901330	0.094847	0.103349	0.113669	0.994152	0.178008	0.038391
ENSSSCG00000013940	NLRP3	2:56892802-56978010	0.207073	0.210344	0.347133	0.987536	0.660572	1.67723
ENSSSCG00000027852	-	2:142889512-142895246	0.034745	0.07581	0.149188	0.277015	0.04873	0.511584
ENSSSCG00000004484	COL12A1	1:90744288-90872963	3.86501	4.04292	4.61425	13.3141	13.489	39.6532
ENSSSCG00000025698	SERPINE1	3:8864668-8869943	8.64189	1.11479	14.1838	42.8303	23.6001	66.1215
ENSSSCG00000021933	CLEC5A	18:7987136-8022507	0.460425	0.318436	0.352559	1.92022	0.869222	3.22011
ENSSSCG00000040464	LEP	18:20106178-20123451	6.17953	3.59072	7.63334	31.0457	15.419	43.833
ENSSSCG00000036474	GJB6	11:793279-800046	7.47792	5.37017	11.8661	86.1695	17.2851	9.12131
ENSSSCG00000016806	-	16:17602885-17660079	0	0	0.121042	0.159702	0.057047	0.515322
ENSSSCG00000009722	SPOCK3	14:21754578-22121044	0.056016	0	0.139349	0.060823	0.31245	0.506936
ENSSSCG00000008034	NOXO1	3:39986151-40016701	0.714251	0.407768	0.502848	2.5159	2.76742	2.53885
ENSSSCG00000028995	TLE2	2:75515114-75542331	2.61409	1.77239	1.8664	9.35172	22.5134	5.08896
ENSSSCG00000022968	ARFGEF3	1:26077095-26255298	0.073448	0.120134	0.10963	0.660536	0.64081	0.795617
ENSSSCG00000038149	KCNE4	15:124911921-124918536	1.20245	0.720186	0.506594	5.40405	3.91331	3.61722
ENSSSCG00000032305	SPRN	14:141372246-141387750	0.898556	0.530888	0.79443	2.34712	1.67261	2.40239
ENSSSCG00000007032	PLAT	17:11196252-11210458	7.89178	4.21346	8.42333	19.5454	27.1118	64.152
ENSSSCG00000028567	BTNL9	2:57728024-57745684	0.581777	1.09338	2.55423	3.11728	5.27691	12.9227
ENSSSCG00000027157	SLC40A1	15:94115561-94161781	11.5334	10.7897	19.624	132.021	18.5994	77.0437
ENSSSCG00000007899	-	3:31613167-31769131	0.123161	0.057451	0.155276	0.862341	0.313945	0.149099
ENSSSCG00000040410	-	6:51641622-51662472	0.055655	0.124235	0.197874	0.337816	0.559924	0.767118
ENSSSCG00000040388	ZBTB46	17:62656000-62709235	0.507758	0.361559	0.110345	0.943025	2.22038	1.81072
ENSSSCG00000001725	-	7:41640262-41729027	2.43647	1.53153	1.41618	5.83594	8.95321	13.6676
ENSSSCG00000003908	TSPAN1	6:165212834-165230217	0.242711	0.16688	0.087989	0.253745	1.19794	1.20274
ENSSSCG00000020970	IL6	9:91506339-91511491	1.53319	0.199553	0.630293	3.20923	1.87474	7.65084
ENSSSCG00000014127	RASGRF2	2:89528121-89790718	0.434095	0.37946	0.381633	2.18958	1.85558	3.04599
ENSSSCG00000002857	-	6:42608306-42706762	0.087973	0.190662	0.051473	0.201835	0.84331	0.724374
ENSSSCG00000000277	NPFF	5:18724163-18724826	3.06274	3.3188	6.30445	8.33488	22.8639	5.78998
ENSSSCG00000001899	LMAN1L	7:58717820-58730172	1.18201	0.254345	0.956351	7.5365	2.32739	0.581608
ENSSSCG00000030626	ALDH1L1	7:53748585-53794796	2.13297	1.65119	2.32569	11.1434	9.14552	11.3063
ENSSSCG00000026297	KLB	8:30653555-30699189	0.253938	0.220282	0.796556	1.83738	1.40755	3.71479
ENSSSCG00000030209	MFNG	5:10319825-10334504	7.66487	3.79909	9.15523	28.9033	22.2042	53.4153
ENSSSCG00000013551	C3	2:72431162-72471564	5.73824	6.17356	6.97674	16.5821	23.3593	49.2536
ENSSSCG00000013230	FAM180B	2:15022059-15052831	18.2897	4.55762	7.89136	31.9617	22.4816	40.4423
ENSSSCG00000027113	CNGA3	3:55871328-55903208	0.869388	0.512092	0.026075	1.07243	2.40728	2.01413
ENSSSCG00000028282	SLC1A4	3:76938108-76970515	1.14035	0.657866	1.79797	11.5709	1.95955	3.50341
ENSSSCG00000012818	F8	X:125266878-125350651	0.315344	0.201811	0.601099	0.715069	1.788	2.97336
ENSSSCG00000029388	PDE2A	9:7133060-7227964	1.66509	2.59307	1.94794	8.80288	22.7481	9.30406
ENSSSCG00000031118	PREX1	17:50353928-50550250	0.639695	0.259734	0.57055	1.33275	1.24255	3.02717
ENSSSCG00000022999	ZNF232	12:51548355-51867111	0.19824	0.226185	0.217522	0.216406	1.45641	0.984778
ENSSSCG00000015045	NCAM1	9:40721254-40960966	1.12106	0.901531	0.647302	3.08168	4.3748	7.2705
ENSSSCG00000008119	KCNIP3	3:45906678-46023501	0.596329	0.408567	0.528329	3.09241	1.97849	0.957622
ENSSSCG00000006850	FAM102B	4:111392337-111467795	0.821161	0.524517	2.51105	2.94821	1.77705	14.1954
ENSSSCG00000011627	ACPP	13:73471683-73571052	0.431697	0.701916	1.83396	10.8199	0.008536	0.134033
ENSSSCG00000009954	CRYBB3	14:43194704-43199482	0.476088	0.577855	0	0.636656	3.033	0.549811
ENSSSCG00000001027	BMP6	7:5058035-5236824	0.597395	0.41055	0.549357	1.31959	2.92713	3.10547
ENSSSCG00000017789	ABHD15	12:45756645-45761937	0.542723	0.113404	0.47446	2.46578	0.934207	2.18758
ENSSSCG00000037892	YPEL4	2:13289021-13297793	0.194467	0.054298	0.148838	0.39671	0.545739	0.784988
ENSSSCG00000001487	KLHL31	7:27062043-27106117	0.282021	0.363618	0.095456	1.76196	1.12664	1.04328
ENSSSCG00000005455	SVEP1	1:251370188-251571076	1.13434	1.28977	2.13646	3.90484	5.05403	12.0661
ENSSSCG00000006958	TOP1MT	4:1155641-1188130	0.102524	0.80103	0.683612	0.760072	4.98552	1.58874
ENSSSCG00000024048	MMRN2	14:87900481-87922110	1.22232	2.60926	1.53857	2.45636	13.0759	8.05121
ENSSSCG00000021811	GDPD3	3:18282888-18299479	1.73589	0.88388	2.3529	5.85391	3.1006	3.75862
ENSSSCG00000032241	GPNMB	9:92037508-92071499	29.3267	10.6676	46.0849	156.792	31.8049	226.488
ENSSSCG00000003073	LYPD5	6:50607022-50612462	3.36627	0.575006	4.59872	29.6107	3.48559	3.85822
ENSSSCG00000036787	APOLD1	5:59667584-59673649	3.84389	1.31596	3.41191	8.70058	10.8823	22.7413
ENSSSCG00000031359	MT4	6:18610592-18613967	66.3003	1.53052	130.273	1153.16	54.1951	38.0336
ENSSSCG00000000024	PARVB	5:4909648-5015339	0.692277	1.10756	0.490082	1.64956	2.84157	4.5543
ENSSSCG00000001988	ADCY4	7:74951104-74974201	1.60176	1.44186	1.31548	2.58699	9.44599	7.2767
ENSSSCG00000003374	ESPN	6:67284277-67315783	0.160286	0.151173	0.448579	0.83862	0.972148	0.375489
ENSSSCG00000036948	IGFN1	10:23628937-23663545	0.275651	0.350169	0.219178	1.51024	0.707085	1.16679
ENSSSCG00000008153	SLC9A2	3:51531893-51623287	0.198762	0.044011	0.143211	1.5773	0.226655	0.06075
ENSSSCG00000031616	FOSB	6:51838276-51842399	22.5401	4.03757	8.50633	29.5754	107.47	31.8731
ENSSSCG00000040397	COLEC12	6:105808091-106000187	3.99118	1.73173	4.14137	11.5758	12.3838	25.7175
ENSSSCG00000036507	-	5:64777864-64837350	0	0	0	0.664086	0	0.36625
ENSSSCG00000023014	CD300LG	12:19270974-19284170	0.525282	0.512296	0.231322	1.37077	1.61769	3.40425
ENSSSCG00000006696	GJA5	4:99854391-99871286	2.44937	1.39605	4.14617	6.36163	9.62135	24.7803
ENSSSCG00000034653	DLX4	12:26155511-26161738	0.798028	0.466763	0.808781	4.44319	3.03172	1.6353
ENSSSCG00000031648	WISP2	17:47130818-47149608	0.776212	0.259698	0.905494	2.46593	1.14359	5.57295
ENSSSCG00000008648	RSAD2	3:128880858-128898072	0.652239	0.602111	0.976479	2.42579	3.98296	4.71648
ENSSSCG00000036036	XG	X:11162-36551	3.03157	2.61166	1.75833	13.2256	6.48332	13.7401
ENSSSCG00000029882	SPATA1	6:129209184-129238893	0.207344	0.143446	0.328115	0.337841	0.209178	0.550727
ENSSSCG00000013654	ICAM4	2:69108888-69109961	0.069695	0	0	0.220022	0.462041	0.596591
ENSSSCG00000005311	CD72	1:236341178-236355713	0.350991	0.098892	0.991489	1.64056	1.32004	3.28698
ENSSSCG00000009642	STC1	14:7948654-7961629	1.02503	0.371766	2.7906	5.78449	4.44128	10.1547
ENSSSCG00000024762	PCDHGB4	2:142966007-143156552	0.111821	0.089071	0	0.220932	0.122152	0.57113
ENSSSCG00000032722	GLRB	8:45912726-46037160	0.031863	0.043175	0.154457	0.238463	0.406993	0.659688
ENSSSCG00000009873	DTX1	14:38561122-38598721	1.77066	1.09323	1.30075	6.15434	3.14022	8.46074
ENSSSCG00000015270	FMOD	9:64059852-64074106	5.41473	4.14733	4.51185	20.8984	24.9506	24.788
ENSSSCG00000015617	G0S2	9:133287324-133287742	1.46979	1.48978	3.4772	3.40041	5.61082	12.984
ENSSSCG00000027677	-	12:25313818-25335894	1.71479	1.32667	1.28486	3.03941	7.04769	7.70434
ENSSSCG00000021515	HS3ST1	8:7389779-7423229	0.351871	0.076759	0.29675	0.82658	1.34171	1.86448
ENSSSCG00000004234	FABP7	1:39846154-39896309	0.927178	0	3.85658	18.105	4.78941	2.62639
ENSSSCG00000039103	ADIPOQ	13:124633683-124648055	22.7863	10.5197	32.5936	115.337	53.402	161.006
ENSSSCG00000016290	EFHD1	15:133060260-133311516	2.33337	1.00774	4.97271	24.5989	2.85025	11.6438
ENSSSCG00000037132	POU2F2	6:49791150-49825816	0.096596	0.083252	0.107289	0.544455	0.334817	0.458004
ENSSSCG00000010992	-	10:33098675-33116154	1.45077	0.648037	3.66676	8.07265	4.93887	14.9574
ENSSSCG00000008769	-	8:28306015-28313150	0.560979	0.362927	0.473642	2.30208	1.04094	3.70797
ENSSSCG00000034102	DGAT2	9:10032162-10066082	22.5388	17.5202	15.9259	86.9522	67.3289	115.409
ENSSSCG00000030903	CDSN	7:23405022-23562074	14.9213	2.74717	28.3005	156.016	11.8938	38.6553
ENSSSCG00000033191	BEAN1	6:27176022-27215350	0.199858	0.261179	0.282941	1.41672	1.4023	0.613832
ENSSSCG00000011712	P2RY14	13:91271538-91603394	0.261687	0.20384	0.250731	1.07246	0.681126	1.99886
ENSSSCG00000021906	SYT7	2:9947736-10012517	0.727178	0.412818	0.899554	1.93199	2.07288	4.20388
ENSSSCG00000030575	TMEM158	13:28405186-28406074	0.742857	0.34555	0.317868	2.82673	1.24799	3.45994
ENSSSCG00000010143	MTR	14:54550795-54652763	0.521079	0.392332	0.742227	1.60455	1.9527	4.64166
ENSSSCG00000007185	SIRPB2	17:33850395-33865461	0.15815	0.097928	0.044935	0.55764	0.778436	0.273361
ENSSSCG00000012309	SHROOM4	X:44302231-44543983	0.870234	0.674491	0.952493	1.73949	3.71223	5.38937
ENSSSCG00000002432	KCNK13	7:111866982-111980485	0.199491	0.18624	0.203456	0.872106	0.267375	1.27318
ENSSSCG00000027768	SLC29A4	3:3854352-3877197	0.259835	0.186535	0.290158	2.18047	0.982781	0.354535
ENSSSCG00000010478	FFAR4	14:105011407-105033633	0.281432	0.08338	0.209864	1.2257	0.56831	1.02287
ENSSSCG00000018700	RNase_MRP	1:236380018-236383666	0.331124	0.479092	1.03801	1.45841	5.65357	1.08227
ENSSSCG00000007146	SIGLEC1	17:31993885-32037880	0.138876	0.061284	0.173068	0.199818	0.459341	0.9032
ENSSSCG00000023451	KCNK2	9:128429091-128659278	0.980235	0.716151	0.776239	4.75829	3.57526	3.49885
ENSSSCG00000010245	STOX1	14:71928394-71983778	0.032212	0.086466	0.25475	1.51847	0.041542	0.032379
ENSSSCG00000013388	PDE3B	2:44416096-44614133	0.819595	0.427268	1.10273	3.20651	2.32277	7.34176
ENSSSCG00000015543	CACNA1E	9:122935860-123314318	0.069327	0.089351	0.092344	0.678225	0.382143	0.355941
ENSSSCG00000012002	ROBO2	13:177369576-177723151	0.437514	0.452643	0.417194	1.2032	1.76855	2.38138
ENSSSCG00000013667	COL5A3	2:68828196-68869943	10.3349	8.96599	10.5692	34.1753	44.5295	65.2541
ENSSSCG00000003410	MASP2	6:71213522-71243459	0.149858	0.247791	0.390793	0.787352	1.5104	0.66926
ENSSSCG00000037935	CYYR1	13:189959478-190066461	1.40492	1.13668	2.26768	3.94984	4.25928	14.4542
ENSSSCG00000040714	RSPH6A	6:52119911-52139112	0.152352	0.190875	0.122349	1.15145	0.263857	0.288276
ENSSSCG00000033998	-	2:13490807-13517074	0.966213	0.547231	0.792681	2.83952	3.08882	5.12503
ENSSSCG00000039030	-	12:21401267-21408887	17.0465	0	67.9606	318.928	0.884376	33.045
ENSSSCG00000003218	MYBPC2	6:55281802-55310295	1.27057	0.929018	0.859474	2.15527	8.54297	3.0365
ENSSSCG00000013598	KANK3	2:70941159-70974161	1.82017	3.49739	2.9777	3.9602	18.3689	13.5502
ENSSSCG00000000712	VWF	5:64517480-64678840	13.3633	7.37276	5.15439	18.7758	54.3881	49.011
ENSSSCG00000031977	PTCH2	6:166495762-166512648	1.75381	0.944362	1.53392	4.14155	13.8609	2.73933
ENSSSCG00000010530	CRTAC1	14:109237491-109390951	0.412388	0.295537	0.755736	2.44395	1.2648	1.82518
ENSSSCG00000005620	SH2D3C	1:268216048-268270361	3.08839	2.68794	1.46899	5.73788	16.5194	14.5609
ENSSSCG00000039946	CD34	9:134913388-134940648	6.63528	7.35929	5.29165	14.6898	37.1326	40.8195
ENSSSCG00000034369	SPSB4	13:81867739-81925419	0.230117	0.368685	0.299285	0.692257	0.963366	1.05432
ENSSSCG00000007239	CCM2L	17:35671063-35693269	1.29717	1.85534	0.567001	2.19372	12.9389	2.54907
ENSSSCG00000006415	CADM3	4:91221888-91260579	1.54002	1.45353	0.356522	7.22495	3.51475	6.5213
ENSSSCG00000032785	-	2:72625549-72653117	0.406093	1.18268	0.63465	1.21999	1.7777	0.814478
ENSSSCG00000021082	NRG2	2:141597363-141824530	1.03879	0.293487	1.94858	11.301	0.742583	1.64368
ENSSSCG00000003715	ZNF521	6:109966081-110097878	0.33308	0.347673	0.342816	1.23209	1.63917	2.09509
ENSSSCG00000036770	-	14:88158947-88160309	0.509894	0.321706	0.371683	4.28022	0.230115	0.056589
ENSSSCG00000014430	ABLIM3	2:150260182-150423211	1.2699	0.926794	1.19923	3.80867	5.63252	10.5767
ENSSSCG00000036403	FAM180A	18:13575469-13592345	4.65244	2.43372	10.9667	17.7744	22.7779	41.384
ENSSSCG00000023333	FCN2	1:274106005-274111977	7.40862	1.21427	3.88984	18.6317	9.42608	28.7966
ENSSSCG00000011111	CAMK1D	10:59205630-59630946	0.293856	0.436085	0.702303	3.70002	0.971041	0.783613
ENSSSCG00000028662	PDE3A	5:52413636-52738207	0.435068	0.211045	0.392682	1.0479	1.78207	2.43713
ENSSSCG00000004017	FRMD1	1:1495817-1521666	0.085434	0.025986	0.067388	1.42416	0.102905	0.575609
ENSSSCG00000015334	PDK4	9:75246951-75260137	1.23339	0.562387	20.1559	20.4798	3.39394	73.1534
ENSSSCG00000038869	APLNR	AEMK02000423.1:68317-72029	0.811507	1.25063	0.392618	2.15673	6.82351	2.42762
ENSSSCG00000000551	ARNTL2	5:46330521-46482280	0.929658	0.527267	0.519826	3.11041	1.44762	3.48066
ENSSSCG00000036791	KRT78	5:18123804-18133461	0.081993	0	0.04222	0.500412	0.034552	0
ENSSSCG00000011286	KLHL40	13:26202676-26219937	0.123849	0	0.174466	0.250302	1.05995	0.825426
ENSSSCG00000009958	SEZ6L	14:43917169-43998250	0.144601	0.087213	0.122354	1.15484	0.440781	0.354347
ENSSSCG00000017894	WSCD1	12:51154484-51198311	0.761178	0.967181	0.648982	1.2065	2.47607	3.97349
ENSSSCG00000036830	-	9:389843-418666	0.158162	0.339952	0.066037	0.665692	0.945217	1.44044
ENSSSCG00000005269	TRPM6	1:227811236-227998593	0.084001	0.043296	0.130407	0.188504	0.302166	1.038
ENSSSCG00000016002	-	15:84541497-84742497	0.436757	0.31056	0.249381	1.03925	1.64193	1.68815
ENSSSCG00000016976	ZNF366	16:48708609-49048458	0.282635	0.244807	1.91741	1.61606	1.93892	8.61815
ENSSSCG00000039203	CYSLTR1	X:62380779-62407524	0.367095	0.290146	0.40576	1.14207	1.52141	1.60597
ENSSSCG00000035847	TAL1	6:164285014-164294494	1.07895	0.550957	0.940172	1.14174	5.84324	4.78406
ENSSSCG00000003018	LIPE	6:49542874-49618688	11.1867	5.60767	22.5743	33.5	31.8547	114.132
ENSSSCG00000011020	JCAD	10:40910547-40998561	2.77378	1.84004	1.45931	7.56158	9.02959	10.4757
ENSSSCG00000010600	CALHM2	14:114304556-114385703	1.77586	1.40724	3.27133	4.92039	6.60242	16.5516
ENSSSCG00000015766	WDR17	15:38589307-38705784	0.477315	0.620187	0.658271	1.44317	2.74435	3.3754
ENSSSCG00000016810	PDZD2	16:18237332-18352854	0.187545	0.188446	0.313689	1.12899	0.505859	1.69035
ENSSSCG00000024610	KRT4	5:18090750-18099421	0.060822	0.053398	0.353974	0.829098	0.563283	0.425158
ENSSSCG00000015405	-	9:99684188-99782278	7.1572	4.06035	24.3026	51.6703	26.7663	111.724
ENSSSCG00000005045	BMP4	1:183413652-183422839	2.71609	3.56912	2.34686	21.2009	8.65778	6.98367
ENSSSCG00000016997	FGF18	16:52722741-52760236	0.482329	0.24596	2.3862	2.41472	3.07609	6.17084
ENSSSCG00000017734	RHBDL3	12:42571404-42676244	0.909828	0.046686	0.453209	2.196	1.23098	3.00971
ENSSSCG00000035037	-	13:206451885-206465260	5.52554	2.0278	2.62939	15.282	19.6735	10.7116
ENSSSCG00000040681	FABP4	4:55096227-55101209	241.848	96.9044	409.441	1319.22	650.04	1353.06
ENSSSCG00000005638	LCN2	1:268609632-268640934	4.79475	9.35243	5.89018	10.6683	30.9258	48.0305
ENSSSCG00000024480	SFMBT2	10:63876965-64066546	0.13971	0.191805	0.365373	0.475413	0.760473	1.55387
ENSSSCG00000040711	-	1:239152050-239202703	0.12182	0.055191	0.080488	0.1917	0.60053	0.292619
ENSSSCG00000011701	TM4SF18	13:89528219-89550088	0.100267	0.069004	0.394679	0.29655	0.204629	0.79167
ENSSSCG00000006286	-	4:81229964-81299275	3.28827	0.77324	3.11765	7.47122	10.7793	13.6174
ENSSSCG00000017537	HOXB8	12:24865838-24872518	0.107968	0.156505	0.06714	0.284943	0.569385	0.818215
ENSSSCG00000028376	-	13:133763875-133767943	0	0	0.255544	1.78453	0.170796	0.965661
ENSSSCG00000000504	PTPRB	5:34658539-34794270	1.4579	0.98543	2.34228	2.99438	6.37291	11.4543
ENSSSCG00000004907	CCBE1	1:161320535-161551830	0.214713	0.059322	0.298466	0.431848	0.312432	1.12563
ENSSSCG00000004948	SMAD6	1:164657085-164734703	2.12867	1.17889	0.69954	4.36669	5.24714	4.82691
ENSSSCG00000001435	AGPAT1	7:24205839-24209627	17.4962	10.9703	14.4463	58.1017	37.6277	97.8275
ENSSSCG00000000839	ALDH1L2	5:79491977-79575998	1.37694	0.831752	2.04693	5.29597	3.61809	8.92852
ENSSSCG00000033085	-	12:21337646-21368550	6.18378	0	27.9308	78.9936	0.318577	15.9016
ENSSSCG00000017755	NOS2	12:44140504-44327111	0.278725	0.314994	0.208913	0.7399	1.29837	1.98315
ENSSSCG00000012994	TIGD3	2:6865373-6866789	0.218754	0.131157	0.501694	1.53769	0.512722	0.513639
ENSSSCG00000034262	FIGN	15:70262090-70393957	0.133577	0.032835	0.07943	0.150668	0.204918	0.770719
ENSSSCG00000007700	HIP1	3:10521061-10574558	1.04266	1.34201	0.774074	2.19522	4.14356	6.23428
ENSSSCG00000006546	TDRD10	4:95231251-95284502	1.09278	1.23965	1.51185	3.03646	10.1791	5.47733
ENSSSCG00000028117	-	1:260465846-260638348	0.464167	0.397369	0.52813	0.930224	1.26788	1.65366
ENSSSCG00000007650	STAG3	3:8176936-8209760	0.086032	0.059114	0.014592	0.935629	0.158695	0.18176
ENSSSCG00000038322	-	AEMK02000203.1:38426-60476	7.59619	6.11583	7.55525	29.9224	23.3822	47.569
ENSSSCG00000023591	ADGRF2	7:42357172-42403213	1.04803	0.673528	2.35684	4.31547	3.17296	10.7247
ENSSSCG00000015879	DAPL1	15:65792088-65832941	34.1261	12.6607	12.1083	227.747	23.8569	9.25219
ENSSSCG00000013101	-	2:11293373-11367868	0.81784	0.152414	0.732513	1.41305	1.76137	1.79178
ENSSSCG00000038767	MBP	1:147568190-147782141	1.10211	3.04864	0.853208	2.68278	10.988	8.19915
ENSSSCG00000003119	ZNF541	6:53280047-53306736	0.193736	0.223286	0.131899	0.392257	0.890604	0.726799
ENSSSCG00000008150	TMEM182	3:51430764-51492695	0.351508	0.240224	0.408267	1.08728	0.889574	1.76445
ENSSSCG00000015579	PTGS2	9:127848602-127859287	0.634228	0.093422	0.129076	0.957131	1.40545	1.36675
ENSSSCG00000011713	P2RY12	13:91271538-91603394	1.48778	0.609499	1.30308	4.79249	2.48755	7.8815
ENSSSCG00000011641	SLCO2A1	13:75106606-75190081	1.80389	0.938744	2.66464	5.57106	8.6307	10.0008
ENSSSCG00000034827	CHP2	3:22472885-22478775	3.59592	3.20629	1.80884	7.30633	25.7946	7.62508
ENSSSCG00000014869	LRRC32	9:10802232-10817930	2.66972	2.42212	2.7457	5.49039	13.1741	16.2398
ENSSSCG00000010885	-	10:19390204-19392774	0.231726	0.277253	0.585074	0.473932	1.16499	3.27908
ENSSSCG00000033260	TNNI2	2:1251526-1254226	2.00873	1.63327	2.08397	13.7913	5.14909	1.76942
ENSSSCG00000012754	GABRE	X:123279949-123295965	0.58252	0.44534	1.71137	1.31217	2.07678	8.43327
ENSSSCG00000008211	-	3:57799028-57823413	0.392082	0.553539	0	0.056381	0.270157	0
ENSSSCG00000033093	RGS6	7:95746785-95930034	0.23443	0.372929	0.060279	0.41892	1.98265	0.632727
ENSSSCG00000003950	TIE1	6:167919670-167940579	5.77525	4.89019	3.27716	8.30761	33.2599	19.5271
ENSSSCG00000011598	FGD5	13:69594223-69724056	1.90637	2.2079	1.59157	3.9441	12.3309	7.8939
ENSSSCG00000031738	-	4:130208450-130242371	0.310583	0.030221	0.104851	0.204199	0.925356	0.541473
ENSSSCG00000011618	GATA2	13:71984066-72270336	1.35559	0.94451	0.700937	2.11974	6.03256	6.28348
ENSSSCG00000038138	TFEC	18:30122493-30169386	0	0	0.937664	1.62421	0.404224	2.03981
ENSSSCG00000014249	43527	2:129880660-130026447	2.29021	2.1401	2.18059	15.2124	5.787	6.40716
ENSSSCG00000021899	-	6:97644176-97948747	0.429788	0.405129	0.190036	2.53072	3.17726	2.35151
ENSSSCG00000011690	PLSCR4	13:86542283-86574156	1.9568	1.93548	4.69256	8.47303	7.30621	25.6552
ENSSSCG00000034767	LAMA1	6:100355064-100468454	0.14507	0.013018	0.033105	0.197423	0.277097	0.633601
ENSSSCG00000033383	AVPR1A	5:27824991-27832799	0.34732	0.153494	0.475421	0.907316	0.687668	2.58142
ENSSSCG00000016873	NIM1K	16:27858104-27933473	0.156699	0.122047	0.639314	2.37245	0.334174	1.01727
ENSSSCG00000030638	-	9:99600588-99670215	1.28289	0.515751	0.668116	4.95439	1.79263	5.28986
ENSSSCG00000001440	NOTCH4	7:24231883-24256141	2.20252	2.5457	3.766	3.80269	17.3771	15.9041
ENSSSCG00000026042	-	1:16112177-16119704	0.493499	0.133937	0.421628	0.724136	1.1303	2.65156
ENSSSCG00000014007	FLT4	2:78040145-78202504	0.502179	0.341925	0.225551	0.550988	2.2554	1.27218
ENSSSCG00000008844	KDR	8:41809114-41856379	2.02589	3.51773	1.60959	5.16248	11.3455	14.921
ENSSSCG00000015935	CCDC173	15:75980209-76007188	1.82699	0.460191	1.14012	9.12714	1.81985	1.81829
ENSSSCG00000017759	ALDOC	12:44823013-44848527	4.78039	3.26524	10.577	15.633	12.0804	46.6716
ENSSSCG00000023716	TNFAIP6	15:861895-881760	8.26104	2.73848	11.3276	17.6162	20.4454	22.8215
ENSSSCG00000009132	ENPEP	8:111765838-111858515	0.222907	0.209168	0.679581	0.778398	0.81991	2.95264
ENSSSCG00000014982	MMP7	9:33205361-33242842	5.59394	1.68717	2.60836	4.37771	4.07597	33.4666
ENSSSCG00000031706	MICALCL	2:47045930-47120943	0.237984	0.330565	1.07922	4.98733	0.797946	1.00794
ENSSSCG00000017053	NIPAL4	16:65815294-65829299	2.28041	1.07238	2.10088	12.5129	4.0636	4.4655
ENSSSCG00000007116	CD93	17:30233273-30239897	5.74784	4.45249	3.91213	10.184	25.2867	25.3988
ENSSSCG00000036963	LRRC25	2:59400950-59448983	0.352995	0.197994	0.449878	1.24069	0.784808	2.60489
ENSSSCG00000005785	PCSK6	1:145508658-145697008	1.49191	1.28615	1.76713	6.73873	3.96317	8.68402
ENSSSCG00000000132	TEX33	5:10768384-10779092	0.173945	4.53939	0.127995	0.326334	16.048	0.686842
ENSSSCG00000035218	ADA2	5:69518631-69554758	1.66998	0.417237	1.35335	5.05745	1.97461	6.83837
ENSSSCG00000007909	ABAT	3:33908962-34017770	1.47051	1.23399	1.36507	2.31862	11.1466	6.08118
ENSSSCG00000006199	PREX2	4:66715252-67116135	0.60921	0.421607	0.965527	1.52077	2.51498	4.37774
ENSSSCG00000017054	CYFIP2	16:65852586-66001986	0.576386	0.864643	0.960932	7.36412	1.22063	1.04524
ENSSSCG00000000020	PHF21B	5:4291398-4385246	0.059203	0	0.278099	0.637511	0.366833	0.245385
ENSSSCG00000002960	RASGRP4	6:47315416-47333240	0.545676	0.567163	0.364801	1.39977	2.10223	1.49955
ENSSSCG00000017948	EFNB3	12:52780229-53166567	0.573288	0.533579	0.63811	4.91863	1.62457	0.898045
ENSSSCG00000004835	MAGEL2	1:142448688-142454697	0.929548	0.584724	0.296759	2.24426	2.94534	1.9921
ENSSSCG00000023320	CYP3A29	3:6615342-6892457	2.48736	0.643063	3.99044	13.9054	1.62406	15.5024
ENSSSCG00000035055	-	9:114262085-114814626	2.4197	0	0	0	10.8093	6.042
ENSSSCG00000024067	KRT23	12:21527970-21548550	5.11128	1.16723	5.85703	39.2354	3.38083	4.13167
ENSSSCG00000036983	-	AEMK02000452.1:3591645-3841358	7.16381	6.2499	11.0387	52.8902	11.4411	3.26965
ENSSSCG00000006598	KPRP	4:96750459-96752073	1.48783	0.038228	2.05815	10.8978	0.755468	1.39243
ENSSSCG00000015268	FMO1	9:63812102-63895080	4.4889	4.22758	9.9047	9.32882	26.5026	43.5146
ENSSSCG00000010757	-	14:138819297-139004257	1.49405	1.20325	0.810685	1.75941	5.43001	4.2613
ENSSSCG00000007842	SDR42E2	3:23991242-24023024	0.224946	0.134263	0.066446	0.546251	0.259444	0.246688
ENSSSCG00000006423	OR6N2	4:91488498-91489449	0	0.16274	0.112642	0.357676	0	0.661325
ENSSSCG00000006542	KCNN3	4:94929775-95108365	0.053353	0.130249	0.229522	0.563897	0.496442	0.363028
ENSSSCG00000031520	-	12:21331399-21336374	2.40441	0	11.5102	30.6844	0.563158	4.17195
ENSSSCG00000004340	FHL5	1:63705935-63755534	1.68229	1.65447	1.48427	3.17774	5.66679	11.5553
ENSSSCG00000023520	PCSK5	1:228854607-229308906	0.315474	0.258096	0.335292	0.566194	0.861576	1.8522
ENSSSCG00000027725	CACNA1C	5:69271052-69448130	0.255065	0.121805	0.279946	0.474071	0.811181	1.02984
ENSSSCG00000009798	B3GNT4	14:30520215-30521286	0.307341	0.176297	0.976536	0.877367	1.48822	2.65165
ENSSSCG00000040016	-	2:72159383-72198869	1.07583	0.384425	1.04678	3.38842	1.50775	3.56651
ENSSSCG00000033660	-	5:17181435-17182743	0.476218	0.123055	0.296673	0.690903	0.709178	1.70575
ENSSSCG00000024958	GPR173	X:45884088-45907562	0.514724	0.26197	0.310164	1.02611	1.50739	2.31985
ENSSSCG00000009789	HCAR1	14:30105256-30108165	0.325462	0.127047	0.558688	0.793462	0.649543	2.40295
ENSSSCG00000037791	NKD2	16:79335323-79420313	3.92695	2.83265	2.72564	14.3062	10.0046	10.6793
ENSSSCG00000000423	LRP1	5:22436201-22518418	7.14471	6.51047	5.52711	16.7556	19.0703	41.7986
ENSSSCG00000000263	TNS2	5:18266480-18353113	4.86456	4.53033	6.47205	11.0451	28.0064	28.6508
ENSSSCG00000009650	DOCK5	14:9258113-9434099	0.266791	0.413728	0.704068	1.25042	1.04967	2.10052
ENSSSCG00000015825	ADGRA2	15:48568345-48610619	6.86196	3.02423	3.1781	14.3792	12.9884	24.7334
ENSSSCG00000031788	PTAFR	6:85237718-85272333	0.51731	0.280083	0.521309	1.60538	0.694906	2.6427
ENSSSCG00000023627	LYPD6	15:2579623-2696565	1.16363	0.859528	1.48732	11.769	1.55298	1.144
ENSSSCG00000022857	TFF3	13:205641037-205644363	2.64341	0.299137	0.1645	6.41493	4.58359	2.09459
ENSSSCG00000036223	ACKR1	4:91221888-91260579	3.88228	3.49534	10.6821	8.45752	23.4883	45.1825
ENSSSCG00000011241	DCLK3	13:22062244-22095473	0.369933	0.423638	0.117853	0.992995	0.961623	1.66854
ENSSSCG00000040631	LPL	14:4104768-4136593	24.3651	15.0101	47.822	127.265	66.6292	173.189
ENSSSCG00000006987	SLC7A2	17:5122264-5271849	1.18986	0.670609	1.59915	4.02145	4.88073	9.21785
ENSSSCG00000031074	FAM110D	6:83581361-83585994	3.53271	2.57617	5.23579	8.89009	17.5784	14.9267
ENSSSCG00000005233	DMRT2	1:220750257-220757312	3.5686	1.7921	1.38869	6.67543	13.4513	8.57465
ENSSSCG00000024614	ITSN1	13:197248980-197481159	1.29708	0.672067	1.68698	3.75243	1.95067	9.61506
ENSSSCG00000009434	RGCC	11:25479865-25496524	12.4844	4.36944	13.0615	33.7272	33.3284	58.1881
ENSSSCG00000002479	SERPINA11	7:115665948-115682043	0	0.262455	0.403829	0.139912	1.00634	1.51441
ENSSSCG00000025602	DOCK4	18:33310105-33879454	0.938629	0.919225	0.890155	2.45409	3.58479	3.88192
ENSSSCG00000039340	CCDC184	5:78561224-78563512	0.373716	0.162341	0.278652	0.818559	1.53754	1.1154
ENSSSCG00000011640	TF	13:74930654-74970593	0.478235	1.11254	0.594563	4.63027	2.0112	1.60994
ENSSSCG00000008835	RASL11B	8:39703361-39709817	0.514041	0.350503	0.915672	2.66408	1.36959	3.56395
ENSSSCG00000006572	NPR1	4:95957222-95973430	4.76795	4.63534	6.82789	11.4752	21.4183	32.2486
ENSSSCG00000040940	CCL16	12:39618320-39622574	0.318911	0.777393	0.096873	0.346264	3.85685	0.313662
ENSSSCG00000037134	-	18:22728778-22729039	0	0	0.790078	0	0	0.825086
ENSSSCG00000004530	STARD6	1:103835581-103858764	0.346275	0.673409	0.952744	0.438376	1.48951	1.01326
ENSSSCG00000040366	ADAMTSL1	1:203935289-204383707	0.261181	0.292941	0.179475	0.80667	0.134767	1.56247
ENSSSCG00000030016	PDE9A	13:205938316-206037297	0.65739	1.33994	0.63007	1.18473	5.48787	3.79153
ENSSSCG00000029879	LTF	13:29411456-29445953	1.712	2.26021	4.74275	2.71067	15.114	18.8769
ENSSSCG00000005943	ST3GAL1	4:7814272-7911047	1.68068	0.926228	2.12557	4.79892	4.8689	9.90077
ENSSSCG00000023604	LAP3	8:12590329-12619107	34.5115	30.5303	40.4238	301.97	39.6774	55.8594
ENSSSCG00000010170	DISC1	14:58605065-58911547	0.158333	0.181439	0.156841	0.689209	0.552276	0.685053
ENSSSCG00000011186	COL6A5	13:2029942-2173774	0.427631	0.793719	0.276142	0.773267	4.44462	1.36183
ENSSSCG00000036261	CROCC2	15:139766982-139806234	0.543154	0.51408	0.596416	1.69456	1.88115	2.53634
ENSSSCG00000004736	SPTBN5	1:129463701-129511568	0.330427	0.192094	0.149865	0.410436	1.84361	0.572997
ENSSSCG00000028805	PTPRM	6:99350305-100093056	5.32659	3.58491	3.36796	10.7803	17.0682	21.2098
ENSSSCG00000005625	ENG	1:268287728-268343936	3.79847	2.92827	2.38295	7.43855	14.465	15.0485
ENSSSCG00000008937	AMBN	8:67381124-67394611	0.885742	0.226728	0.47596	3.19792	0.811024	2.23864
ENSSSCG00000008954	-	8:70054755-70163415	11.9178	4.13996	7.41606	8.04353	36.1691	37.6048
ENSSSCG00000026254	PRRG3	X:123084508-123132794	0.083699	0.058958	0.076516	0.341087	0.819029	0.184644
ENSSSCG00000022741	PDGFRB	2:151155753-151192816	19.3751	15.9044	10.9847	39.9436	74.5065	71.4157
ENSSSCG00000032810	GZMM	2:77753608-77759997	0	0.183207	0.184009	0.07446	0.712919	0.212997
ENSSSCG00000038127	-	4:96819537-96819828	6.17225	0	16.2628	15.9539	5.89116	5.95964
ENSSSCG00000007575	RADIL	3:3556138-3713033	0.794907	0.484784	0.484416	2.32577	3.52081	2.84011
ENSSSCG00000023322	COL9A2	6:96062784-96081595	0.615926	0.102805	0.090715	2.17492	0.509543	0.251668
ENSSSCG00000035224	-	12:25420865-25449239	1.2914	1.18255	1.03732	2.12453	10.2534	5.56623
ENSSSCG00000035772	CDH5	6:27108498-27142921	6.95663	5.20745	3.5642	10.5836	29.1309	25.4118
ENSSSCG00000021706	KIF21B	10:23444997-23491185	1.40423	0.758043	0.955804	5.60831	3.22085	2.50098
ENSSSCG00000036907	NMB	7:52883127-52886644	0.895328	0	0.77475	2.0413	2.1395	2.89973
ENSSSCG00000020657	BCAM	6:51298753-51313335	37.994	11.6575	16.7982	92.2629	92.1249	167.517
ENSSSCG00000012926	PC	2:5566607-5587797	30.1121	28.2355	35.7411	86.5504	63.2699	221.873
ENSSSCG00000008311	CYP26B1	3:70572969-70593461	1.39454	0.689047	1.76487	3.27759	3.90331	9.17175
ENSSSCG00000005688	PTGES	1:269911792-269924481	8.6069	3.12893	6.70816	20.2918	18.6737	31.9758
ENSSSCG00000018019	ARHGAP44	12:57050263-57205847	0.333959	0.21311	0.149538	0.431506	0.78948	1.16753
ENSSSCG00000029163	BCAT1	5:48813772-48925970	0.671538	0.331329	0.757279	2.1275	1.73031	3.53267
ENSSSCG00000039798	SLC11A1	15:120419472-121064908	0.585211	0.3851	0.332639	2.3074	1.20655	1.54144
ENSSSCG00000011322	CCR1	13:29227221-29233960	1.71581	0.5707	2.08713	7.1593	3.32773	7.06201
ENSSSCG00000013655	ICAM1	2:69097008-69108205	7.84069	5.11887	7.74345	15.3921	29.2937	38.7546
ENSSSCG00000008842	KIT	8:41402321-41492977	0.793524	1.02636	0.44005	2.41401	3.24024	2.89663
ENSSSCG00000000736	TEAD4	5:67124725-67194381	1.61645	0.75448	1.38214	2.67968	6.4893	4.16276
ENSSSCG00000024743	PRR15L	12:24204637-24204940	1.59183	0.432458	1.1543	1.33666	2.75456	4.72192
ENSSSCG00000006187	MSC	4:63710044-63714793	0.390199	0.275636	0.559607	1.36823	1.52839	2.23766
ENSSSCG00000004215	KIAA0408	1:35694268-35778966	1.30374	0	0.957548	3.6616	4.86719	3.34922
ENSSSCG00000017801	TUSC5	12:46621116-46634332	10.4291	7.17874	19.3496	39.0501	26.6616	84.0227
ENSSSCG00000015203	ROBO4	9:52068321-52097795	3.04177	3.18395	1.68927	5.86728	18.6911	8.7081
ENSSSCG00000021146	GPR65	7:109988060-109989086	0.372931	0.259451	0.539092	1.52173	0.162696	2.52204
ENSSSCG00000014851	SLCO2B1	9:9442668-9472619	1.10389	0.765911	1.69704	3.18133	2.75038	6.25252
ENSSSCG00000004534	CCDC68	1:104420667-104474696	0.304919	0.301595	0.609903	0.850212	1.5799	2.65774
ENSSSCG00000036801	C6orf132	7:37222698-37258650	2.56787	1.33272	1.99973	11.2997	3.9118	5.92151
ENSSSCG00000001869	PEAK1	7:57223817-57503648	0.394454	0.519711	0.341523	1.17643	1.05742	2.95034
ENSSSCG00000004249	CEP85L	1:43392974-43559423	0.246106	0.496081	0.477557	1.22506	0.734102	2.65144
ENSSSCG00000039909	ICAM2	12:14966076-14997437	0.973872	0.634835	1.62748	2.92436	3.78033	3.64719
ENSSSCG00000007436	MMP9	17:48113743-48850961	2.86772	2.92387	0.995807	7.23139	6.65208	10.9235
ENSSSCG00000031581	-	AEMK02000216.1:20540-24210	0.408117	0.56108	0.328472	2.98051	4.40306	3.89219
ENSSSCG00000021852	FAM124B	15:126112454-126127547	0.275401	0.353984	0.045869	0.534435	1.32682	1.21185
ENSSSCG00000027628	IL6R	4:95322433-95381338	2.03444	1.30855	2.80673	7.28592	5.41838	11.6123
ENSSSCG00000036575	USHBP1	2:60411565-60425899	0.486713	0.716883	0.79817	1.02141	3.05621	4.05849
ENSSSCG00000037104	MIAT_exon5_3	14:44249464-44249840	0.269208	0	0.706076	1.07882	0.573971	0.3001
ENSSSCG00000023924	PDE1A	15:87619055-87868354	2.20685	2.22797	2.64602	5.7748	10.87	12.2748
ENSSSCG00000021072	EPG5	1:95498732-95603018	0.321619	0.448154	0.286588	1.55642	0.602765	1.33035
ENSSSCG00000004576	RORA	1:111375422-111477664	1.04019	0.897228	1.3186	8.46687	1.58649	2.19704
ENSSSCG00000003231	NKG7	6:58496088-58497827	2.18374	1.78637	1.70875	6.08657	5.45946	11.4352
ENSSSCG00000008901	PAICS	8:55650605-55760635	1.51982	0.781592	2.99131	6.144	3.2698	9.59221
ENSSSCG00000010959	NTRK2	10:30032175-30429882	0.521297	0.568681	1.40442	1.49587	0.809704	6.89661
ENSSSCG00000003143	MAMSTR	6:54052714-54057880	0.364911	0.087189	0.148817	0.269452	0.666114	0.469543
ENSSSCG00000015600	DTL	9:131227716-131270863	0.295206	0.332033	0.402329	1.48617	1.02214	0.32227
ENSSSCG00000015664	-	9:67933080-67959721	2.18018	0.507776	2.28143	7.14895	5.36376	6.28493
ENSSSCG00000006940	CYR61	4:130298042-130405349	11.4317	9.56576	11.94	31.4763	30.3971	55.0197
ENSSSCG00000037324	-	17:32594219-32597054	0.145905	0.046669	0.563342	0.610741	0.325615	1.9886
ENSSSCG00000027941	LSAMP	13:143675505-144304151	0.067931	0.045552	0.13794	0.487069	0.643824	0.628627
ENSSSCG00000013886	B3GNT3	2:59934955-59952859	2.81142	2.00142	4.1391	6.87488	10.9717	16.7256
ENSSSCG00000014391	ARAP3	2:143304074-143325905	4.85367	4.86068	3.37758	6.19353	29.1419	11.6138
ENSSSCG00000014221	LVRN	2:120117759-120193929	3.20195	1.76261	5.93922	7.88742	7.98605	27.9007
ENSSSCG00000037184	GPR4	6:51968821-51979432	0.40466	0.469438	0.721652	0.899711	2.82676	2.9349
ENSSSCG00000002788	EXOC3L1	6:27816868-27832454	1.72333	1.73633	0.719816	1.74608	12.4217	3.53353
ENSSSCG00000011675	GRK7	13:82580208-82630688	0.10354	0.226613	0.02062	0.204979	1.19824	0.047164
ENSSSCG00000036842	-	16:54553550-54667861	0.652002	0.946305	0.299928	1.45967	0.63349	3.8161
ENSSSCG00000011732	TRIM59	13:99939721-100133166	1.99576	1.54834	3.588	20.9996	3.20189	4.79125
ENSSSCG00000027826	GIMAP4	18:6429885-6452966	2.63722	1.24138	4.73716	9.8923	5.51577	18.591
ENSSSCG00000007710	MLXIPL	3:10894339-10934049	0.395871	1.30475	2.2717	1.60134	4.77193	7.00215
ENSSSCG00000004755	DLL4	1:130374119-130386314	1.39476	1.08042	0.657462	1.5974	5.40794	4.53582
ENSSSCG00000006369	F11R	4:89424838-89447909	8.05033	5.29139	6.45072	27.4902	14.9767	28.6478
ENSSSCG00000000223	BIN2	AEMK02000258.1:93258-133289	1.15547	0.700077	1.59345	5.9922	1.22995	3.59226
ENSSSCG00000009468	KCTD12	11:48946451-49031093	1.1648	0.536156	0.987155	2.66203	0.832476	3.76028
ENSSSCG00000009148	LEF1	8:113824510-113946000	3.76237	2.01498	3.32475	17.9376	7.93811	4.49018
ENSSSCG00000012141	CA5B	X:12229859-12333790	6.19608	3.6381	5.3933	19.117	12.3958	24.1433
ENSSSCG00000028048	ARHGEF15	12:53497758-53504842	1.84882	1.25428	1.66978	3.90723	8.14729	5.38933
ENSSSCG00000013916	COMP	2:58951788-59068846	0.065517	0.027259	0.255243	0.087059	0.124983	0.800585
ENSSSCG00000037009	-	AEMK02000452.1:3591645-3841358	20.3172	56.6202	37.3806	8.36523	372.761	11.6563
ENSSSCG00000016957	CD180	16:45571208-45598689	0.092663	0.022333	0.270382	0.356854	0.25011	0.680784
ENSSSCG00000031346	CMKLR1	14:42420176-42468058	0.229179	0.1978	0.770827	1.05128	1.04246	2.50454
ENSSSCG00000010529	SFRP5	14:109088459-109158981	8.81588	8.58647	18.5257	37.8094	35.4224	66.5821
ENSSSCG00000011959	ABI3BP	13:158090692-158326893	19.3811	12.8811	19.869	63.6556	58.0196	83.3601
ENSSSCG00000009913	CABP1	14:40563357-40587970	0.141589	0.152412	0.172377	0.337392	0.707725	0.037353
ENSSSCG00000013327	MPPED2	2:30040337-30221001	0.022227	0.202175	0.166648	0.574898	0.475081	0.587596
ENSSSCG00000039166	WTIP	6:44103132-44190547	1.91518	1.45345	2.18185	5.54284	5.53371	8.66223
ENSSSCG00000037865	SOX18	17:62867774-62895556	6.95034	6.09431	4.68581	8.79471	34.7738	22.442
ENSSSCG00000005087	SIX1	1:189619854-189624652	0.721937	0.403634	1.93004	1.61571	1.49554	8.27247
ENSSSCG00000005480	-	1:254078729-254156331	1.66766	0.938595	0.918864	2.97996	5.90477	4.46849
ENSSSCG00000023522	TGM2	17:41185877-41221710	0.433052	0.365035	0.773955	0.869035	1.1664	4.22829
ENSSSCG00000027447	TMTC1	5:43913654-44217224	0.294272	0.124863	0.572748	1.09404	0.563057	2.06622
ENSSSCG00000029371	C5AR1	6:53097141-53111565	1.85146	1.26934	3.07002	5.25869	3.87536	15.3685
ENSSSCG00000000892	HAL	5:87522524-87547855	0.049437	0.016214	0.267478	0.065094	0.561615	0.728328
ENSSSCG00000006379	CD48	4:89828922-89844484	1.44464	0.394103	2.35162	7.17341	4.68182	4.40067
ENSSSCG00000003584	THEMIS2	6:85010745-85030723	0.353015	0.088489	0.259851	0.816852	0.61902	1.46348
ENSSSCG00000022039	STARD9	1:128657566-128808959	1.4654	0.908759	1.05468	2.48673	5.60435	3.17733
ENSSSCG00000034754	PLEKHS1	14:124072755-124106802	0.042233	0.046391	0.236286	0.343325	0.440616	0.510338
ENSSSCG00000002927	LRFN3	6:45346636-45351832	0.221186	0.287406	0.669037	1.18425	1.6272	1.21315
ENSSSCG00000023487	MSLNL	3:41016456-41029080	0.274071	0.265659	0.065659	0.314297	0.890353	0.443978
ENSSSCG00000010055	GGT5	14:49615277-49809626	4.39082	4.22088	3.05784	6.06177	32.4165	9.57753
ENSSSCG00000039836	-	13:207285885-207412511	0.887411	0	1.12105	8.23455	0	0.125982
ENSSSCG00000036883	FABP3	6:87879768-87951610	7.69988	8.02449	9.90096	38.7125	35.7675	23.6975
ENSSSCG00000000873	ANO4	5:83048947-83489395	0.27668	0.052053	0.250282	0.838879	0.377887	0.606338
ENSSSCG00000016639	FOXP2	18:31338999-31458143	0.404582	0.473316	0.781186	1.42468	1.05602	2.18053
ENSSSCG00000023235	MAN1C1	6:83089948-83228777	1.81485	1.02144	1.73411	4.39798	4.24059	8.37042
ENSSSCG00000007435	-	17:48077939-48101728	13.9473	7.26036	6.32225	27.0333	20.0785	53.4334
ENSSSCG00000006256	SOX17	4:76855150-76857176	2.81913	1.8276	1.36087	3.37285	8.1147	10.4169
ENSSSCG00000001906	CYP1A1	7:58802879-58809775	0.867235	0.51799	1.00194	2.68042	3.31516	3.19765
ENSSSCG00000008959	CXCL2	8:70054755-70163415	8.42851	3.46556	6.78244	8.74047	22.911	41.5391
ENSSSCG00000009672	SCARA5	14:11617594-11742938	2.49098	2.8483	3.01891	3.66316	2.84409	22.8234
ENSSSCG00000011463	IL17RD	13:38939401-39006690	0.227781	0.218225	0.230395	0.5061	0.480807	1.75252
ENSSSCG00000003797	DIRAS3	6:144576364-144578816	0.236859	0.581068	0.739906	3.3627	2.12547	0.651066
ENSSSCG00000003928	PLK3	6:166527349-166533576	4.87089	2.07102	2.63092	19.1311	10.9512	4.80129
ENSSSCG00000003848	LRP8	6:158797087-158982381	0.307206	0.152559	0.428046	1.49085	0.692358	0.868341
ENSSSCG00000014840	P4HA3	9:8627415-8667755	8.7719	4.26398	4.32029	23.5365	21.7849	18.0952
ENSSSCG00000017879	SPNS2	12:50454062-50506140	8.50224	7.03612	7.1248	26.6069	32.6452	23.7091
ENSSSCG00000004081	-	1:13715671-14042954	0.210841	0.400371	0.273121	1.18486	0.926873	0.722995
ENSSSCG00000002783	SLC9A5	6:27884658-27903090	0.415149	0.562068	0.525269	1.96995	1.89807	1.55374
ENSSSCG00000035176	SEMA6B	2:74223743-74300462	0.579883	0.27444	0.742148	0.649807	2.6667	2.7549
ENSSSCG00000022370	TNFSF9	2:72577585-72582678	0.421298	0.213818	0.889392	1.55537	0.685639	3.45704
ENSSSCG00000000232	ACVRL1	5:17263906-17285874	4.33027	3.13541	3.04349	9.02406	16.6892	13.3278
ENSSSCG00000002716	MLKL	6:12924903-12948362	0.373556	0.15068	0.767992	0.624771	0.616672	2.61417
ENSSSCG00000017277	PECAM1	12:14608356-14723295	20.8081	18.8265	25.6818	54.1402	93.9934	107.872
ENSSSCG00000004507	-	1:98510228-98542315	1.37124	0.98844	1.70251	7.47388	3.98107	4.56766
ENSSSCG00000014428	HTR4	2:149731033-149912495	0.292092	0.339061	0.232954	0.74519	0.631475	0.217392
ENSSSCG00000014287	SHROOM1	2:135148992-135152494	0.895207	0.450337	0.382247	1.82295	1.4846	3.1671
ENSSSCG00000040105	SLC34A3	AEMK02000682.1:672283-676741	0.227712	0.111647	0.457206	0.825746	1.58464	0.595179
ENSSSCG00000034506	MS4A2	2:11400191-11420549	0.958005	0.870858	2.07447	2.19972	2.90288	9.73573
ENSSSCG00000033759	TBXA2R	2:75068672-75081715	0.48052	0.426437	0.036178	1.21379	0.994157	1.03247
ENSSSCG00000002628	ICK	7:46662257-46701044	0.491827	0.750032	0.723984	1.03511	1.27488	2.91117
ENSSSCG00000006418	-	4:91373128-91402639	1.16025	0.932747	2.17766	2.68101	2.9917	7.95123
ENSSSCG00000011436	-	13:34353443-34357717	0.150649	0.09155	0.221521	0.451841	0.565174	0.676813
ENSSSCG00000004598	MYZAP	1:114287626-114386473	2.24977	2.02472	2.13876	13.037	5.4685	3.85096
ENSSSCG00000015645	-	9:66837803-67117315	2.57283	2.23204	2.94202	8.88563	9.68977	10.6263
ENSSSCG00000007678	COL26A1	3:9003909-9162591	0.694364	0	0.100302	1.1986	0.520526	0.762132
ENSSSCG00000034284	-	6:58941107-58952131	0.417118	0.77081	0.480798	0.947781	2.09063	2.48652
ENSSSCG00000026819	NID1	14:55239631-55348956	7.12947	3.95002	8.49466	20.2551	13.544	43.7108
ENSSSCG00000000675	C1R	5:63644320-63751607	9.65245	11.0701	11.0991	28.8201	33.8483	82.0679
ENSSSCG00000034259	PMEPA1	17:57999286-58053674	4.9058	3.65693	5.81135	13.7621	14.0326	27.3334
ENSSSCG00000006767	MAGI3	4:106674517-107120035	1.79807	2.53699	2.26524	11.8507	5.3346	6.40469
ENSSSCG00000000660	A2M	5:62437646-62485537	0.366722	0.33593	0.349995	0.808989	0.890038	2.28374
ENSSSCG00000022256	C10orf10	14:91092179-91138465	19.4258	9.91903	11.2756	35.7996	46.453	66.5128
ENSSSCG00000000789	CNTN1	5:72168531-72495728	2.04206	1.19035	1.87262	5.78466	2.16738	7.63374
ENSSSCG00000020992	IGSF21	6:76687472-76948453	0.047447	0.017268	0.147013	0.166327	0.618179	0.130313
ENSSSCG00000033637	C3orf52	13:147465862-147680155	0.493179	0.192408	0.028169	1.01737	0.068243	0.354429
ENSSSCG00000009765	DNAH10	14:29031604-29249638	0.162308	0.16136	0.159623	0.272498	0.923765	0.363768
ENSSSCG00000016589	LRRC4	18:20261472-20653617	0.531525	0.198183	0.124946	1.63673	0.720225	0.442173
ENSSSCG00000004974	LARP6	1:168503611-168530284	1.4735	1.43698	1.5372	3.24303	5.23625	8.6969
ENSSSCG00000016656	ELMO1	18:36786421-37338970	1.71697	0.653666	0.461775	2.34822	4.46877	4.84604
ENSSSCG00000028051	ZNF385C	12:20705947-20723146	0.268641	0.388163	0.136345	0.305849	1.01513	1.01603
ENSSSCG00000003063	PHLDB3	6:50346891-50394382	1.3483	0.970944	2.26475	5.58056	3.80815	4.26434
ENSSSCG00000013393	SPON1	2:44968384-45300189	11.9361	5.59474	8.42599	25.9255	27.5522	41.6225
ENSSSCG00000038765	FAM89A	14:59367768-59385448	2.41785	1.11071	3.04552	9.47508	6.76936	6.8537
ENSSSCG00000009125	ANK2	8:109316071-109519235	0.241284	0.214196	0.310444	0.53719	0.545465	1.82442
ENSSSCG00000034689	GPIHBP1	4:1252749-1257556	4.08924	3.5033	3.51423	7.53893	7.33761	7.54691
ENSSSCG00000022042	-	2:13525537-13579419	0	0.27005	0	0	0.887516	0
ENSSSCG00000011294	FAM198A	13:26415712-26473634	7.70155	4.44327	4.31207	17.3326	21.9354	22.263
ENSSSCG00000010444	LIPM	14:100726472-100772386	13.1069	5.72049	16.9453	110.036	17.2587	10.9435
ENSSSCG00000036484	-	12:21393710-21397286	10.1695	0	49.1604	198.223	0.64038	21.3868
ENSSSCG00000026407	NCCRP1	6:47926784-47930101	5.62186	2.67265	5.2446	33.5479	4.37414	6.05807
ENSSSCG00000038401	TRAM2	7:46323079-46406958	1.88311	1.39091	1.29175	3.67764	6.14066	7.36793
ENSSSCG00000016451	-	18:6457537-6463104	0.807583	0.493115	1.2809	4.72989	2.18084	5.78252
ENSSSCG00000026842	CDH18	16:8094692-8578236	0.864811	0.118623	0.281066	2.24557	0.314926	1.6177
ENSSSCG00000010479	RBP4	14:105036960-105044712	3.54791	0.861414	3.68824	10.3754	5.29581	15.1128
ENSSSCG00000021862	PTGER2	1:181955297-182009953	1.0219	0.316002	0.670902	4.63851	1.57819	1.68553
ENSSSCG00000006352	MPZ	4:89174117-89180304	5.35842	7.71798	1.40902	11.4387	27.4312	18.5286
ENSSSCG00000034114	GPR68	7:112885162-112904246	0.73896	0.36592	1.04361	4.59559	1.19545	1.59254
ENSSSCG00000040401	EEF1A2	17:62515416-62526190	0.331218	0.11651	0.107596	0.401051	1.3978	0.634716
ENSSSCG00000015871	NR4A2	15:63485313-63505728	2.53169	2.18711	2.1345	9.06564	15.096	6.95108
ENSSSCG00000010056	-	14:49615277-49809626	1.05616	0.350501	0.37228	5.9715	0.524734	0.608742
ENSSSCG00000014336	EGR1	2:140441490-140504363	45.4492	12.0718	44.6082	87.6729	139.138	153.062
ENSSSCG00000014219	CDO1	2:119927723-119940951	2.76257	2.07879	3.24527	9.66229	9.18631	10.4165
ENSSSCG00000021880	MXRA8	6:63630937-63635555	13.1102	16.9632	16.9148	46.8552	38.3795	58.0498
ENSSSCG00000026333	GTSF1	5:19639205-19661476	0	0.030264	0.143463	0.052295	0.579144	0.133853
ENSSSCG00000040826	-	AEMK02000295.1:12546-38993	0.254932	0	0	0.359421	0.257443	0.634821
ENSSSCG00000029592	GPRC5A	5:59565407-59587289	0.904558	0.787031	1.26089	2.82528	2.32719	5.11064
ENSSSCG00000035068	GJB4	6:91007199-91008000	1.51525	0.309144	3.30505	7.29052	3.53343	2.97882
ENSSSCG00000015287	TMCC2	9:65910162-65954063	0.247101	0.118834	0.136631	0.425952	0.800786	0.752532
ENSSSCG00000011440	SEMA3G	13:34574199-34585660	4.87299	2.0222	2.94711	6.87083	13.3447	16.0267
ENSSSCG00000022331	FGF13	X:113460198-113530948	0.504841	0.807355	0.784018	1.87629	2.49799	3.73151
ENSSSCG00000012137	BMX	X:12044489-12096638	0.998835	0.225213	0.526608	1.3082	4.40538	2.70205
ENSSSCG00000000838	SLC41A2	5:79594003-79719276	1.52652	0.917749	2.24801	5.4228	2.36687	9.64599
ENSSSCG00000022208	TNFRSF1B	6:72195389-72231147	9.31972	4.67824	9.99812	17.5177	28.1884	39.883
ENSSSCG00000004789	THBS1	1:131728783-131746115	26.7884	12.1853	33.7881	60.8483	53.2933	155.723
ENSSSCG00000017256	ABCA6	12:11225407-11286018	2.84086	3.37984	2.61572	7.65732	9.16807	16.3599
ENSSSCG00000017219	HID1	12:6291668-6321964	3.4428	3.12428	1.98531	6.07996	16.3698	9.68455
ENSSSCG00000036177	TSPAN8	5:35245307-35274685	0.49904	0	1.15699	0.589068	0.608695	2.82664
ENSSSCG00000022504	CDON	9:53079549-53178884	1.69021	1.47856	1.76671	3.51825	8.65174	7.03881
ENSSSCG00000025049	CYBRD1	15:77649029-77695138	27.1714	20.3919	40.7758	90.518	67.0135	170.305
ENSSSCG00000006307	RCSD1	4:83322172-83404102	1.07462	0.576224	1.62763	2.90763	1.50277	4.64408
ENSSSCG00000000443	GLI1	5:22732515-22789825	0.859503	0.68249	0.72704	2.03963	4.55146	1.97747
ENSSSCG00000022318	ERG	13:201996904-202129223	1.74321	1.88528	1.91703	3.85593	2.46797	9.22474
ENSSSCG00000003788	PTGER3	6:141959396-142159718	0.473263	0.305642	1.5804	1.49652	1.19252	6.41755
ENSSSCG00000011925	CD200R1	13:146953036-147067910	0.418704	0.340818	1.2225	2.34505	1.67638	2.48214
ENSSSCG00000016684	SCRN1	18:42845608-42987924	0.120159	0.139679	0.026047	0.272183	0.546265	0.258476
ENSSSCG00000016286	PRSS56	15:133034453-133039305	0.544281	0.362563	0.737809	3.21108	0.451788	0.267698
ENSSSCG00000000781	ABCD2	5:71121074-71181317	0.253812	0.146009	0.40343	1.1186	1.45529	0.622556
ENSSSCG00000015953	DLX1	15:78098361-78191297	0.212648	0.042214	0.112147	0.53184	0.585375	0.185577
ENSSSCG00000026290	BBS12	8:101361455-101429976	0.09849	0.022876	0.456309	0.846258	0.184041	0.851662
ENSSSCG00000017956	CD68	12:52780229-53166567	6.419	4.14931	4.69388	18.2394	10.3234	30.5255
ENSSSCG00000006230	CLVS1	4:71903358-72257422	0.620512	0.46167	1.13116	1.15309	2.47282	4.57073
ENSSSCG00000008348	PLEK	3:73875999-73910501	1.2055	0.68376	0.951212	4.68384	2.59156	3.09633
ENSSSCG00000016717	MPP6	18:47593298-47711918	0.469993	0.273709	0.160308	0.512401	1.09858	1.58503
ENSSSCG00000017181	CYGB	12:4978245-4988521	6.89302	3.54644	3.79483	15.4775	16.6007	18.2458
ENSSSCG00000015357	MEOX2	9:84943198-85010216	1.96868	1.77968	2.24863	4.79342	6.71406	11.3573
ENSSSCG00000002929	SYNE4	6:45380247-45390244	0.247642	0.103778	0.959098	1.59108	0.410499	0.296289
ENSSSCG00000022933	EFR3B	3:113661003-113758973	0.294273	0.407604	0.296377	1.0031	1.57953	1.19429
ENSSSCG00000026478	PADI2	6:75696477-75756332	0.432767	0.46159	0.358068	1.823	1.18991	1.5821
ENSSSCG00000007682	SH2B2	3:9683138-9695157	1.47542	0.907797	1.95887	2.71592	4.98769	7.87073
ENSSSCG00000028612	PTPRS	2:73622408-73679458	8.80927	6.22964	6.68693	18.3862	23.6003	32.119
ENSSSCG00000001535	TCP11	7:31007464-31034067	0.177599	0.288961	0.066476	0.596173	1.26212	0.15899
ENSSSCG00000031751	-	7:20891745-20892057	0.176027	0	0.31759	0.142444	0	0.907825
ENSSSCG00000032473	NYNRIN	7:74877918-74898576	0.917215	0.692791	1.06122	2.06822	4.0659	3.29955
ENSSSCG00000024911	-	6:18650322-18657676	30.2699	2.44405	68.2066	232.375	59.5643	20.1141
ENSSSCG00000004332	BACH2	1:57899808-58204804	0.273741	0.149191	0.55675	1.1102	1.04699	1.45362
ENSSSCG00000027657	ZC4H2	X:51114291-51254998	1.25513	1.37872	0.566396	2.84881	4.93816	4.88806
ENSSSCG00000015202	ROBO3	9:52068321-52097795	0.114118	0.043154	0.121791	0.173391	0.573923	0.256259
ENSSSCG00000002399	NGB	7:100340833-100346797	0.080794	0.048675	0.146647	1.92463	0	0.121125
ENSSSCG00000023526	RAPGEF3	5:78098800-78134156	5.36801	3.52439	4.004	6.82338	31.299	16.1742
ENSSSCG00000033768	LAX1	9:64460738-64475179	0.135923	0.070348	0.258681	0.933338	0.216013	0.376947
ENSSSCG00000017389	RAMP2	12:20092006-20094474	38.5125	32.5962	26.4183	63.5938	176.304	114.478
ENSSSCG00000029367	CARD6	16:25810434-25816947	0.838585	0.860775	1.99297	2.77172	2.48309	6.72602
ENSSSCG00000035521	KLHL38	4:15792996-15801783	0.053307	0.198142	0.025784	0.105534	0.330808	0.729012
ENSSSCG00000029847	SPATC1L	AEMK02000328.1:559286-577475	0.253742	0.054009	0	0.63848	0	0
ENSSSCG00000023618	FRMD7	X:108178646-108294123	0.406984	0.220158	0	0.962664	1.36737	0.226936
ENSSSCG00000035072	-	FPKY02000006.1:32289-35840	0.277526	0	0.210509	0.530044	0.694191	0.225833
ENSSSCG00000000500	-	5:34003185-34053898	3.17511	2.24307	4.20416	20.856	2.55472	4.3153
ENSSSCG00000026940	CASP10	15:104781527-104894921	0.228452	0.268156	0.464148	0.822755	1.19	1.33682
ENSSSCG00000039926	-	Y:6512527-6524995	5.25929	2.55281	1.99944	12.9406	5.82894	17.2054
ENSSSCG00000031925	SHANK3	5:43320-91002	2.29492	1.61145	2.10095	2.6917	9.68988	8.40347
ENSSSCG00000006001	ENPP2	4:19319957-19437062	2.08002	1.53624	2.45848	4.64628	6.92659	10.7324
ENSSSCG00000013594	FBN3	2:71102053-71174357	0.427783	0.103766	0.149868	1.18773	0.761192	0.205178
ENSSSCG00000038355	SP5	15:76902386-76905022	1.21074	0.234234	0.76294	1.67376	2.60533	4.12969
ENSSSCG00000021675	-	2:64545906-64573744	0.180231	0.228199	0.126809	0.43619	0.548449	0.917464
ENSSSCG00000011977	DCBLD2	13:160064050-160156993	1.32245	0.629134	0.936296	2.76868	1.93423	7.02119
ENSSSCG00000023611	-	7:24086257-24159027	4.255	4.12189	3.46755	8.10453	13.9106	17.627
ENSSSCG00000005095	PRKCH	1:190206098-190441946	3.33946	2.24734	3.02858	13.9257	8.05898	8.4125
ENSSSCG00000004968	PAQR5	1:167154626-167231034	0.487434	0.418514	0.644978	2.46248	0.83469	0.796648
ENSSSCG00000013311	KIAA1549L	2:27238424-27559624	0.348862	0.36295	0.466791	1.32851	1.07897	1.48388
ENSSSCG00000004065	TIAM2	1:11566187-11799068	1.12583	0.754537	2.00386	3.41057	2.79121	4.67271
ENSSSCG00000017791	SSH2	12:45823001-45888093	0.579303	0.865163	0.962556	2.27405	1.23772	5.4866
ENSSSCG00000034858	RAP1GAP2	12:48806714-49018115	0.558266	0.203705	0.459238	1.31989	0.778696	1.19092
ENSSSCG00000013273	CHST1	2:16772256-16789027	1.1198	0.921169	1.00215	1.77452	3.72038	2.74588
ENSSSCG00000001807	AP3B2	7:52256568-52296717	0.121737	0.082938	0.116846	0.72308	0.237555	0.196729
ENSSSCG00000000649	CLEC1A	5:61849260-61870248	3.75402	2.58507	2.95365	8.90448	14.6431	11.6325
ENSSSCG00000000292	ZNF385A	5:19557336-19583315	1.90329	1.02401	1.60088	8.04808	4.91936	4.53071
ENSSSCG00000017614	TRIM25	12:33187341-33212339	1.09534	0.933277	1.19907	3.08893	2.95094	6.09652
ENSSSCG00000010003	CCDC157	14:47341322-47349662	0.55504	0.395606	0.578375	1.13037	0.955186	1.4984
ENSSSCG00000000573	KCNJ8	5:51695973-51707039	0.180231	0.274758	0.991548	1.02424	0.745216	3.33238
ENSSSCG00000033807	C14orf132	7:117242670-117290347	0.188895	0.343304	0.369845	0.975378	1.10357	0.999627
ENSSSCG00000006359	ADAMTS4	4:89247149-89269244	1.61166	0.436177	2.75392	5.84752	2.49861	7.97771
ENSSSCG00000015039	BCO2	9:39864134-39916486	0.836284	0.028291	1.05447	2.34492	1.79635	2.5536
ENSSSCG00000001931	-	7:60971834-61078507	1.44369	0.782199	0.604295	2.55326	3.54801	3.56442
ENSSSCG00000014235	SNCAIP	2:125889164-125956865	0.924232	0.617542	0.709664	2.16131	3.45936	3.21789
ENSSSCG00000010276	UNC5B	14:74120013-74205263	1.58251	1.98281	3.04933	14.1172	3.80697	3.40672
ENSSSCG00000039514	ID3	6:81422545-81424169	50.976	32.1424	40.1256	117.554	132.323	183.15
ENSSSCG00000029189	DCHS1	9:3113450-3134365	0.848596	0.438783	0.589607	1.46705	2.78905	2.37256
ENSSSCG00000013333	BDNF	2:32623267-32679129	0.476526	0.06122	0.795364	3.31574	0.458935	0.296099
ENSSSCG00000008823	SLC10A4	8:38378797-38386567	0.267605	0.166919	0.261036	0.669552	0.679266	1.15008
ENSSSCG00000008254	-	3:63977750-64418025	0.092204	0.047901	0.086809	0	0.120146	0.668384
ENSSSCG00000002495	SYNE3	7:116665428-116770312	1.04717	0.802117	1.25944	2.43649	2.53929	8.2813
ENSSSCG00000008230	ATOH8	3:58964548-59001145	0.946194	1.27493	2.20495	3.30797	5.16746	6.48342
ENSSSCG00000022478	STK10	16:52003735-52166161	1.90941	1.33601	2.38046	5.44799	6.60977	7.71246
ENSSSCG00000003687	EPB41L3	6:101420335-101671173	2.66979	1.57922	1.45002	5.7235	7.88795	7.85694
ENSSSCG00000034519	SERPINB13	1:158100171-158111946	8.03235	0.631799	19.9792	80.4533	4.83924	10.0619
ENSSSCG00000014979	CEP126	9:32609134-32715456	0.3081	0.097966	0.359906	0.576962	0.397846	1.53606
ENSSSCG00000032444	PLXDC2	10:54268470-54677303	4.53348	2.38082	5.66783	11.2897	6.36422	23.1716
ENSSSCG00000007872	XYLT1	3:27164990-27492892	0.30501	0.033599	0.221297	0.651061	0.51485	1.17356
ENSSSCG00000023653	GLIS2	3:37989179-38018721	9.60282	4.53646	4.29993	16.4948	20.1502	25.9823
ENSSSCG00000012832	MXRA5	X:487571-513928	2.06322	1.43278	0.923542	4.94064	4.08356	6.48637
ENSSSCG00000002464	PRIMA1	7:115038478-115100924	0.141976	0.366573	0.778422	0.668282	1.0884	2.98824
ENSSSCG00000032320	C8orf4	17:9441481-9443050	15.3688	5.62403	43.4337	62.424	30.3468	126.618
ENSSSCG00000021176	LPXN	2:12535821-12581780	0.15612	0.177319	1.30997	2.14207	0.253375	1.43041
ENSSSCG00000005617	STXBP1	1:268116123-268205801	1.96467	1.36372	1.68583	3.58072	5.88187	8.42247
ENSSSCG00000023969	ACER1	2:72743874-72772303	2.5482	0.697262	3.31136	7.05631	8.54023	3.63992
ENSSSCG00000009966	MN1	14:45096484-45140570	0.163647	0.150143	0.242923	0.4149	0.246684	0.850679
ENSSSCG00000012265	CHST7	X:41032364-41751198	2.82682	1.99211	3.61401	6.46399	7.37962	15.7634
ENSSSCG00000021656	-	13:135864538-136156061	0.337044	0.243224	0.191966	0.526239	0.798236	1.34196
ENSSSCG00000031830	-	15:120008244-120049351	6.1401	5.58954	6.85607	14.794	8.79594	46.3132
ENSSSCG00000005828	EGFL7	AEMK02000682.1:1095564-1119038	54.962	41.0497	45.361	70.1937	257.17	145.447
ENSSSCG00000023743	CLDN6	3:39171389-39172135	0.110947	0	0.199598	0.504171	0.056477	0.200479
ENSSSCG00000032239	-	10:46908300-46956737	2.92126	2.82389	5.64659	28.6303	3.03823	5.52259
ENSSSCG00000035293	-	2:1469103-1496346	11.0814	9.13364	8.24221	16.1943	45.3092	36.3336
ENSSSCG00000013031	KCNK4	2:7798669-7822961	0.138541	0.203115	0.190329	0.21829	0.618258	0.484098
ENSSSCG00000040162	NUPR1	3:18402775-18404404	211.441	76.1459	239.535	384.747	404.677	1045.64
ENSSSCG00000006547	SHE	4:95284606-95308099	1.75265	1.48927	0.802821	3.00719	6.80142	5.08999
ENSSSCG00000005350	FBXO10	1:238232857-238308626	0.323876	0.382803	0.844833	2.43185	1.3209	1.55283
ENSSSCG00000033367	PLEKHA2	15:47611952-47713346	3.41258	1.91446	4.58226	16.9977	5.0572	9.58604
ENSSSCG00000017927	BCL6B	12:52426940-52433230	6.85394	5.95818	6.81278	13.9968	33.3274	22.2065
ENSSSCG00000023791	TMEM229B	7:91184609-91185112	1.25856	1.37212	0.801831	12.5743	0.362619	0.890014
ENSSSCG00000029849	S1PR1	4:117064070-117069724	9.73665	6.17585	10.5891	16.3295	29.3197	47.8702
ENSSSCG00000038911	KLF2	2:61270713-61273138	32.2998	15.6429	28.3501	49.0178	107.151	100.477
ENSSSCG00000016548	PODXL	18:17444338-17494877	3.74807	2.99784	3.01293	6.35292	16.055	12.4645
ENSSSCG00000025499	FXYD5	6:44682253-44696766	4.54423	3.12432	3.20412	7.76288	14.3365	14.6484
ENSSSCG00000006378	SLAMF7	4:89764620-89785949	0.085776	0.050743	0.255692	0.443704	0.574308	0.23368
ENSSSCG00000000717	-	5:65625584-65659219	0.360235	0.545555	0.347499	0.944068	1.6549	1.62588
ENSSSCG00000022486	CBLB	13:153479924-153700111	0.787919	0.427846	1.47101	1.74854	2.50523	4.63996
ENSSSCG00000002515	SLC25A47	7:121192449-121210374	0.162366	0.17756	0.033908	0.333457	0.642716	0.244216
ENSSSCG00000020675	ATF7IP2	3:32523054-32599255	0.127002	0.124002	0.415567	0.425807	0.866334	0.77997
ENSSSCG00000016816	ADAMTS12	16:19547006-19920513	0.676968	0.46394	0.523374	1.13568	1.73708	2.15243
ENSSSCG00000015022	LAYN	9:39306275-39326824	5.36043	1.4741	2.17844	8.01953	8.36227	14.4368
ENSSSCG00000015550	RGS16	9:123913172-123918871	3.91329	1.37028	1.24719	8.6991	6.05334	7.68457
ENSSSCG00000005122	TEK	1:195937430-196052751	0.972583	1.55919	2.78456	3.33818	3.00667	7.30835
ENSSSCG00000014920	FZD4	9:20712716-21021460	9.3931	10.3227	8.08866	21.4771	30.4395	45.9538
ENSSSCG00000025260	CARD10	5:10284094-10316720	3.867	4.50535	3.34772	5.82494	17.4097	15.2977
ENSSSCG00000024000	EFCC1	13:71504937-71540592	0.258181	0.350994	0.141836	0.571421	1.33896	0.819326
ENSSSCG00000014224	SEMA6A	2:120559077-120687331	2.45731	1.62425	2.12832	5.74622	8.95949	6.72889
ENSSSCG00000024396	NOVA1	7:72805629-72961258	0.597256	0.31445	1.15672	0.98348	3.02164	2.37433
ENSSSCG00000017987	-	12:53659573-53698840	3.56289	3.10846	2.90008	7.75804	8.52322	15.78
ENSSSCG00000026224	ARHGAP31	13:140838660-140948410	1.29304	1.1411	2.28359	3.32777	3.1063	10.0521
ENSSSCG00000012787	L1CAM	X:124596652-124609457	2.30033	2.21832	0.940715	3.12102	7.89963	6.3346
ENSSSCG00000002916	APLP1	6:45285233-45309051	0.812493	0.539484	0.446657	2.15201	2.17753	1.01742
ENSSSCG00000027312	PTCH1	10:26626658-26703223	1.9696	1.06219	1.56374	4.49128	6.9135	4.49214
ENSSSCG00000006551	AQP10	4:95450149-95453256	0.674915	0.668309	0.300058	0.39597	3.71775	0.140965
ENSSSCG00000002383	FOS	7:98449507-98453576	87.9803	20.0503	77.7028	138.516	288.184	208.835
ENSSSCG00000035971	DUSP2	3:47051595-47057791	0.978381	0.193879	0.403909	3.24107	0.848167	0.70351
ENSSSCG00000036013	-	18:7412133-7734307	0.162895	0.09196	0.168765	0.300123	0.586986	0.531158
ENSSSCG00000009237	HPSE	8:135081150-135123029	0.634005	0.323354	0.456314	2.46991	1.18626	1.24136
ENSSSCG00000035403	RFX2	2:72949988-73051524	0.756338	0.835538	3.46087	3.80381	1.9275	12.5027
ENSSSCG00000021557	SULT1A3	3:18352021-18354465	11.2183	8.78124	12.2916	26.4966	21.4179	42.3826
ENSSSCG00000033000	TIMP4	13:68170498-68220753	0.750281	0.677787	0.982828	2.45296	1.46086	4.4121
ENSSSCG00000006013	AARD	4:21715818-21720764	0.229726	0	0.504702	0.536151	0.380237	1.23863
ENSSSCG00000036148	-	13:47275261-47568136	0.147845	0.317479	0.238314	0.531725	0.884242	0.975942
ENSSSCG00000014351	-	2:141341595-141352643	3.20112	1.859	3.14626	4.77874	12.222	12.7614
ENSSSCG00000010826	43526	10:10156794-10216175	3.26004	3.42339	8.1944	14.2296	7.03805	25.9636
ENSSSCG00000017300	MRC2	12:16058676-16119709	17.1309	10.4124	9.59899	32.7556	43.1576	40.17
ENSSSCG00000034607	OGN	3:42116435-42135852	14.8358	13.0434	13.1707	58.1749	44.8328	45.1885
ENSSSCG00000022017	LGALS4	6:47617071-47639092	12.8632	0.512447	2.04632	36.2334	2.12858	0.808959
ENSSSCG00000021586	ZHX2	4:16389142-16391644	0.155666	0.481822	0.780297	0.726579	0.74412	3.248
ENSSSCG00000016672	ADCYAP1R1	18:41917425-41972311	0.476065	0.379593	0.323865	1.68113	0.847768	1.76727
ENSSSCG00000003088	APOE	6:51317419-51378600	445.168	218.013	418.585	1147.02	699.923	1767.75
ENSSSCG00000035170	VSIG4	X:52175606-52198683	1.30373	0.811038	1.92955	3.50896	3.56991	8.02164
ENSSSCG00000026850	SNCG	14:87900481-87922110	3.12328	3.20639	5.87301	9.81423	13.4061	17.0863
ENSSSCG00000031875	ZNF469	6:1162821-1174257	0.439315	0.27568	0.253583	0.664771	1.65384	0.555856
ENSSSCG00000025238	SHOX2	13:97879195-97890447	2.24078	1.0868	1.72734	3.89182	5.02808	8.09818
ENSSSCG00000027226	EPN3	12:26813825-26826742	0.621219	0.418923	0.972449	5.94365	0.499088	0.54898
ENSSSCG00000009951	SGSM1	14:42790602-42974741	1.85644	2.30321	1.38423	3.69362	9.37724	5.68521
ENSSSCG00000017753	KSR1	12:43985927-44132792	2.93193	2.01518	2.24448	6.691	6.13989	12.1913
ENSSSCG00000013181	SERPING1	2:13322842-13338996	46.1689	68.3364	47.8509	106.642	125.401	205.542
ENSSSCG00000039539	DHTKD1	10:59681504-60105413	1.16946	1.16074	1.20974	2.43818	3.79762	6.40893
ENSSSCG00000006455	-	4:92393743-92444712	1.13199	0.292984	0.649383	1.86014	1.1043	4.05882
ENSSSCG00000028671	CEL	1:272743844-272770353	0	0.025741	0.165087	0.293375	0.143103	0.646862
ENSSSCG00000034948	RASSF9	5:96296556-96339042	2.69982	0.773739	2.13401	6.43306	5.90841	6.71941
ENSSSCG00000003078	CEACAM19	6:51182431-51203807	2.76327	0.965607	1.97426	12.7121	2.00665	1.83762
ENSSSCG00000006338	DDR2	4:87756167-87911787	0.687692	0.817346	1.47716	1.98597	1.99343	5.93476
ENSSSCG00000025416	CAMKV	13:32381111-32392976	0.903852	0.741118	0.220415	1.48268	3.31811	1.04086
ENSSSCG00000011874	PARP14	13:137809502-137865762	0.220395	0.146467	0.447652	0.726535	0.661429	1.40001
ENSSSCG00000011895	PLA1A	13:140636945-140666004	0.297885	0.664022	0.930935	0.363194	2.66753	2.05754
ENSSSCG00000005385	NR4A3	1:241569829-241613629	0.212461	0.071402	1.62222	2.27921	0.633966	3.63178
ENSSSCG00000038540	-	9:2145671-2171943	4.23452	3.32375	1.33427	7.73796	10.5541	11.0768
ENSSSCG00000017490	GSDMA	12:22364771-22376866	8.67042	5.03831	14.1035	60.7476	7.1468	8.96903
ENSSSCG00000023082	SSUH2	13:65039718-65066369	0.133165	0.259794	0.31717	0.256876	1.71049	0.551506
ENSSSCG00000029752	C16orf54	3:18012712-18013378	1.3863	0.545629	0.840018	3.54237	4.05482	4.165
ENSSSCG00000015598	TMEM206	9:130968202-131001479	2.02669	1.55924	2.00802	5.03981	7.57321	6.34792
ENSSSCG00000026422	GPER1	3:641617-745319	1.46803	0.686786	0.950456	2.23943	4.74547	2.15444
ENSSSCG00000000741	NRIP2	5:67280923-67305758	0.706637	0.299919	0.199327	0.844149	2.17103	0.829996
ENSSSCG00000014349	TMEM173	2:141356325-141367312	2.20213	2.06553	1.25046	3.70466	10.277	5.96977
ENSSSCG00000007501	BMP7	17:57584951-57676359	8.19185	1.73768	4.77083	18.3611	14.8641	15.0211
ENSSSCG00000023527	NRROS	13:133470644-133496264	1.69818	1.1214	2.11323	3.78661	5.78087	7.15971
ENSSSCG00000016992	NEURL1B	16:51541127-51557772	0.558736	0.45633	1.09746	1.3741	1.67126	4.21088
ENSSSCG00000027272	PIK3CG	9:106698206-106748215	0.320778	0.171076	0.772727	1.49525	0.622523	2.17655
ENSSSCG00000028814	SOD3	8:18796635-18804064	8.96064	4.68348	3.76932	14.9065	13.9625	27.8314
ENSSSCG00000001473	COL11A2	7:25203599-25234855	0.203968	0.089	0.035668	0.146984	0.644857	0.140452
ENSSSCG00000017008	DOCK2	16:53843250-54249181	0.213707	0.111774	0.1984	0.48223	0.555101	0.635143
ENSSSCG00000027801	VTN	12:44650621-44653871	1.76888	0.494575	0.206707	2.27384	3.02895	3.45176
ENSSSCG00000013514	LRG1	2:74300663-74304559	0.666231	0.680264	1.30517	1.17145	3.58749	4.34835
ENSSSCG00000028350	LCAT	6:28550357-28577721	0.035911	0	1.32535	1.39242	1.84129	3.70791
ENSSSCG00000013933	PBX4	2:58296826-58359342	0.626785	0.425845	1.24127	2.62148	1.17995	1.28577
ENSSSCG00000002829	MMP2	6:30058594-30087031	109.089	73.0036	67.4062	195.374	198.484	460.078
ENSSSCG00000000188	DHH	5:15114526-15119577	0.424659	0.362204	0.115207	0.534694	1.37166	0.927733
ENSSSCG00000000234	GRASP	5:17358041-17367324	4.85459	3.41927	2.12744	7.03581	17.6644	10.3022
ENSSSCG00000004658	FBN1	1:123101259-123359568	5.36903	4.57397	4.89373	16.1615	8.81843	23.1624
ENSSSCG00000031536	MYCT1	1:13633323-13667301	3.16167	2.96345	2.21014	6.89759	13.3577	10.06
ENSSSCG00000012397	IL2RG	X:57131724-57174138	0.688636	0.251662	0.487799	1.27521	1.27965	1.92966
ENSSSCG00000012487	XKRX	X:82614593-82630283	0.41311	0.251743	1.28096	4.10524	0.520614	1.21388
ENSSSCG00000033913	C1RL	5:63569865-63641643	0.175716	0.059092	0.321085	0.599507	0.630029	0.909842
ENSSSCG00000003371	GPR153	6:66815280-67254153	5.30486	3.09373	2.02776	7.96867	9.14692	13.7684
ENSSSCG00000006023	SYBU	4:27899433-27974660	3.07853	3.67358	3.33161	10.0437	9.24305	13.9217
ENSSSCG00000016857	DAB2	16:24514721-24777242	6.56475	6.52157	11.5278	26.6865	43.738	36.8547
ENSSSCG00000010915	NAV1	10:23885524-24102339	1.03802	1.31824	1.45622	2.00179	6.4063	4.58354
ENSSSCG00000006153	FABP5	4:55276620-55282908	63.4161	25.8182	139.364	406.585	121.649	256.631
ENSSSCG00000011326	PTH1R	13:29749846-29777076	3.99072	2.62994	1.82398	6.70808	14.3465	7.27653
ENSSSCG00000006857	COL11A1	4:115638097-115840706	1.45295	0.251249	0.87328	3.58837	2.74857	1.14987
ENSSSCG00000000917	KERA	5:91796323-91801357	29.4066	10.7492	6.45143	75.6998	40.7865	39.1984
ENSSSCG00000023181	ZNF385B	15:85047074-85136953	0.117529	0.047113	0.322562	1.25987	0.441933	0.150351
ENSSSCG00000012480	TNMD	X:82269195-82292453	0.87502	0.420671	1.22404	2.90087	1.15844	3.86388
ENSSSCG00000023178	BATF2	2:7180258-7188989	0.125319	0.247367	0.222774	0.605278	0.861203	0.344915
ENSSSCG00000031255	-	7:20786349-20789462	0.255533	0.103312	0.025808	0.76142	0.100544	0.293188
ENSSSCG00000027443	MRAS	13:79139763-79211137	5.02487	3.98653	4.21932	13.1348	8.22341	22.8542
ENSSSCG00000014380	PCDHB5	2:142830524-142832881	0.108916	0.065875	0.078053	0.250277	0.120178	0.521774
ENSSSCG00000023760	CLEC14A	7:61825904-61829028	7.47021	4.85634	9.84291	12.756	22.5923	40.3288
ENSSSCG00000001472	HLA-DOA	7:25178085-25182954	1.56372	1.07274	1.03756	2.4097	7.1779	3.32292
ENSSSCG00000009083	SPRY1	8:100854657-100861157	0.530895	2.64729	4.71151	10.0855	10.6942	18.4146
ENSSSCG00000015548	RGSL1	9:123820710-123878495	0.0492	0.108181	0.156325	0.106662	0.543809	0.18788
ENSSSCG00000015267	FMO2	9:63812102-63895080	3.40273	2.84825	1.75531	8.73575	6.62587	12.2566
ENSSSCG00000003616	FAM167B	6:88715793-88717269	8.82065	7.28141	10.6793	11.3872	37.8547	39.2329
ENSSSCG00000013593	CCL25	2:71175069-71248906	2.46369	2.08443	2.81653	10.8376	2.18273	1.88606
ENSSSCG00000029570	PXDN	3:132306432-132362841	2.9497	2.7204	3.62839	4.74625	12.6661	13.8723
ENSSSCG00000032343	-	12:39477693-39557358	1.11022	2.52986	0.708309	3.69801	7.31368	2.91352
ENSSSCG00000017383	-	12:19996342-20006198	0.893047	0.637366	1.07558	2.36771	1.13524	5.9067
ENSSSCG00000004361	GRIK2	1:68289342-68679256	0.246869	0.322538	0.150249	0.708084	1.0716	0.525561
ENSSSCG00000008866	GUCY1A3	8:44448779-44520669	1.33794	1.54039	1.37229	3.03153	5.95513	6.02721
ENSSSCG00000022925	-	5:62963639-63041739	9.80436	6.53251	7.60811	24.3563	35.2867	22.2107
ENSSSCG00000038902	KCNK6	6:47224560-47246618	1.03978	1.08698	1.10411	6.24577	1.49859	2.91483
ENSSSCG00000007901	CIITA	3:32172213-32230780	0.850067	0.540569	0.866777	1.8194	3.33018	3.52763
ENSSSCG00000033238	-	12:51480489-51495544	0.212113	0.223924	0.14134	0.215225	0.739203	0.909687
ENSSSCG00000015235	ETS1	9:55377265-55512247	3.46551	3.71393	5.36225	10.8716	6.399	20.4262
ENSSSCG00000011208	ZNF385D	13:8236334-8569112	0.450984	0.327371	0.394244	1.56863	1.05281	1.36311
ENSSSCG00000027467	DZIP1L	13:78858444-78912596	2.64837	1.75075	1.61816	4.82725	4.02715	5.99699
ENSSSCG00000027124	TMEM119	14:42180005-42198269	16.3683	8.70241	6.37361	30.6976	46.0663	28.1062
ENSSSCG00000027882	C1orf115	10:10115926-10127714	5.44465	2.81129	3.84392	8.57244	12.6651	17.9005
ENSSSCG00000001595	DAAM2	7:35159048-35283324	1.75301	1.86242	1.84559	2.61424	4.13113	9.60501
ENSSSCG00000023085	STAC	13:21429799-21544097	0.469214	0.102486	0.681545	1.32342	1.57562	1.57536
ENSSSCG00000009867	TBX5	14:37773604-37824400	0.29646	0.141317	0.291529	0.838152	0.2911	1.02541
ENSSSCG00000022099	TP53INP2	17:38103592-38221888	5.6758	4.07851	7.39557	43.0522	4.22099	5.44607
ENSSSCG00000007324	SOGA1	17:40027974-40098802	0.824099	0.310194	0.366307	0.797176	1.41484	2.37065
ENSSSCG00000001078	MBOAT1	7:15532072-15643988	1.14345	0.70036	0.90556	2.60539	2.14728	4.35274
ENSSSCG00000006250	LYN	4:75786098-75904235	1.20774	0.881815	1.19486	0.940502	2.1355	4.63077
ENSSSCG00000007147	HSPA12B	17:31943022-31980394	3.03968	1.0184	1.23603	4.54953	5.98762	7.14483
ENSSSCG00000011401	LSMEM2	13:32740380-32800793	3.04006	4.09113	1.65118	4.23083	17.2279	3.24017
ENSSSCG00000012118	TLR8	X:9601177-9616757	0.439249	0.526718	0.628881	1.66262	1.34315	2.57013
ENSSSCG00000012001	ROBO1	13:175980909-176479481	1.62854	0.656869	0.961579	3.74811	3.94323	3.18766
ENSSSCG00000014242	ZNF608	2:128048246-128154895	0.435836	0.155289	0.277662	1.35962	0.969682	0.717224
ENSSSCG00000024149	ELOVL5	7:46860498-47043818	19.6714	14.97	21.2492	72.4362	43.7541	69.6672
ENSSSCG00000039548	PTGFR	6:134727341-134776763	5.607	4.6115	9.44992	17.2093	16.9479	31.3345
ENSSSCG00000011782	ABCC5	13:121868610-122059398	3.02091	2.41645	3.95467	7.14987	6.2079	12.2233
ENSSSCG00000024975	NR5A2	10:22727824-22866904	0.412661	0.398101	0.196671	0.652478	1.82947	0.881187
ENSSSCG00000027183	FSTL5	8:50264274-51052864	0.089988	0.137884	0.127102	0.222912	0.546872	0.582663
ENSSSCG00000039736	-	12:4938662-4955291	0.932625	0.614558	1.10381	1.75205	5.46224	3.05195
ENSSSCG00000013400	MICAL2	2:47135585-47302040	0.712651	1.59066	2.19328	7.15728	1.6671	4.25617
ENSSSCG00000004464	FAM46A	1:84545027-84552134	8.52605	5.72351	5.10879	26.5934	23.3738	15.3903
ENSSSCG00000004750	OIP5	1:129992802-130054129	0.22236	0.164792	0.256377	0.76903	0.581133	0.473647
ENSSSCG00000016617	WNT16	18:25623588-25634316	0.218966	0.033481	0.204028	0.378291	0.345997	0.596299
ENSSSCG00000005503	TLR4	1:258044434-258055522	3.32208	1.32966	7.23761	14.4882	6.54249	17.7135
ENSSSCG00000010755	PTPRE	14:137183574-137264236	1.30553	0.578337	1.32202	3.70549	2.52693	2.40106
ENSSSCG00000002690	GAN	6:6931563-6989675	0.619681	0.558527	0.855909	3.66397	0.461861	2.46709
ENSSSCG00000034821	ARMCX4	X:83092689-83103834	0.449028	0.319108	0.187413	0.786457	1.69864	0.525575
ENSSSCG00000012319	-	AEMK02000254.1:114520-122441	0.866706	0.746815	0.874942	0.703041	2.91207	2.18282
ENSSSCG00000012305	USP27X	X:43554713-43556321	0.266824	0.015528	0.49564	0.745551	0.509652	1.16439
ENSSSCG00000027060	TBX2	12:36878152-36888007	2.12956	1.13791	1.27999	2.69444	5.72229	6.19333
ENSSSCG00000035730	ZDHHC21	1:207836572-207912546	1.49163	1.06345	1.72748	11.5342	1.13417	1.56212
ENSSSCG00000025924	IGFBP5	15:118857470-118878593	18.6713	13.0604	19.4392	45.4593	32.349	87.6365
ENSSSCG00000001863	TMEM266	7:56311521-56541132	0.73232	0.453032	0.562173	3.60934	1.62444	1.34281
ENSSSCG00000020988	-	6:53718934-53726017	0.185524	0.147056	0.650158	0.982077	0.979704	0.670321
ENSSSCG00000032054	CNPY4	3:8001457-8033484	3.18282	1.77452	3.73557	14.4897	4.19292	7.89945
ENSSSCG00000035189	-	15:31707769-31790452	0.406653	0.266525	0.296591	0.889688	0.891568	1.36736
ENSSSCG00000009157	TET2	8:116415271-116545514	1.31062	1.31559	1.67149	5.25127	2.48853	5.96464
ENSSSCG00000011828	FAM43A	13:131662534-131665648	6.26813	2.96503	12.1522	30.05	9.64698	26.5588
ENSSSCG00000015981	HOXD10	15:81917835-81920460	0.716623	0.9024	0.39979	0.726997	3.38989	1.37691
ENSSSCG00000007350	PPP1R16B	17:41752844-41866670	1.48142	1.40606	0.984594	3.07708	5.06142	4.56093
ENSSSCG00000029874	DUSP14	12:38941123-38974912	16.222	8.60463	17.7548	107.426	11.8468	17.2855
ENSSSCG00000032124	-	13:162303332-162319357	0.018611	0.052962	0.526606	1.63599	0.265639	0.057186
ENSSSCG00000006718	ZNF697	4:101545283-101548637	0.216811	0	0.347873	0.355103	0.455206	1.11106
ENSSSCG00000023909	THPO	13:122259274-122264269	1.15723	0.842726	0.845362	2.30256	5.07093	2.27708
ENSSSCG00000032710	E2F2	6:81376651-81398346	0.405658	0.292487	0.297921	1.79459	0.785163	0.250941
ENSSSCG00000012132	ASB9	X:11800549-11827979	1.69801	1.22986	2.3013	4.70868	4.18224	7.30248
ENSSSCG00000009997	OSM	14:47242773-47246838	0.871105	0.388505	0.279936	1.17636	3.04739	0.642638
ENSSSCG00000017306	ITGB3	12:16693513-16752292	0.983884	0.667009	2.01905	2.29887	2.76163	6.75689
ENSSSCG00000014933	NAALAD2	9:23110276-23164144	3.4035	3.43995	3.74682	8.26104	18.2477	9.98454
ENSSSCG00000026985	SNAP25	17:19141416-19227595	0.081894	0	0.668973	1.63925	0.17862	0.666942
ENSSSCG00000009320	FLT1	11:5619969-5794957	1.1126	0.671156	1.30037	1.54073	3.78913	4.64754
ENSSSCG00000024344	CCR5	13:29383302-29387881	0.68827	0.435365	0.946699	1.8234	1.15731	3.61043
ENSSSCG00000030960	-	4:81229964-81299275	0.32958	0.03302	0.28532	0.817562	0.576558	1.42237
ENSSSCG00000003376	PLEKHG5	6:67316818-67365701	3.59106	2.04915	1.58308	4.79813	7.2573	6.40757
ENSSSCG00000030767	-	7:22823840-22962547	0.626181	0.663424	0.549773	2.30678	2.39027	0.508134
ENSSSCG00000034802	-	13:125098763-125106729	0.29076	0.223626	0.762101	0.920474	1.17995	2.19365
ENSSSCG00000006321	FAM78B	4:84597779-84689286	0.465461	0	0	0.400015	0.067708	0.556949
ENSSSCG00000011747	CLDN11	13:109075423-109090190	2.6717	2.28434	0.879999	10.6905	3.12571	5.14264
ENSSSCG00000037821	RGS5	4:87286909-87344289	10.8818	6.80767	7.26856	28.167	17.3207	32.3556
ENSSSCG00000029811	PLCL2	13:3901100-4764226	1.32868	0.681068	1.94055	3.45311	3.63424	4.96468
ENSSSCG00000032950	SLC25A34	6:74864229-74920127	1.55683	0.937403	2.69878	5.61858	3.6824	8.42057
ENSSSCG00000033059	CASKIN1	3:39794207-39810008	0.235493	0.12628	0.218704	0.852965	0.590613	0.411176
ENSSSCG00000014369	CD14	2:142346210-142349349	2.82925	1.78372	3.30512	4.66783	5.39366	15.7825
ENSSSCG00000016472	KEL	18:7259605-7284695	0.216676	0.263575	0.231351	0.364785	0.798776	1.26485
ENSSSCG00000017451	-	12:21422163-21422646	18.1092	0	40.4223	244.452	0.218621	17.1234
ENSSSCG00000031906	-	4:76634922-76768149	0.069853	0.02266	0.245162	0.339111	0.530439	0.39808
ENSSSCG00000030732	GP1BB	14:51252339-51262114	1.16695	0.464006	0.550898	1.80641	2.84311	1.73837
ENSSSCG00000002814	ADGRG3	6:19574584-19601100	0.343043	0.379829	0.158764	0.449436	1.49047	0.671469
ENSSSCG00000039874	CCL26	3:10381292-10385747	28.0297	16.7282	14.0088	21.9034	115.871	49.1655
ENSSSCG00000040636	KRT80	5:17482096-17505614	13.9463	7.58276	12.9788	59.9995	20.8146	19.9253
ENSSSCG00000007477	NFATC2	17:52743569-52907428	0.705025	0.587944	1.9278	1.82271	1.54203	8.0579
ENSSSCG00000006972	C8orf48	17:1167979-1637148	0.197578	0.255387	0.706993	0.879439	0.848366	2.05549
ENSSSCG00000034880	FOXD2	6:164112644-164114099	0.543079	0.190328	0.079268	0.418343	0.76374	0.997523
ENSSSCG00000013079	DAGLA	2:9800576-9863968	0.364006	0.268143	0.380869	0.749123	1.12157	1.82046
ENSSSCG00000017006	LCP2	16:53696863-53739704	1.55288	0.671165	0.95057	2.82446	3.19056	2.58344
ENSSSCG00000009220	DMP1	8:131285240-131299738	1.02598	1.34284	2.17647	1.89811	7.34392	5.35285
ENSSSCG00000007130	SYNDIG1	17:30621723-30709386	0.90433	0.271161	0.432049	1.59756	2.93234	0.183377
ENSSSCG00000033720	-	AEMK02000452.1:2979840-3008520	39.4859	27.9402	25.8607	63.0726	148.281	62.8323
ENSSSCG00000007198	ANGPT4	17:34348355-34395821	0.754026	0.756247	1.13047	1.50547	2.36837	4.07836
ENSSSCG00000013049	RCOR2	2:8146618-8216210	0.530164	0.36454	0.357705	0.924203	1.47256	0.674606
ENSSSCG00000032156	GPR146	3:641617-745319	6.20386	5.76485	1.96168	7.68736	26.9224	7.5408
ENSSSCG00000028530	TMEM52	6:63966464-63974289	3.9188	1.75591	7.38103	6.18381	12.0093	16.8239
ENSSSCG00000015047	TTC12	9:40988894-41032924	0.483554	0.30477	0.477828	0.975114	1.09729	1.67154
ENSSSCG00000033945	RGS18	10:1517962-1540035	0.069836	0.064344	0.307019	0.321066	0.307998	0.756494
ENSSSCG00000010926	SYT2	10:24638410-24727220	0.853362	0.413289	0.292004	1.9939	2.11481	0.801825
ENSSSCG00000028341	-	14:88123852-88132097	2.26207	1.1866	1.84618	2.46328	6.41564	7.95106
ENSSSCG00000016823	-	16:20032979-20059655	1.57302	0.870827	1.23239	3.21871	4.79329	4.21719
ENSSSCG00000023133	OSBPL6	15:83872781-84101064	0.903876	0.78164	1.39445	2.84215	3.40957	3.71092
ENSSSCG00000017177	ST6GALNAC2	12:4938662-4955291	14.5124	15.2918	16.3101	22.4343	73.4664	42.7234
ENSSSCG00000038627	ADAMTS18	6:10488572-10650626	0.745681	0.154751	0.171738	1.03982	0.806981	0.993936
ENSSSCG00000003455	FHAD1	6:74508096-74641450	0.23797	0.212074	0.107571	0.294493	0.753367	0.865826
ENSSSCG00000017260	WIPI1	12:11715273-11838504	4.89773	3.06724	3.31706	13.7475	8.87224	12.4618
ENSSSCG00000038521	CHAC1	1:130201842-130374040	1.26933	0.26506	3.51022	11.3395	0.390959	1.95428
ENSSSCG00000010151	LYST	14:55433017-55633484	1.20637	2.00979	2.08835	8.30285	2.48793	4.70247
ENSSSCG00000016119	-	15:106913642-106997565	0.434098	0.503078	0.670862	1.18162	1.18293	3.13318
ENSSSCG00000004057	SYTL3	1:8453507-8536381	0.449355	0.65285	0.86502	0.618389	1.81441	1.73127
ENSSSCG00000000108	TMEM184B	5:9632918-9682473	6.89318	7.25215	7.02297	13.8613	28.2279	25.9116
ENSSSCG00000010023	PLA2G3	14:47923995-47928883	1.06307	0.520894	2.396	5.59087	1.75099	1.50757
ENSSSCG00000033909	-	18:6373055-6386988	2.34798	1.86653	5.34288	10.3354	4.715	13.3903
ENSSSCG00000003382	TAS1R1	6:67397366-67434812	0.418293	0.406321	0.320787	0.912843	0.925812	0.590388
ENSSSCG00000015290	CDK18	9:66175561-66203852	0.869983	0.783176	1.08055	1.80712	2.7417	3.57682
ENSSSCG00000029175	FAM200A	3:6493789-6495103	0.450618	0.41365	0.310877	0.519524	0.595138	2.18991
ENSSSCG00000025114	FMNL3	5:15570453-15646060	2.80277	2.72038	4.9933	5.59171	11.1142	10.9322
ENSSSCG00000015237	FLI1	9:55612900-55749781	6.16492	4.57297	5.50015	11.3664	24.4584	18.5983
ENSSSCG00000040919	RTN4RL2	2:13441109-13459021	0.339098	0.096474	0.269774	0.483446	0.461473	1.12817
ENSSSCG00000017754	-	12:44140504-44327111	5.58329	2.66298	3.74245	5.10851	18.1379	8.42963
ENSSSCG00000007665	-	3:8494529-8497318	0.210758	0.213826	0.103002	0.399465	0.587717	0.545725
ENSSSCG00000003428	MTHFR	6:71863636-71881832	1.99693	1.36937	1.11159	2.90505	6.32576	4.51387
ENSSSCG00000016665	BMPER	18:39417836-39663999	1.67062	1.0326	1.56296	5.04329	4.32871	3.93279
ENSSSCG00000002041	SLC7A7	7:76174502-76266427	1.3143	1.76591	2.97397	6.02181	7.83054	8.89077
ENSSSCG00000001099	CMAH	7:19873778-19955840	0.321014	0.236884	0.755717	0.810063	1.20033	1.96134
ENSSSCG00000004520	MAPK4	1:100107425-100291591	0.046021	0.049742	0.209346	0.145122	0.26863	0.572753
ENSSSCG00000033412	B4GALNT3	5:67772425-67859017	1.23823	0.545133	1.55416	6.0493	2.04209	2.0827
ENSSSCG00000006979	MSR1	17:3857170-3939614	1.20686	0.25648	0.491679	3.32942	1.42387	2.1823
ENSSSCG00000004890	SERPINB2	1:157869363-157886753	4.47836	3.05245	15.055	26.9539	13.0202	30.3011
ENSSSCG00000012828	STARD8	X:54773163-54856714	0.754521	0.713187	1.21073	2.06572	1.64454	5.09172
ENSSSCG00000000136	CSF2RB	5:10814007-10840808	0.778053	0.289851	0.59504	1.22806	2.3577	1.66977
ENSSSCG00000023972	DRAM1	5:82290377-82326150	2.56838	1.84941	3.18259	5.28411	7.98378	11.4391
ENSSSCG00000022679	COCH	7:68579141-68594077	0.302583	0.151406	0.859487	1.5807	2.07807	2.80849
ENSSSCG00000003707	NPC1	6:108376024-108450486	3.70133	4.25745	3.78414	16.697	7.47448	10.6695
ENSSSCG00000033327	PDGFB	5:8986461-9007462	5.14755	3.29955	3.11871	7.67011	16.7019	12.6397
ENSSSCG00000009605	GFRA2	14:5743583-5837423	0.988067	0.415553	0.701451	2.2274	2.50892	1.84663
ENSSSCG00000039770	SLC6A9	6:167268327-167305499	0.725179	0.265413	0.332068	0.654534	2.38558	1.16684
ENSSSCG00000032436	-	2:123429-161421	9.10296	7.1715	6.01592	13.3385	30.1363	20.0117
ENSSSCG00000011553	-	13:66068001-66123977	14.1858	15.0916	10.2036	24.4004	57.7566	40.0345
ENSSSCG00000009839	CIT	14:33009876-33217518	0.474192	0.294986	0.356651	0.976629	1.02401	0.764942
ENSSSCG00000004421	FYN	1:77584482-77810575	6.56409	6.53367	5.75598	19.5921	9.24863	17.9127
ENSSSCG00000004628	TMOD2	1:119857426-120298549	0.55097	0.615397	0.901335	1.29309	2.27248	3.08315
ENSSSCG00000035027	ZDHHC14	1:9350254-9619672	1.15894	0.769152	0.64143	1.54033	4.43616	2.51459
ENSSSCG00000039921	-	AEMK02000229.1:45545-53732	1.87898	1.1441	1.32257	3.20473	4.91208	2.00301
ENSSSCG00000007115	THBD	17:30220161-30223499	6.26195	5.73828	5.00016	14.5361	17.5065	21.3503
ENSSSCG00000008262	SEMA4F	3:68377678-68404641	0.35182	0.239302	0.453656	0.882	1.26547	1.38565
ENSSSCG00000003640	GRIK3	6:92886609-93128582	0.522624	0.158707	0.236131	0.461452	0.922026	1.86946
ENSSSCG00000012076	MX2	13:204798301-204831975	0.480495	0.478504	1.27144	1.95739	2.18802	3.25942
ENSSSCG00000023258	CLEC4F	3:71683892-71696353	0.939594	0.646645	0.693359	1.12006	3.79759	1.26063
ENSSSCG00000013775	ADGRE5	2:64781011-64862209	3.16993	5.20657	7.93627	18.0218	14.5427	18.085
ENSSSCG00000008509	RASGRP3	3:106098112-106213752	1.73518	1.99907	1.41039	3.80404	7.81603	5.58916
ENSSSCG00000012576	CHRDL1	X:90703424-90827344	34.6638	28.8308	38.7114	85.1442	82.2006	157.479
ENSSSCG00000004737	PLA2G4B	1:129512631-129533308	5.11683	2.74742	3.56518	21.8417	7.33991	6.36759
ENSSSCG00000017382	EZH1	12:20118355-20139419	2.58718	2.94913	3.58972	4.88338	7.63648	17.3658
ENSSSCG00000007527	EDN3	17:59412290-59461079	0.131108	0	0.240997	0.725263	0.213015	0.158022
ENSSSCG00000038269	-	AEMK02000623.1:38694-84306	0.270354	0.130556	0.278891	1.51029	0.462629	0.36425
ENSSSCG00000038144	-	12:53724924-53781554	0.263681	0.163326	0.261598	0.810187	0.276367	3.16187
ENSSSCG00000011592	PLXND1	13:68946660-68996606	6.35233	6.24881	3.42179	10.3681	23.1796	14.6565
ENSSSCG00000003659	-	6:95548662-95599055	0.589011	0.075153	0.360991	0.335698	0	0.125712
ENSSSCG00000009332	TEX26	11:7568267-7587696	0.341336	0.219408	0.155731	0.171942	1.62454	0.155678
ENSSSCG00000007944	-	3:37928081-37986535	6.61194	4.61716	3.1438	10.5159	22.5846	8.42769
ENSSSCG00000005751	COL5A1	1:273956342-274082908	17.6996	13.1936	7.47338	32.4596	36.7211	43.6794
ENSSSCG00000040557	SERTM1	11:12576595-12600660	1.29593	1.12145	3.44903	3.48127	5.25696	9.71562
ENSSSCG00000003603	COL16A1	6:88177190-88239392	29.1522	17.0064	14.7172	45.4999	76.6316	61.4746
ENSSSCG00000026984	CXorf36	X:40182934-40226931	0.184673	0.252526	0.345988	1.00426	0.942953	1.69676
ENSSSCG00000010448	FAS	14:100927111-100954882	0.733421	0.585402	0.711783	1.23651	1.72365	2.96275
ENSSSCG00000016892	FST	16:32806340-32811382	10.2675	9.67281	10.0916	25.9464	37.2719	22.6873
ENSSSCG00000037569	-	12:21275057-21319105	3.683	0	14.7793	45.4559	0.332813	6.92853
ENSSSCG00000014904	DLG2	9:17576150-18495897	0.655315	1.29747	1.09214	2.25711	4.1644	2.12677
ENSSSCG00000004213	-	1:35629003-35647248	2.98085	0	2.09508	15.5541	0.589105	0.806851
ENSSSCG00000010629	ADRA2A	14:121469526-121470924	2.10124	1.54898	3.9941	6.85833	2.94974	10.6885
ENSSSCG00000022483	GPBAR1	15:120336442-120411641	0.041019	0.113335	0.03901	0.05147	0	0.580157
ENSSSCG00000025561	VASN	3:37928081-37986535	5.56742	3.71658	4.76709	20.6458	8.97362	10.3126
ENSSSCG00000007034	PSD3	17:12758134-13259571	1.16497	0.494131	0.848326	3.03886	1.44723	1.64514
ENSSSCG00000030623	XKR8	6:85059870-85093156	0.263597	0.4577	0.823329	1.06912	1.56218	2.46428
ENSSSCG00000006461	ARHGEF11	4:93045851-93160098	2.19636	1.95111	2.34023	4.91208	6.02333	9.10153
ENSSSCG00000026146	GALNT5	15:64241709-64285934	1.35897	0.552675	0.224056	3.40404	2.60792	0.911442
ENSSSCG00000014812	FOLR2	9:6785302-6790463	32.7533	12.868	16.7889	56.6178	62.5029	65.6451
ENSSSCG00000010184	AGT	14:59643291-59657843	2.32558	4.04195	5.80938	5.61414	4.62994	23.9984
ENSSSCG00000020864	VDR	5:78203845-78267321	8.27064	0.691309	1.0533	27.5403	19.0364	12.1428
ENSSSCG00000029458	SLC16A2	X:59747965-59920493	0.855756	0.687266	0.715982	2.14713	2.331	2.34886
ENSSSCG00000026425	ADAMTSL2	1:273119776-273156183	0.453277	0.401442	0.312119	0.583015	2.1077	1.15362
ENSSSCG00000029668	IL2RB	5:10610297-10650205	0.192865	0.087146	0.692966	0.976712	0.74885	1.48313
ENSSSCG00000021273	-	1:13715671-14042954	0.184428	0.330714	1.15169	0.841336	1.21771	2.83463
ENSSSCG00000039745	HMOX1	AEMK02000361.1:1954601-1965962	2.03256	1.63895	6.93677	9.17126	2.95604	20.7565
ENSSSCG00000005657	PKN3	1:269069387-269081016	3.76425	2.67895	2.17397	3.86525	16.8635	8.36912
ENSSSCG00000003513	ECE1	6:79410668-79466047	7.45055	8.88733	6.89877	12.008	22.913	28.7899
ENSSSCG00000013498	EBI3	2:74530729-74564902	2.03669	0.61993	0	2.57465	3.556	2.30239
ENSSSCG00000020906	TNFSF10	13:111021957-111103065	6.92763	6.72907	13.844	14.4506	23.7486	46.4522
ENSSSCG00000009202	MMRN1	8:129111028-129173594	0.606057	0.854197	1.42929	2.04195	2.11563	4.7436
ENSSSCG00000016520	CREB3L2	18:11533182-11666127	2.42375	3.005	3.94214	5.11178	6.38481	18.0735
ENSSSCG00000025208	RNF39	7:22617767-22659203	7.98035	6.85161	7.35715	34.775	11.0607	13.2076
ENSSSCG00000034213	ACER2	1:203387487-203415184	0.67611	1.0665	0.849217	2.41071	1.37862	4.49617
ENSSSCG00000036956	-	12:3643928-3647009	10.372	2.70507	5.90615	11.7744	26.0672	19.0091
ENSSSCG00000015753	ANGPT2	15:37455185-37672996	0.837865	0.676776	0.908487	1.71824	2.18158	3.73688
ENSSSCG00000014378	-	2:142802269-142820079	0.189313	0.100624	0.233589	0.180462	0.122946	0.566813
ENSSSCG00000030165	MAFF	5:9683656-9695934	9.28304	5.01325	8.99615	23.9289	15.6147	30.7559
ENSSSCG00000013114	SLC15A3	2:10799675-10814388	1.47229	1.02413	1.78392	3.71873	3.57674	4.76487
ENSSSCG00000040719	KIAA0040	9:117253830-117287736	1.23237	0.815215	1.72464	4.32898	3.15839	3.94289
ENSSSCG00000007066	SLX4IP	17:19499565-19573326	0.461246	0.523966	1.04035	0.859526	0.248883	1.29706
ENSSSCG00000006524	THBS3	4:94612765-94626771	1.12948	0.881593	1.12741	2.16026	3.41439	3.56253
ENSSSCG00000008618	MYCN	3:121542274-121549491	1.1019	0.191025	0.451557	2.32	2.08427	0.894956
ENSSSCG00000015403	HGF	9:98437086-98513563	0.620524	0.515375	0.976707	1.67677	1.56742	3.16647
ENSSSCG00000006948	MROH6	4:969523-1002526	0.618356	0.086097	0.355275	1.59154	0.495836	0.419561
ENSSSCG00000012637	KLHL13	X:96543961-96744924	2.19653	1.65894	1.67106	3.38307	10.4421	3.4892
ENSSSCG00000006462	LRRC71	4:93160677-93175961	0.154081	0.191466	0.158774	0.223182	0.722884	0.243111
ENSSSCG00000008162	IL1R1	3:52192908-52234138	6.18574	7.6104	13.6065	13.753	29.9569	42.4512
ENSSSCG00000010535	HPSE2	14:109764513-110469017	0.939704	0.559974	0.824854	1.32718	2.53632	3.14744
ENSSSCG00000029838	FZD2	12:18740652-18742350	1.59116	1.2922	0.708365	3.35944	3.07119	4.19579
ENSSSCG00000000130	CYTH4	5:10489288-10521735	1.15169	0.721104	1.36732	2.91858	2.88924	3.45792
ENSSSCG00000009101	PRDM5	8:103189312-103381913	1.53475	0.382262	0.620983	3.15323	1.80685	2.08251
ENSSSCG00000023165	SEMA7A	7:59094970-59120257	1.45295	0.722072	1.83984	3.45382	4.02568	4.91272
ENSSSCG00000016777	-	18:55494591-55544699	0.913464	1.2316	1.12088	1.08895	0.044266	2.56321
ENSSSCG00000006197	SULF1	4:65595948-65778884	0.977271	0.77818	1.7043	1.86718	3.14242	5.56534
ENSSSCG00000001787	IL16	7:49973464-50102059	0.883876	0.394474	1.0564	1.54221	1.99199	2.83612
ENSSSCG00000001993	TGM1	7:75021787-75045153	3.14499	1.73584	2.54817	12.7602	4.23961	3.68955
ENSSSCG00000032203	EPPK1	4:689225-923423	0.461518	0.437192	1.68226	2.54447	0.968098	3.30853
ENSSSCG00000040236	-	6:55739335-55743092	2.28711	1.45917	2.15816	2.93143	2.43426	5.31831
ENSSSCG00000034191	SOX6	2:42452777-43068323	0.239481	0.109741	0.151873	0.48378	0.562361	0.638203
ENSSSCG00000032861	NUAK1	5:14102010-14177584	7.93325	4.75205	4.47401	12.5275	17.2962	23.1378
ENSSSCG00000013370	-	2:40972799-40976218	0.389578	0.679043	0.483926	0.958607	1.19442	2.29974
ENSSSCG00000006115	RUNX1T1	4:44599703-44743418	0.289963	0.357368	0.22875	0.460982	0.94467	1.14135
ENSSSCG00000016237	DOCK10	15:126435578-126711694	0.479646	0.174517	0.587942	1.52604	0.857367	1.31045
ENSSSCG00000006381	CD84	4:89931885-89979897	0.129874	0.10079	0.206598	0.597446	0.288408	0.50521
ENSSSCG00000001131	-	7:20954860-20967000	0.178238	0.236394	0.402292	0.376442	0.27374	0.680679
ENSSSCG00000021068	TRAF5	9:131774656-131822564	0.975866	0.981511	1.23372	2.37398	4.67394	2.70714
ENSSSCG00000017728	MYO1D	12:42120318-42489189	3.44741	3.44779	3.0221	6.40509	9.10049	14.3623
ENSSSCG00000032613	SNAI1	17:51546392-51554226	0.741056	0.600439	0.593388	2.12245	1.15212	3.36746
ENSSSCG00000006731	VTCN1	4:103508332-103576658	0.971129	0.918897	2.75734	8.99504	1.11713	0.976573
ENSSSCG00000032282	ACP5	2:70175403-70209899	2.35856	1.29573	2.05533	3.99466	2.39354	10.6913
ENSSSCG00000024917	LRRN4CL	2:9052749-9066940	2.40412	1.12596	2.44517	5.12453	2.78737	7.57404
ENSSSCG00000034302	SLC12A7	16:79335323-79420313	2.95074	2.94246	2.82359	5.19356	10.3757	9.79327
ENSSSCG00000031759	TM6SF2	2:58617204-58634450	0.225742	0	0.05643	0.488578	0.321478	0.597628
ENSSSCG00000016583	FAM71F2	18:19919872-19932791	0.579689	0.375564	0.133507	1.08138	1.28517	0.370113
ENSSSCG00000010527	MARVELD1	14:109069385-109069907	9.23088	4.65877	6.3538	12.0064	14.4065	30.4062
ENSSSCG00000013106	PTGDR2	2:10880900-10906208	0.15815	0.433337	0.401635	0.499165	1.05318	1.38906
ENSSSCG00000010109	SCARF2	14:50703011-51202497	3.74196	2.36438	2.33175	5.06139	10.5069	9.49513
ENSSSCG00000017470	TNS4	12:21924221-21951460	1.00066	1.38413	10.2595	7.48764	6.50151	25.0694
ENSSSCG00000030358	SARM1	12:44655810-44675237	0.350065	0.362332	0.548722	0.922927	0.923404	2.2504
ENSSSCG00000037483	RFTN2	15:101434961-101500368	4.11596	3.43659	2.46771	7.64509	7.46334	10.8265
ENSSSCG00000008021	TMEM204	3:40309634-40393901	1.69973	2.31191	2.89839	3.17288	6.02471	10.1037
ENSSSCG00000005844	NRARP	AEMK02000682.1:558300-656344	2.08798	2.95714	3.46724	7.34175	4.42107	6.51192
ENSSSCG00000011025	ZEB1	10:42145750-42214205	2.03511	2.30085	2.33687	3.88617	5.69656	10.5277
ENSSSCG00000035299	SFRP4	9:108403905-108414409	10.8132	14.7137	11.6956	33.31	43.997	34.6797
ENSSSCG00000030877	FRMPD4	X:8873444-9438355	0.127766	0.122665	0.165789	0.368538	0.327432	0.518121
ENSSSCG00000040166	FLRT2	7:107812612-107913620	1.26301	1.22412	2.04527	4.85893	3.94925	6.12601
ENSSSCG00000017046	EBF1	16:64359065-64867694	3.54077	3.19021	3.98383	4.25884	8.41266	13.0326
ENSSSCG00000012838	TSPAN4	2:491290-570867	13.1842	8.04698	7.44655	20.7144	31.4709	31.3752
ENSSSCG00000036747	WAS	X:42774587-42795682	0.638376	0.69193	0.820663	1.04282	1.50651	2.18292
ENSSSCG00000002778	ZDHHC1	6:28040889-28072096	0.134034	0.295099	0.898988	0.946721	0.962309	6.44737
ENSSSCG00000013440	ATP8B3	2:76722253-76746255	0.190918	0.097404	0.122096	0.240218	0.744128	0.236835
ENSSSCG00000025270	CHRD	13:122266625-122277510	1.28241	0.745288	0.865546	2.17426	3.81279	2.34013
ENSSSCG00000009446	PCDH17	11:30511294-30611728	0.578733	0.431523	1.22351	1.50593	2.70677	2.73686
ENSSSCG00000003620	TRIM62	6:89404095-89442896	0.86216	0.526487	0.687544	3.10149	1.38383	1.62016
ENSSSCG00000009361	POSTN	11:13224958-13259033	377.137	282.103	296.724	939.191	1483.22	889.884
ENSSSCG00000009759	SCARB1	14:28301293-28393555	5.71462	5.63201	8.13382	14.9625	24.2471	18.9524
ENSSSCG00000032416	RGS1	10:1144391-1152122	4.77489	1.4863	6.71067	14.7128	9.48297	15.0134
ENSSSCG00000008873	FAM198B	8:47036891-47210334	3.89632	2.68135	2.73892	9.10525	9.37682	10.6417
ENSSSCG00000025097	TMEM61	6:157439288-157451192	4.07869	2.03377	2.83635	5.59188	10.2165	7.71381
ENSSSCG00000012656	ELF4	X:106616941-106661594	1.97805	1.48164	1.37617	1.08747	6.89889	4.62108
ENSSSCG00000009651	GNRH1	14:9442970-9447521	0.142345	0	0.931866	0.213826	0.864469	1.01205
ENSSSCG00000027361	OVOL1	2:6526331-6551209	5.58284	4.23492	6.32748	36.9243	4.17079	4.35695
ENSSSCG00000016706	HOXA2	18:45471060-45472875	0.552491	0.349068	0.198166	0.377556	2.24507	0.250984
ENSSSCG00000015770	VEGFC	15:39039310-39133142	2.47928	2.12592	3.02257	4.83394	10.4018	7.93869
ENSSSCG00000002259	-	7:88105683-88219075	2.49342	2.69365	3.44912	5.3668	4.79784	16.0985
ENSSSCG00000038824	FRRS1L	1:250187575-250220797	0.825422	0.418819	0.694209	1.60265	1.43942	2.61959
ENSSSCG00000030156	APBB1IP	10:49124641-49304347	0.50219	0.330798	0.367745	1.20214	0.873553	1.72185
ENSSSCG00000003578	FGR	6:84809530-84830399	15.2769	11.2387	6.14896	23.0971	52.9227	16.3277
ENSSSCG00000029815	SRGAP1	5:28300949-28679136	0.698081	0.438251	0.304488	1.2935	1.80409	1.101
ENSSSCG00000014561	NLRP6	2:90031-97438	0.013361	0.137295	0.061658	0.088294	0.518244	0.094322
ENSSSCG00000011683	PCOLCE2	13:83507609-83592776	15.2738	12.9673	18.567	33.5805	39.6032	66.979
ENSSSCG00000000214	GPD1	5:15992458-16021674	9.54822	9.427	13.2829	17.4059	29.8775	25.5698
ENSSSCG00000017472	IGFBP4	12:21962638-21980945	5.51539	4.35586	11.5096	13.1552	19.1445	29.1812
ENSSSCG00000017274	PITPNC1	12:13879940-14015244	2.12746	3.349	4.30574	5.71062	9.90765	12.4777
ENSSSCG00000009620	BMP1	14:6443922-6489061	13.2556	8.01072	8.13595	22.0143	37.9963	25.0348
ENSSSCG00000038825	-	6:56448806-56591553	1.5924	0.788635	1.05665	2.11569	4.75868	4.9921
ENSSSCG00000017169	SEC14L1	12:4441113-4486771	4.93258	4.00689	3.10122	10.4795	8.93435	17.2833
ENSSSCG00000017146	RNF213	12:2079913-2212102	2.69752	2.30636	3.19818	4.73373	6.50421	10.6691
ENSSSCG00000005946	WISP1	4:8079754-8111155	0.911038	0.368137	0.883039	2.21391	1.74016	2.43485
ENSSSCG00000016322	ACKR3	15:136370529-136382552	7.16027	4.22553	15.6546	21.0951	12.5667	46.5077
ENSSSCG00000008312	DYSF	3:71020143-71246946	1.47555	1.37555	1.1206	2.97404	4.7214	4.40955
ENSSSCG00000011377	LAMB2	13:31726666-31751291	24.0097	23.4963	15.3969	34.0471	82.7309	66.6678
ENSSSCG00000017518	OSBPL7	12:24042925-24095317	1.30285	1.04403	1.92451	2.60741	5.15075	3.97711
ENSSSCG00000040556	-	6:53986957-54024826	0.816761	0.665002	0.828431	1.20208	2.55612	3.15222
ENSSSCG00000004205	ARHGAP18	1:33527734-33717965	3.68412	3.19615	5.27575	14.0453	9.01342	11.8238
ENSSSCG00000016703	HOXA5	18:45421657-45432918	3.33698	5.16712	3.8653	7.05216	12.6233	17.931
ENSSSCG00000028740	CTDSPL	13:22707385-22825143	2.00111	1.09915	1.5679	3.63419	3.11952	5.05098
ENSSSCG00000021337	PRM1	3:31861086-31861529	1.66737	0.994527	7.58307	13.4836	3.14148	0.789331
ENSSSCG00000031514	CCDC28B	6:88678193-88685499	3.71077	1.1842	2.58599	3.94883	7.82619	7.82557
ENSSSCG00000039673	ASB16	12:19031412-19040434	0.179365	0.210538	0.055056	0.454473	0.680605	0.338102
ENSSSCG00000039847	C1S	5:63644320-63751607	20.991	28.4842	61.4995	100.949	74.5122	161.83
ENSSSCG00000012054	DOPEY2	13:199855658-199982236	0.678234	0.630761	0.755397	1.39288	1.36762	2.53018
ENSSSCG00000035066	MYOC	9:114083231-114098794	7.3193	7.414	5.4001	22.8916	13.8519	24.7925
ENSSSCG00000002444	FBLN5	7:113423631-113512182	9.88318	6.47759	5.94579	18.5541	15.8201	33.5515
ENSSSCG00000032251	MAFB	17:43410387-43411359	7.61872	5.90719	8.96506	24.2926	8.76689	30.0695
ENSSSCG00000001910	ISLR	7:59349679-59352843	11.9707	8.84565	5.65678	18.1055	34.7768	23.8409
ENSSSCG00000015111	C2CD2L	9:46321807-46331075	1.82797	1.53662	3.00013	8.02256	3.9512	5.80581
ENSSSCG00000014012	GFPT2	2:78284803-78330262	1.53721	1.62037	5.94225	6.81265	5.19334	13.7536
ENSSSCG00000002375	RPS6KL1	7:98090812-98141261	0.432201	0.335232	0.167542	0.49785	0.423741	0.590404
ENSSSCG00000025537	PTPN6	5:63760466-63796169	3.52145	1.19846	6.5857	3.27883	3.36465	5.68347
ENSSSCG00000009283	TNFRSF19	11:2543784-2640736	0.990952	0.43105	1.25126	3.48778	2.28725	1.82832
ENSSSCG00000010352	GRID1	14:86539916-87227043	0.226383	0.100009	0.10562	0.216161	0.659507	0.550782
ENSSSCG00000000295	NCKAP1L	5:19677874-19720547	1.19359	0.381964	1.78571	3.07225	1.97225	4.56435
ENSSSCG00000010872	AKT3	10:16191808-16741750	5.74461	4.07374	5.0494	8.89597	18.9762	17.6803
ENSSSCG00000002260	-	7:88015483-88046066	0.318745	0.657439	0.189775	0.875293	0.170003	1.67994
ENSSSCG00000038811	MOB3B	10:38439679-38685057	1.58153	1.01285	1.17919	3.76177	3.06424	3.50292
ENSSSCG00000016444	TMEM176B	18:6342708-6348958	3.64406	2.02225	0.75329	5.62769	9.56098	2.9283
ENSSSCG00000002329	MAP3K9	7:94302821-94380619	0.559099	0.211357	0.476262	2.04572	0.554187	0.734968
ENSSSCG00000006345	OLFML2B	4:88521892-88561010	15.6707	5.75868	5.50893	34.2263	30.7055	13.318
ENSSSCG00000016754	AEBP1	18:51038259-51056983	33.6718	51.4704	41.5022	137.367	64.3013	178.288
ENSSSCG00000003341	TAS1R3	6:63610524-63617831	1.94312	1.97168	1.70379	2.87703	8.4815	4.59881
ENSSSCG00000003894	CYP4B1	6:164496929-164737521	10.3006	8.95622	15.9529	27.1375	26.5527	45.1282
ENSSSCG00000011239	TRANK1	13:21938933-22021791	0.864434	0.815197	0.382084	1.59814	1.96333	2.50252
ENSSSCG00000007151	CDC25B	17:31910824-31921588	5.47527	5.52855	8.35401	8.79471	32.5379	18.0167
ENSSSCG00000009751	FZD10	14:24920678-24922424	2.17423	0.954002	1.17542	6.81732	3.58259	1.24137
ENSSSCG00000008073	OMD	3:42141910-42161056	20.358	12.2056	10.9579	49.8333	44.2228	39.6361
ENSSSCG00000036307	OAF	9:47345445-47362989	4.16174	3.3334	5.58287	8.71738	6.92091	17.497
ENSSSCG00000035595	HMCN1	9:126850576-127341646	0.559511	0.641534	0.973971	1.49014	1.78366	3.02097
ENSSSCG00000014387	-	2:143224083-143270994	2.38471	1.9083	1.71311	3.84888	4.13718	8.24985
ENSSSCG00000035598	EDN1	7:8752092-8760212	2.67798	0.926655	2.08014	4.72377	6.92573	5.72763
ENSSSCG00000011398	SEMA3F	13:32641353-32737112	4.45249	4.55991	4.16407	13.2755	11.1909	13.2276
ENSSSCG00000008853	TLL1	8:42858619-43092206	0.336702	0.188129	0.244426	0.28435	0.890018	1.55018
ENSSSCG00000017818	SERPINF1	12:47948981-48009593	66.2468	22.1293	19.0986	100.724	54.5208	80.7654
ENSSSCG00000003693	MYOM1	6:103451351-103728152	0.267558	0.527688	0.627439	0.463336	1.408	1.97728
ENSSSCG00000032591	-	2:123429-161421	36.6268	18.0922	43.4801	41.0164	115.387	99.6098
ENSSSCG00000036566	LY6G6C	7:23769615-23849100	12.5087	4.20883	20.1015	43.6274	22.1217	37.0669
ENSSSCG00000012026	ADAMTS1	13:190273998-190285720	8.25991	4.17246	6.90587	13.2301	18.3169	26.8233
ENSSSCG00000035372	PSCA	4:1479878-1482354	0.127127	0.068938	0.44674	0.498402	0.767896	0.760741
ENSSSCG00000009331	MEDAG	11:7545493-7562737	13.3087	7.97743	27.7039	34.7928	35.9019	73.6057
ENSSSCG00000033381	IRF4	7:133359-149607	0.313918	0.219469	0.088751	1.27909	0.993106	0.343428
ENSSSCG00000027477	TBC1D2B	7:47839078-47994484	2.82947	2.54117	3.624	5.06315	5.20399	16.1589
ENSSSCG00000029771	-	X:74463058-74968349	0.310903	0.091	0.107235	0.545494	0.627622	0.305052
ENSSSCG00000024310	F13A1	7:3750641-3901444	2.18473	1.31466	2.91022	3.60725	4.34156	11.1252
ENSSSCG00000040010	BCL2A1	7:48882892-49035504	0.551887	0.24966	0.433315	1.51415	0.697401	1.13149
ENSSSCG00000039983	GJA4	6:91045393-91048162	5.44476	3.62123	3.14177	8.01187	15.6603	12.1357
ENSSSCG00000024088	TLN2	1:109208666-109584733	2.24314	2.04005	2.27338	3.78665	4.59002	10.2559
ENSSSCG00000002263	SLCO3A1	7:86777921-87103823	1.59549	1.01717	0.993502	4.05514	3.29527	3.5386
ENSSSCG00000006082	MATN2	4:38746222-38915243	7.49323	6.0456	3.81804	12.1598	12.9225	26.1773
ENSSSCG00000012018	CHODL	13:182633992-182828782	2.07941	1.74179	2.58585	4.24782	6.20149	6.80756
ENSSSCG00000028359	BST1	8:11011571-11030303	0.923009	0.97672	0.377486	1.51734	3.84013	1.99491
ENSSSCG00000010096	AIFM3	14:50562797-50600206	0.196857	0.177581	0.210805	0.405743	0.281138	1.04392
ENSSSCG00000000010	FBLN1	5:3838210-3927217	27.737	35.3549	30.7245	54.5728	113.826	114.302
ENSSSCG00000000203	KCNH3	5:15495250-15526535	0.583614	0.76893	0.554609	1.6864	2.11868	1.65357
ENSSSCG00000032434	PLAUR	6:50485312-50505318	1.70052	0.787896	0.77204	3.38025	3.61055	2.83856
ENSSSCG00000017909	CHRNE	12:52011278-52066922	0.382391	0.900821	0.161565	0.885398	2.11993	0.200822
ENSSSCG00000011609	FBLN2	13:70757273-70830432	21.1314	16.3253	14.172	33.3605	31.7445	77.8531
ENSSSCG00000015595	ATF3	9:130772261-130785599	14.0547	12.3248	9.47076	31.5501	44.9501	28.4195
ENSSSCG00000025729	IRS1	15:128245382-128308352	1.51401	0.50777	0.739332	2.00175	3.60275	2.73983
ENSSSCG00000031228	OPRL1	17:62905779-62927297	1.16534	1.45475	2.83421	3.22983	5.78334	6.64728
ENSSSCG00000016657	AOAH	18:37377923-37599931	2.77989	0.628733	0.696416	4.35357	5.21867	4.09344
ENSSSCG00000002684	CDH13	6:4806013-5684863	10.3822	7.40875	10.2494	12.5222	26.1447	31.75
ENSSSCG00000004018	AFDN	1:1581994-1698532	5.66292	4.3462	3.65739	14.3051	9.61412	14.1701
ENSSSCG00000010657	PNLIPRP3	14:126688517-126716423	0.188202	0	1.15031	3.09455	0.456163	1.01634
ENSSSCG00000009881	OAS2	14:38827672-38860820	2.25915	2.65274	2.44108	5.67429	8.69184	6.34647
ENSSSCG00000006245	SDR16C5	4:75586234-75599786	9.44811	9.31694	11.6286	31.5728	24.8086	32.6347
ENSSSCG00000002298	ZFYVE26	7:91520571-91590449	1.29609	1.56755	1.53508	3.33844	1.91428	6.51287
ENSSSCG00000039175	43525	8:52341268-52951042	0.648489	0.281388	0.924137	1.85626	0.963275	2.53916
ENSSSCG00000016261	SP110	15:131169916-131291822	1.19246	1.1814	1.96745	2.61137	4.44484	5.60684
ENSSSCG00000001573	-	7:32788004-32793881	3.9837	2.6826	3.72883	13.9394	8.59666	7.8295
ENSSSCG00000040095	GPR35	15:139584439-139589549	0.206529	0	0.212266	0.520234	0.273686	0.301801
ENSSSCG00000000182	WNT10B	5:14995703-15014019	1.28278	0.271415	0.713411	1.78434	2.20099	1.39164
ENSSSCG00000028461	-	17:33566269-33611368	6.43313	5.61015	5.4791	7.00549	7.06404	20.5637
ENSSSCG00000033623	APOBR	3:18421980-18433663	0.648633	0.499762	0.349452	1.18089	1.98911	2.0381
ENSSSCG00000021487	MFSD4A	9:66248915-66290327	1.18667	1.81464	2.68198	3.83758	6.77724	6.42963
ENSSSCG00000038719	-	14:48858101-49012754	0.544225	0.194586	0.450472	0.120208	1.19463	0.175626
ENSSSCG00000036127	-	AEMK02000452.1:3591645-3841358	5.91466	4.3155	0.637633	9.27928	16.1574	8.14764
ENSSSCG00000033146	CD163	5:63300145-63334537	1.47699	1.16493	9.55376	3.15552	5.02984	22.3577
ENSSSCG00000017551	FAM117A	12:25877854-25945594	0.818999	0.690624	1.78593	2.36408	2.71018	4.63198
ENSSSCG00000016295	NGEF	15:133330480-133460240	0.630216	0.304257	1.18931	3.83889	0.605959	1.73462
ENSSSCG00000024591	ETV1	9:83322820-83419227	1.12596	0.891167	1.12695	2.75468	2.84959	4.03386
ENSSSCG00000024813	MAP3K3	12:15230181-15298784	3.24078	3.63534	2.72337	5.28369	8.03918	14.3776
ENSSSCG00000034178	AIF1L	1:271072733-271102799	4.91271	3.38982	3.48369	7.30775	13.9993	13.6101
ENSSSCG00000003621	ZSCAN20	6:89732663-89754719	0.38302	0.249672	0.334555	0.610456	0.551959	1.62908
ENSSSCG00000040638	DIO2	7:103096416-103111385	1.72383	0.861822	2.10782	5.83269	1.98549	3.89081
ENSSSCG00000031653	DOK3	2:80440805-80445481	0.851242	0.354292	1.22818	2.14517	0.807591	3.29035
ENSSSCG00000001905	ARID3B	7:58934779-58995973	0.48312	0.416013	0.869312	1.49204	1.05289	1.99352
ENSSSCG00000014328	GFRA3	2:140263911-140275810	1.70659	1.16272	1.44146	3.81683	2.43276	5.54845
ENSSSCG00000011704	WWTR1	13:89746015-89889187	3.16021	2.17864	4.2896	8.56195	3.48028	17.0988
ENSSSCG00000007574	SDK1	3:2814546-3324467	1.00079	0.739721	0.415608	1.84893	2.1237	2.0166
ENSSSCG00000006069	RGS22	4:36886786-37042378	0.401149	0.182796	0.178781	0.63274	0.239188	0.970137
ENSSSCG00000039339	-	AEMK02000518.1:37139-48883	0.084184	0.209618	0.111345	0.187426	0.703746	0.2789
ENSSSCG00000000209	NCKAP5L	5:15711252-15761537	3.56499	3.45271	1.96622	5.84178	12.9987	5.03745
ENSSSCG00000026453	ACSM5	3:25390278-25422556	0.533811	0.353992	0.320263	0.717086	1.55758	0.922606
ENSSSCG00000009474	SCEL	11:49651653-49775223	4.83443	1.79378	4.57055	15.5708	5.89624	3.35143
ENSSSCG00000015396	SEMA3D	9:95280191-95506651	1.27222	0.795977	1.42161	3.27933	2.9282	4.21158
ENSSSCG00000017617	SCPEP1	12:33264903-33297896	23.9276	30.343	33.5869	55.6431	63.3482	138.993
ENSSSCG00000017750	EVI2B	12:43490813-43753770	1.4319	0.689013	2.97821	5.30297	2.6082	7.61591
ENSSSCG00000013294	LDLRAD3	2:24877223-25155336	0.984729	0.725574	1.07798	2.37044	2.2349	4.14036
ENSSSCG00000036451	-	6:95313040-95313295	5.96544	6.65996	6.7319	7.04773	9.81222	8.2785
ENSSSCG00000027314	CAMSAP2	10:23275401-23357525	4.54332	4.20627	3.94432	13.5407	8.41322	12.0129
ENSSSCG00000034569	-	2:51502599-51519400	0.444433	0.28867	0.591324	0.642945	1.76465	1.42628
ENSSSCG00000002389	VASH1	7:99910939-99929766	1.27458	0.941231	0.900136	2.49181	3.76065	2.42505
ENSSSCG00000000625	LRP6	5:60149025-60314764	3.38384	2.96346	3.78527	9.86279	5.9603	10.5285
ENSSSCG00000007249	NOL4L	17:36070837-36201223	1.31037	1.00946	0.924823	1.94327	4.42006	3.26912
ENSSSCG00000016401	-	15:139610624-139674853	1.089	1.06448	0.876926	1.66997	4.4001	2.24923
ENSSSCG00000024439	PTGER4	16:25670861-25686551	2.07518	0.704637	1.95916	4.66838	3.40903	5.65869
ENSSSCG00000025969	PTPRR	5:34796099-34914646	1.34233	0.190777	0.603391	1.80476	2.63323	1.00098
ENSSSCG00000006396	IGSF9	4:90544237-90566185	1.74372	0.418396	0.894048	2.0689	4.81112	1.28868
ENSSSCG00000008722	-	8:2842122-3056582	1.70016	1.23034	1.55446	3.39739	5.87749	4.61253
ENSSSCG00000026130	EPHA3	13:166591685-166942921	0.268724	0.299089	0.345334	1.29228	0.609088	0.959085
ENSSSCG00000040773	TOB1	12:27115823-27119928	8.44547	6.24767	10.1621	35.8228	12.8029	17.0237
ENSSSCG00000009245	SCD5	8:135507175-135635371	0.104418	0.549705	0.236727	0.179392	1.43386	0.563778
ENSSSCG00000040961	LIF	14:47221485-47228273	0.550786	0.353432	0.401896	0.878036	1.10557	1.73343
ENSSSCG00000007754	-	3:17113356-17265533	1.40901	0.448067	0.717555	2.88163	1.60865	3.48779
ENSSSCG00000027466	PCOLCE	3:8523448-8528758	117.217	76.1207	47.779	211.639	207.131	240.557
ENSSSCG00000038162	CCL21	10:32093458-32096831	4.36913	2.38674	0.988884	7.69685	8.54486	6.07067
ENSSSCG00000014919	ME3	9:20296582-20488638	2.59828	3.57945	3.29072	8.57566	6.53617	10.4474
ENSSSCG00000003326	PEG3	6:61283951-61307765	0.08657	0.151389	0.625651	0.489878	0.490678	1.7087
ENSSSCG00000008443	EPAS1	3:94167751-94253662	11.1321	5.84623	4.62909	11.4205	14.7058	33.3377
ENSSSCG00000033506	KCTD21	9:12570590-12585862	0.071128	0.019285	1.0769	0.488587	0.288254	2.61691
ENSSSCG00000007528	PHACTR3	17:59628364-59863388	0.690267	0.091418	0.250475	2.28721	0.43504	0.56351
ENSSSCG00000024161	-	7:22972172-22976930	1.83001	1.27484	0	1.56188	3.21639	5.97772
ENSSSCG00000035940	SPSB1	6:69720805-69789567	3.48906	2.76247	5.56976	12.6166	4.33601	18.3179
ENSSSCG00000010746	ADAM12	14:135302757-135682281	0.344809	0.26161	0.279245	1.1845	0.794203	0.564291
ENSSSCG00000020876	RTL5	X:57939601-58030951	0.80141	0.76707	0.928817	1.51595	1.96692	3.82859
ENSSSCG00000010651	ABLIM1	14:124760403-125108691	5.14759	5.84171	3.82283	13.1374	14.8778	17.9683
ENSSSCG00000028512	LDLR	2:69828331-69864819	6.48757	5.18916	8.56696	25.8395	16.7998	11.725
ENSSSCG00000040673	TMEM140	18:14128382-14148618	5.14119	5.36997	6.07568	11.2444	9.03034	27.8447
ENSSSCG00000015353	SCIN	9:82102673-82363745	5.99985	3.08669	4.34423	19.0865	8.99993	10.298
ENSSSCG00000039111	-	AEMK02000452.1:3591645-3841358	68.7373	64.237	13.7326	57.9678	383.426	33.0126
ENSSSCG00000002014	JPH4	7:75522792-75552904	0.027819	0.202886	0.268155	0.337568	0.439765	0.771349
ENSSSCG00000006634	TNFAIP8L2	4:98062188-98096526	1.47135	0.315646	3.49756	5.31692	2.2317	5.90436
ENSSSCG00000036723	EMP1	5:59244701-59268025	79.1929	47.4333	105.517	282.712	131.594	258.389
ENSSSCG00000032601	RASSF2	17:13773288-13822667	1.91665	0.611952	2.37354	7.27599	2.04044	4.05633
ENSSSCG00000016652	LRRN3	18:34425835-34465665	0.570178	0.413398	0.847093	2.25884	0.979248	1.79429
ENSSSCG00000030680	TCF7	2:136422711-136456200	0.802622	0.446177	1.58411	5.52717	0.95711	1.8476
ENSSSCG00000022247	PROSER2	10:59681504-60105413	2.20368	1.28259	1.58997	7.27498	3.27528	2.60313
ENSSSCG00000000456	SLC16A7	5:24712655-24877213	2.86824	1.5665	3.22255	7.41952	5.37958	8.91297
ENSSSCG00000027617	SYNPR	13:44903955-45167638	0.133202	0.344483	0.169014	0.604618	0.269535	0.486383
ENSSSCG00000004179	VNN2	1:30962711-30970544	1.60012	0.508414	0.97753	1.40255	1.99038	5.05063
ENSSSCG00000003256	PRKCG	6:56212589-56234011	0.36664	0.183824	0.088279	0.569145	0.786965	0.454687
ENSSSCG00000001052	PHACTR1	7:9345448-9675230	3.01832	1.38836	1.38137	4.33204	7.15449	5.15416
ENSSSCG00000010381	ARHGAP22	14:88988908-89331268	4.80171	4.18935	4.82355	10.1538	16.0078	12.7591
ENSSSCG00000009412	LCP1	11:21163660-21223959	7.30616	3.19566	8.10199	20.7538	12.1636	18.6722
ENSSSCG00000037487	-	12:20015320-20035870	4.94121	4.8112	4.29071	10.4042	7.63907	26.2748
ENSSSCG00000006688	ANKRD35	4:99442895-99577921	2.48496	0.544064	3.13178	8.07263	3.52382	2.68965
ENSSSCG00000000379	ESYT1	5:21518069-21534463	5.9565	5.67499	5.33052	9.56513	13.935	19.7368
ENSSSCG00000038185	EREG	8:70351312-70372534	1.52688	0.2723	1.7381	8.01775	1.01011	0.88443
ENSSSCG00000007356	PLCG1	17:43810031-43844551	10.5406	8.64396	7.57824	20.0335	32.9815	21.2748
ENSSSCG00000024043	ADAMTS2	2:79182948-79406875	14.718	11.0228	7.83815	27.8438	27.2758	40.1704
ENSSSCG00000040513	AQP3	10:33045246-33053995	19.1574	6.53256	22.2908	55.2531	26.4281	50.6854
ENSSSCG00000031610	-	9:2874247-2881512	0.025595	0.129654	0.187824	0.294256	0.191235	0.699852
ENSSSCG00000005623	ST6GALNAC6	1:268372866-268383544	8.63165	5.84244	7.25017	12.3352	16.5855	20.8909
ENSSSCG00000013604	MYO1F	2:70753319-70858984	0.868601	0.544423	0.943728	1.87116	2.00172	2.59612
ENSSSCG00000017204	ITGB4	12:5642024-5675543	17.1085	11.7267	12.1425	19.1166	58.3605	28.8559
ENSSSCG00000003729	RNF125	6:115850774-115904569	2.00905	1.58687	4.1266	4.27522	6.14643	11.4759
ENSSSCG00000025271	-	3:8044778-8061878	1.41399	1.21446	0.336034	2.31802	3.14466	2.04287
ENSSSCG00000000915	DCN	5:91678607-91713925	1066.74	689.286	955.006	2596.44	2033.82	3442.69
ENSSSCG00000002752	ZFHX3	6:15698297-16023169	0.154863	0.174192	0.126479	0.234632	0.411063	0.758287
ENSSSCG00000039644	TRPM5	2:1647159-1661541	0.257574	0.404321	0.281735	0.800282	1.3862	0.409032
ENSSSCG00000038248	LSM11	16:65592323-65600566	0.424981	0.659291	0.50481	1.12811	1.28746	1.11391
ENSSSCG00000006159	HEY1	4:56859605-56866039	1.62215	0.929898	2.54062	3.54663	4.64454	6.64595
ENSSSCG00000015774	TENM3	15:44066192-44407632	0.258225	0.073955	0.191382	0.409608	0.400697	0.769488
ENSSSCG00000027595	-	1:272655652-272670209	0.296389	0.400832	0.550611	0.465023	0.544707	1.85357
ENSSSCG00000011625	CHST13	13:73350642-73366078	0.585596	0.250588	1.70863	1.74635	1.0911	4.81739
ENSSSCG00000007170	CPXM1	17:32845091-32853189	54.7799	22.2198	18.9364	86.3691	95.4362	84.0868
ENSSSCG00000027890	-	3:9821271-9847024	6.06907	7.24271	6.91918	8.05741	29.0207	17.4051
ENSSSCG00000002872	KIAA0355	6:43933711-44069331	3.19733	3.45267	2.57212	10.4419	7.3258	10.8073
ENSSSCG00000003543	NIPAL3	6:82111640-82226131	1.97473	2.63117	3.89769	16.0032	2.86052	5.96096
ENSSSCG00000009613	DMTN	14:6323194-6346719	0.587659	0.619366	1.12719	1.29967	1.58292	2.73418
ENSSSCG00000006329	LMX1A	4:85405691-85571456	0.292028	0.24759	0.270655	0.33247	0.73998	0.814153
ENSSSCG00000016005	SESTD1	15:84760559-84958521	2.86603	2.56829	5.22673	6.33546	5.95575	14.6614
ENSSSCG00000011795	IGF2BP2	13:123485622-123650043	0.865762	0.544433	1.19085	2.53645	2.86525	2.68135
ENSSSCG00000008902	PPAT	8:55650605-55760635	0.502871	0.266394	0.602846	1.07811	1.04853	2.03269
ENSSSCG00000000541	FAR2	5:44334179-44559352	0.235265	0.093851	0.179113	0.349984	0.599631	0.785803
ENSSSCG00000017186	RNF157	12:5225896-5307061	0.786773	0.443296	0.467968	2.2505	1.2723	1.01119
ENSSSCG00000005379	GALNT12	1:240595432-240641043	0.641193	0.444536	0.691545	1.40963	1.79353	1.41311
ENSSSCG00000027975	LRRC3	13:207271415-207272189	0.856203	0.740101	0.429504	1.68423	1.39093	3.11906
ENSSSCG00000012584	CAPN6	X:91258384-91288143	1.02121	0.47483	0.195352	1.84816	0.608989	1.90624
ENSSSCG00000012638	GRIA3	X:100826848-101110292	0.144249	0.075051	0.208649	0.118916	0.502652	0.606622
ENSSSCG00000015476	CHI3L1	9:113835356-113895510	1.07377	0.117337	0.349438	0.673134	1.36764	1.63986
ENSSSCG00000030228	PIWIL2	14:6563667-6630203	0.160762	0.204469	0.433899	0.608052	0.872405	0.447582
ENSSSCG00000039802	FBXL2	13:19127357-19276418	0.583403	0.172768	1.01134	2.19374	1.06212	2.4475
ENSSSCG00000015350	THSD7A	9:81076090-81518344	0.145045	0.350556	0.089038	0.391192	0.758438	0.505287
ENSSSCG00000028022	COL6A2	AEMK02000328.1:596475-613713	56.1687	38.4659	23.3202	79.7473	101.487	128.053
ENSSSCG00000033175	SASH1	1:17306372-17662825	13.9527	8.38543	6.26992	29.9677	27.9868	23.6129
ENSSSCG00000031110	TMEM150B	6:59468653-59506268	0.564959	0.566513	0.154381	0.526668	2.13888	0.903599
ENSSSCG00000037642	ARID3A	2:77431088-77465009	0.429879	0.660496	0.868349	3.3748	1.15698	1.02708
ENSSSCG00000022961	CLMP	9:49989987-50093373	9.31116	7.30483	13.5115	20.623	21.637	44.243
ENSSSCG00000000779	KIF21A	5:70888999-71029809	1.2364	1.06455	3.93791	11.4617	3.15759	3.32871
ENSSSCG00000037735	-	14:30117073-30119292	1.97856	0.738465	1.63692	5.66372	2.51602	3.49801
ENSSSCG00000005740	SARDH	1:273227299-273295571	0.566259	0.247092	0.244771	0.49008	1.09436	0.70355
ENSSSCG00000032931	-	16:17602885-17660079	0.078859	0.028637	0.199554	0.108418	0.392484	0.517557
ENSSSCG00000009633	-	14:7256592-7358614	14.2909	9.24783	6.82616	31.0716	47.3168	61.121
ENSSSCG00000032803	CYP2S1	6:49221384-49235878	2.94262	3.10252	3.91953	5.35839	10.3256	11.1919
ENSSSCG00000011443	STAB1	13:34632246-34679535	5.02161	4.57818	7.83283	9.59395	18.0922	16.2254
ENSSSCG00000039315	SOX10	5:9891641-9959852	0.766628	1.02933	0.406671	1.29286	1.78558	2.23766
ENSSSCG00000017893	PIMREG	12:50806322-50903195	0.548527	0.145297	0.246181	0.775771	1.15501	0.396895
ENSSSCG00000014257	SLC27A6	2:131750649-131818449	0.672274	0.349925	1.07915	1.36307	1.93091	2.94754
ENSSSCG00000015085	IL10RA	9:45310529-45325168	2.6734	1.3226	2.11555	5.82794	3.71379	7.28555
ENSSSCG00000040981	GMFG	6:47986146-47997228	4.55435	0.753516	3.8709	15.5284	11.6234	7.9593
ENSSSCG00000027565	ARHGAP45	2:77342154-77355724	2.7162	1.47128	2.86561	4.86016	7.00401	6.74153
ENSSSCG00000006988	PDGFRL	17:5278881-5328849	44.8	25.9834	23.4372	70.8549	90.5343	104.353
ENSSSCG00000027669	-	15:119952798-119998645	12.3605	12.5252	13.0104	19.7837	13.9718	71.2172
ENSSSCG00000036810	ARL11	11:18040010-18100413	0.127514	0.041941	0.156945	0.267022	0.171424	0.525428
ENSSSCG00000025020	PCSK9	6:157390294-157409329	0.612007	0.272473	0.024385	1.11822	0.797349	0.15564
ENSSSCG00000017607	TMEM100	12:32008011-32014009	5.09401	2.54813	7.90363	16.1983	9.43908	18.8854
ENSSSCG00000037748	-	6:95070797-95115106	0.116863	0.159721	0.477358	0.633062	0.242367	1.34963
ENSSSCG00000011793	LIPH	13:123371859-123419494	0.269415	0.200849	1.33134	3.1124	0.50495	0.758454
ENSSSCG00000026653	-	3:8305864-8376045	0.506713	0.497334	0.561402	0.895713	2.09739	2.00898
ENSSSCG00000003726	DSC1	6:115039507-115075674	12.7552	1.95812	17.3971	72.7893	12.55	7.81884
ENSSSCG00000006372	ARHGAP30	4:89375480-89401258	2.23638	1.20745	3.65511	9.72263	5.10362	7.24093
ENSSSCG00000018032	TRPV2	12:59135328-59152638	2.91931	1.84748	1.79979	4.36592	8.55441	5.15314
ENSSSCG00000027093	FOLH1B	9:22903934-22961756	2.43436	1.53006	1.86095	5.73287	5.89568	8.17886
ENSSSCG00000003429	CLCN6	6:71881924-71916023	1.48138	1.33905	0.914464	2.14548	4.5637	4.03108
ENSSSCG00000008629	ROCK2	3:125353118-125489948	2.24191	2.37554	4.88775	10.4119	3.78906	10.1677
ENSSSCG00000010640	NRAP	14:123893996-124051764	0.678231	0.736691	0.462932	0.947561	2.60881	2.2567
ENSSSCG00000007572	LFNG	3:1810891-1819422	15.1873	12.7787	12.4838	20.282	54.7977	36.2929
ENSSSCG00000031666	-	2:8280372-8355129	0.564424	0.468911	0.71841	1.54734	1.11904	2.7057
ENSSSCG00000032749	PCDH18	8:89321531-89338060	0.800029	0.569906	0.710298	2.42065	1.34261	2.22279
ENSSSCG00000004132	PHACTR2	1:21441740-21722922	1.934	2.38801	2.69356	4.78104	3.98664	7.51475
ENSSSCG00000030368	HSPA1L	7:23909959-23914517	0.176856	0.383137	0.206127	0.815066	0.55727	0.644117
ENSSSCG00000015250	ADAMTS15	9:57125470-57152547	1.40159	0.945586	2.04991	3.65078	3.73915	4.41422
ENSSSCG00000023090	BEST1	2:9538085-9549761	0.244977	0.326204	0.151808	0.316144	0.697157	0.352606
ENSSSCG00000011400	SEMA3B	13:32740380-32800793	15.4738	9.91339	4.72417	21.3287	38.3064	17.4991
ENSSSCG00000012634	DOCK11	X:97068534-97267511	3.61875	4.35867	4.81567	6.63493	18.922	12.0611
ENSSSCG00000038491	MEX3B	7:50745370-50751777	0.309134	0.259838	0.506618	0.536454	0.954141	1.58913
ENSSSCG00000010283	SPOCK2	14:74937947-74968131	4.8727	2.72212	3.99976	5.77418	10.1734	16.8733
ENSSSCG00000000848	GLT8D2	5:80421182-80492252	19.0807	9.34691	11.0308	40.9793	30.1928	42.2022
ENSSSCG00000009664	PTK2B	14:11065210-11205513	3.74591	2.31291	4.19804	4.64987	8.64893	13.6299
ENSSSCG00000037591	AMMECR1	X:90304922-90420253	0.898297	0.878888	1.78651	7.86495	1.95869	2.01973
ENSSSCG00000022031	CHST2	13:83820111-83821909	2.46311	1.53629	2.79682	8.19187	5.4391	3.93307
ENSSSCG00000000695	IFFO1	5:64106097-64133991	8.16817	5.89605	5.92701	11.1162	27.4111	16.3646
ENSSSCG00000001914	LOXL1	7:59481406-59505269	4.41343	3.94438	2.3745	13.2134	6.38411	7.16303
ENSSSCG00000011859	HEG1	13:135296561-135358672	1.70437	2.05286	1.83872	6.86647	9.90809	11.2827
ENSSSCG00000010772	ADAM8	14:141221177-141232306	0.946376	0.313478	0.870824	1.2116	1.89945	2.20512
ENSSSCG00000004918	ALPK2	1:162175446-162737492	0.118509	0.169708	0.161855	0.346373	0.57445	0.231364
ENSSSCG00000036190	GIPC3	2:75082052-75089810	0.21165	0.152167	0.198643	0.244	0.714451	0.568105
ENSSSCG00000014670	TRIM5	9:4155972-4170345	4.10596	1.48218	5.56776	8.90999	11.4688	12.7239
ENSSSCG00000021712	HERC6	8:130594936-130665145	7.24418	7.44869	6.25886	11.3136	32.0351	18.3608
ENSSSCG00000022986	CCSER1	8:127985765-128953392	0.505732	0.204689	0.404881	0.539771	1.03463	0.676084
ENSSSCG00000007181	-	17:33735159-33821214	0.398902	0	0.040215	0.71396	0.103479	0.643575
ENSSSCG00000016260	SLC16A14	15:131035289-131081372	1.4212	1.08254	0.558376	1.94216	2.979	3.03278
ENSSSCG00000011904	UPK1B	13:141013952-141026368	0.055474	0.1578	0.158674	0.570589	0.290834	0.286903
ENSSSCG00000038805	-	6:47712940-47759606	0.560908	0.546585	0.585641	0.869566	2.03329	2.10296
ENSSSCG00000006302	GPR161	4:82873416-82905476	0.411829	0.173004	0.352002	1.35087	0.567551	0.738026
ENSSSCG00000003753	-	6:128637303-128643073	3.69379	2.07198	7.37091	26.6066	2.96393	4.06521
ENSSSCG00000006489	TMEM79	4:93758939-93768669	1.50525	1.99761	1.89077	16.8182	1.58768	3.29147
ENSSSCG00000004233	SMPDL3A	1:39846154-39896309	10.0642	8.20241	13.2601	43.1303	12.3201	34.2704
ENSSSCG00000022989	ZNF704	4:55739148-56002339	0.758688	0.510015	0.38929	0.987175	1.44876	1.75878
ENSSSCG00000031936	GJB2	11:775165-775939	22.0123	31.4264	39.8408	170.794	22.889	39.8811
ENSSSCG00000000191	-	5:15049829-15084043	0.459571	0.825495	1.28496	1.67975	1.35187	3.80404
ENSSSCG00000007719	-	3:11419395-11505415	2.849	1.27676	1.12151	3.62157	7.83657	4.84889
ENSSSCG00000038685	MPPED1	5:5415670-5496469	0.642276	0.51253	0.483009	0.933243	3.52689	0.995115
ENSSSCG00000008870	GUCY1B3	8:44544036-44604807	4.53986	2.52394	4.35361	8.74911	10.0801	16.2079
ENSSSCG00000006247	PLAG1	4:75636244-75694118	0.108261	0.191001	0.070667	0.35321	0.311137	0.502084
ENSSSCG00000028172	FAM78A	1:271242330-271257555	0.236595	0.114368	0.415612	0.260253	0.698065	0.984968
ENSSSCG00000002012	CARMIL3	7:75223074-75255701	0.304916	0.169566	0.579861	0.671348	1.19054	0.773797
ENSSSCG00000012126	-	X:10429403-10582431	9.49637	9.6601	7.12199	12.6973	14.3474	42.8004
ENSSSCG00000031905	KCNS3	3:119951096-119989366	0.492906	0.124214	0.108483	0.414976	1.12563	0.509334
ENSSSCG00000025582	PXDC1	7:2232099-2248380	10.6671	6.36493	7.34741	17.0652	16.2518	34.6749
ENSSSCG00000034619	-	AEMK02000278.1:119046-127964	1.69512	1.01257	1.85828	0.715722	2.67595	1.67691
ENSSSCG00000036314	HHEX	14:104194318-104204017	0.875439	0.675746	0.978655	1.52361	2.09915	3.61621
ENSSSCG00000034688	HIST4H4	7:21220122-21227153	0.07318	0.075134	0.135505	0	0.88247	0
ENSSSCG00000008646	RNF144A	3:128735066-128867858	6.78822	3.47712	4.82684	9.98255	11.4808	18.8246
ENSSSCG00000010128	43713	14:51252339-51262114	11.5494	8.32511	9.39883	13.3623	37.6724	16.3982
ENSSSCG00000001689	GTPBP2	7:38603496-38623835	3.54622	3.67292	4.28487	9.08261	7.16494	13.6713
ENSSSCG00000035760	RFLNA	14:28824827-28840487	0.924623	0.529164	0.601345	1.98162	3.01355	1.77661
ENSSSCG00000014900	RAB30	9:17002702-17222742	1.32867	1.49177	1.91658	4.00495	3.42256	5.03868
ENSSSCG00000001398	-	7:23631151-23649347	20.0432	12.9666	13.4698	22.4532	45.8421	47.9728
ENSSSCG00000001985	CBLN3	7:74865290-74868460	0.202499	0.219128	0.188385	0.325298	0.753117	0.698138
ENSSSCG00000009893	TMEM116	14:39698378-39800850	0.051391	0.164971	0.142894	0.079584	0.828986	0.431392
ENSSSCG00000033115	IFNAR1	13:196925706-196950532	1.72212	2.09755	2.90785	4.70189	3.53014	11.027
ENSSSCG00000012789	AVPR2	X:124638326-124655311	0.125829	0.30534	0.349679	0.539898	0.937065	0.790164
ENSSSCG00000011522	CNTN3	13:55648513-56019207	1.5386	0.646238	0.892805	2.99441	2.8774	2.38775
ENSSSCG00000014203	MCC	2:116442139-116738674	1.81155	1.36787	1.45432	5.77853	3.20332	2.87489
ENSSSCG00000033849	CD37	6:54440694-54462285	0.485374	0.146417	0.32821	0.917204	0.647911	0.900416
ENSSSCG00000035212	KLF6	10:66488651-66494904	12.5266	6.26384	8.61866	19.6865	19.2099	41.6462
ENSSSCG00000008799	-	8:32432922-32792553	3.22464	3.88441	2.742	7.6741	5.03311	12.6049
ENSSSCG00000036431	VPS13C	1:109931250-110104257	1.50609	1.18561	2.90142	4.32523	3.38815	7.92147
ENSSSCG00000038535	ARSB	2:87614962-87884229	1.06207	0.696289	0.829169	1.83349	1.26615	2.95782
ENSSSCG00000036401	-	3:72794884-72968064	2.01505	3.07824	2.60166	8.26977	5.45915	7.51042
ENSSSCG00000013989	GJC2	2:51258206-51267962	0.069804	0.153377	0.333403	0.107035	0.331028	1.18591
ENSSSCG00000000707	SCNN1A	5:64285014-64314819	1.73938	0.905041	2.20915	3.07478	2.96017	6.36507
ENSSSCG00000038958	DNM3	9:114262085-114814626	0.485958	0.286503	0.49759	0.862424	1.54759	1.79579
ENSSSCG00000036742	KLF15	7:53877817-53890568	3.55804	3.11918	5.59704	4.86651	6.44492	23.8788
ENSSSCG00000003795	WLS	6:144205870-144532892	6.04387	5.39271	4.46146	23.3924	10.949	7.36276
ENSSSCG00000010691	PLPP4	14:130277210-130424630	0.246927	0.316865	0	0.758344	0.784941	0.314067
ENSSSCG00000031615	SERPINB9	7:1719749-1732621	1.38087	0.713054	0.821825	1.47326	4.11672	3.10474
ENSSSCG00000015001	SLC35F2	9:36286327-36342092	0.695105	0.528828	1.06757	1.56981	1.91285	2.70778
ENSSSCG00000013556	ADGRE1	2:72217038-72306013	0.248951	0.226445	0.310863	0.312398	0.514099	1.46
ENSSSCG00000008737	C1QTNF7	8:10657653-10756400	5.02128	2.68166	5.04964	9.58526	11.0197	14.7584
ENSSSCG00000008624	LPIN1	3:124940546-125074509	1.95985	1.76408	3.23369	4.33157	4.53434	10.6748
ENSSSCG00000024299	SCN3B	9:50259320-50532038	0.291245	0.4121	0.448846	0.666756	1.36155	1.49613
ENSSSCG00000006648	CTSS	4:98333458-98470107	45.702	5.26997	16.6189	82.6963	49.1807	96.892
ENSSSCG00000013292	PRR5L	2:24646867-24812436	0.812851	0.552751	1.38604	2.54843	1.37841	3.8342
ENSSSCG00000026919	snoU89	5:63751625-63760445	4.91934	3.25553	5.96664	2.36731	6.63675	4.7355
ENSSSCG00000000135	KCTD17	5:10707353-10718983	3.22186	2.57354	1.63571	4.65991	11.9114	3.19783
ENSSSCG00000038864	UCMA	10:48460642-48471428	0.046545	0.267344	0.132796	0	1.15472	0.458423
ENSSSCG00000003103	FKRP	6:52629045-52639215	0.556398	0.611226	0.769195	1.30035	1.57152	1.82642
ENSSSCG00000006543	ADAR	4:95178755-95194668	1.16843	1.22217	2.51241	3.67712	4.48167	4.70828
ENSSSCG00000011444	NT5DC2	13:34632246-34679535	7.7366	3.10153	6.09039	13.0706	13.1353	18.933
ENSSSCG00000002669	CRISPLD2	6:3880717-3944680	8.37017	8.69677	9.5409	17.1026	14.5724	54.0248
ENSSSCG00000017236	CD300C	12:6632076-6636118	1.53774	0.497302	0.454788	2.62633	1.82691	1.2247
ENSSSCG00000031976	ANKRD53	3:71540379-71554978	0.436517	0.218057	0.409975	0.583627	0.474144	1.02098
ENSSSCG00000001804	HOMER2	7:52001578-52096828	8.84033	8.03365	9.1959	37.8353	17.6989	21.3314
ENSSSCG00000023557	CCRL2	13:29402537-29404607	0.385387	0.415377	0.916101	1.21354	1.44841	1.84739
ENSSSCG00000011038	MRC1	10:44107071-44226925	2.10481	0.964875	4.81839	5.57365	4.1086	11.6741
ENSSSCG00000007951	CREBBP	3:38387612-38529150	3.74143	3.80598	2.38177	6.20327	10.4641	9.40024
ENSSSCG00000017422	FKBP10	12:20871051-20891484	17.4862	9.4103	6.15299	24.0961	37.3345	22.9824
ENSSSCG00000032911	DUSP8	2:1008760-1016641	2.25441	1.69386	1.48688	9.05313	2.45671	2.16686
ENSSSCG00000029715	OLFM1	1:274224349-274261832	2.03288	2.20408	3.75425	4.72577	9.06491	5.83432
ENSSSCG00000039751	NLRC5	6:18932636-19036843	1.9302	1.72113	1.71913	2.19277	4.70814	5.42692
ENSSSCG00000004511	-	1:99417230-99810153	2.9601	1.94126	3.10923	12.6042	2.94926	3.59449
ENSSSCG00000002795	CDH11	6:25782755-25933632	5.72838	2.64918	4.99069	4.66212	10.4728	15.1468
ENSSSCG00000002451	RIN3	7:114035382-114541592	3.54026	2.31034	2.30246	5.8426	11.3256	6.40238
ENSSSCG00000037832	PMP22	12:58677408-58707972	32.6689	36.5649	44.0755	65.9095	95.8445	144.432
ENSSSCG00000026748	PLK1	3:22538131-22549437	1.53223	1.15065	0.749603	2.47057	4.50868	1.24409
ENSSSCG00000025672	-	6:147321175-147722429	1.75593	0.898445	0.759624	4.41965	3.24318	2.31361
ENSSSCG00000011727	PTX3	13:97078508-97366075	0.596019	0.246457	2.52896	2.09752	1.33502	5.77703
ENSSSCG00000014565	-	2:123429-161421	26.2665	23.1863	25.8542	38.7511	74.8788	75.5023
ENSSSCG00000032835	TMEM268	1:255168694-255196251	1.71223	1.80198	1.27762	3.15679	2.69836	6.65723
ENSSSCG00000005166	MLLT3	1:202317156-202602969	1.55114	1.51555	0.953135	3.46935	4.5578	5.11055
ENSSSCG00000021917	HIPK4	6:48645423-48672598	0.200353	0.298521	0.433844	0.350992	0.919713	0.662257
ENSSSCG00000010949	DAPK1	10:27724642-27954708	1.6586	1.97989	4.00306	2.07067	4.50637	10.135
ENSSSCG00000033355	LGI3	14:6416257-6428364	0.382696	0.252275	0.115538	0.546681	1.00311	0.460103
ENSSSCG00000029538	PPP2R1B	9:39368512-39517745	17.6164	19.6049	20.9606	106.632	26.9132	26.6765
ENSSSCG00000007495	CASS4	17:56991179-57035130	0.134053	0.085251	0.219695	0.545125	0.336599	0.291153
ENSSSCG00000006788	ADORA3	4:108814404-108871100	0.396573	0.272298	1.06397	1.1903	0.782815	2.58103
ENSSSCG00000003539	GRHL3	6:82013991-82051066	1.14587	0.371437	1.79811	5.27157	1.63782	2.33397
ENSSSCG00000009377	THSD1	11:15668668-15697927	3.16045	1.76588	2.12938	5.07088	5.96155	10.6959
ENSSSCG00000037706	PRKAR2B	9:106851124-106957515	7.04066	4.56044	8.70806	13.5137	18.1339	26.0137
ENSSSCG00000015660	PFKFB2	9:67672646-67707442	1.3524	1.72128	0.99717	3.26916	2.42923	3.55288
ENSSSCG00000010133	ARVCF	14:51354177-51440058	5.16728	4.79923	4.59533	6.59197	13.4237	12.6462
ENSSSCG00000014213	KCNN2	2:118728898-118882297	0.11341	0.11521	0.42898	0.145888	0.51276	1.15056
ENSSSCG00000009699	HPGD	14:15718521-15763710	1.0837	0.580924	2.18161	2.97314	1.7787	5.53432
ENSSSCG00000033760	LTBP4	6:48835150-48861507	21.4523	19.7265	9.12529	25.9059	52.5736	55.6992
ENSSSCG00000016035	COL5A2	15:93611548-93843645	55.9124	28.428	28.7618	118.409	87.1441	100.443
ENSSSCG00000023709	PTPRJ	2:14549536-14726715	0.966038	1.08422	1.64241	2.42079	1.92157	5.48569
ENSSSCG00000036000	-	8:60365314-60452780	0.400961	0.524628	0	0.709046	0	0.478171
ENSSSCG00000012982	SIPA1	2:6594278-6616184	2.55299	1.74389	1.58477	3.44725	5.92788	6.16158
ENSSSCG00000024518	-	6:58355195-58438570	0.460766	0.535147	0.523682	1.00515	1.24164	2.03166
ENSSSCG00000031188	C1orf185	6:160985992-161023470	0.170377	0	0.036595	0.568515	0.488253	0.129348
ENSSSCG00000006631	TMOD4	4:98062188-98096526	0.110432	0.229509	0.332464	0.362685	2.64956	0.60249
ENSSSCG00000030502	CEP170	10:16068527-16191742	1.27825	0.997067	1.42376	3.37329	3.03062	5.46073
ENSSSCG00000009217	PKD2	8:130775506-131058940	5.68871	5.30179	8.0435	10.5901	18.9172	22.7719
ENSSSCG00000013351	NAV2	2:39262274-39704809	0.759625	0.887092	0.720924	2.8542	2.00572	1.35445
ENSSSCG00000008617	FAM49A	3:120967152-121069907	4.97477	3.83698	6.31744	25.0444	7.44743	8.5577
ENSSSCG00000006002	NOV	4:19502172-19514797	1.47081	1.2517	1.71946	2.10624	4.19278	5.97555
ENSSSCG00000001469	SLA-DMB	7:25119277-25125106	17.1784	10.4725	9.97707	27.8675	43.1869	27.9617
ENSSSCG00000016991	DUSP1	16:51458261-51463541	59.322	37.7951	70.7794	93.2028	133.03	171.478
ENSSSCG00000026724	PLBD1	5:57780928-58022058	9.00445	4.53879	10.0524	25.9481	11.0824	24.9021
ENSSSCG00000027030	BDKRB2	7:117438220-117472004	2.08417	1.56071	2.61662	8.94776	3.29531	3.7018
ENSSSCG00000003155	PPP1R15A	6:54172049-54229745	16.3965	5.96188	4.57239	35.6748	47.8536	28.963
ENSSSCG00000006862	VCAM1	4:117496916-117511211	10.0359	5.99672	25.6585	35.4679	19.8008	56.1268
ENSSSCG00000000133	TST	5:10736050-10763360	11.3558	4.4912	6.17249	22.9623	9.54278	12.002
ENSSSCG00000027952	ADCY5	13:136972999-137133977	1.9499	2.62274	2.33317	3.95782	5.37422	9.00644
ENSSSCG00000001500	-	7:29398379-29496662	0.760948	0.776203	0.208765	0.590608	1.90006	1.73846
ENSSSCG00000001818	FES	7:53472946-53485082	6.41351	4.94788	3.04275	6.25097	20.3486	10.4535
ENSSSCG00000037449	CSF1	4:110176299-110198663	3.41919	2.53428	5.71859	6.45884	7.0108	18.3349
ENSSSCG00000008103	MERTK	3:44349402-44483647	1.88501	1.04551	1.78798	3.31365	3.69656	5.59548
ENSSSCG00000040562	C8orf88	4:45923212-46239676	0.195874	0.314122	0.530487	0.931911	1.05769	0.912481
ENSSSCG00000035479	DISP1	10:11525782-11709891	2.88055	4.98868	2.59887	5.48873	13.882	6.59677
ENSSSCG00000017152	SGSH	12:2241840-2275012	1.95853	1.75535	2.2105	3.59032	5.17422	7.5545
ENSSSCG00000021457	ZBTB8A	6:88922794-88960980	0.662932	0.558533	0.916393	1.66901	1.25687	1.18799
ENSSSCG00000006288	SELP	4:81372748-81401289	0.639163	0.630088	1.7182	0.757097	2.83697	4.97528
ENSSSCG00000028322	BTG2	9:64031840-64038694	21.5394	7.99765	31.7335	47.6567	40.2685	77.7523
ENSSSCG00000024431	ATG9B	18:6200638-6228967	5.36862	4.9803	4.00042	28.8781	3.82054	2.28688
ENSSSCG00000031981	SHISA4	10:24158647-24161497	57.9939	35.964	27.2065	77.6693	143.92	96.3592
ENSSSCG00000023803	ELK3	5:87285229-87354212	5.67742	3.18598	4.1091	10.1928	12.4394	13.2134
ENSSSCG00000008812	ATP10D	8:36978060-37875676	1.4008	1.44026	3.64436	6.47745	3.37117	7.9478
ENSSSCG00000028080	ELOVL4	1:86163083-86196000	10.3381	2.33365	9.40805	30.3243	16.9548	8.71466
ENSSSCG00000013276	PRDM11	2:17177134-17264270	0.271043	0.220434	0.204767	0.337926	0.523037	0.713606
ENSSSCG00000001987	RIPK3	7:74951104-74974201	2.62149	2.69698	4.28673	5.26912	12.4656	8.22751
ENSSSCG00000028802	-	6:55914158-55927282	0.384672	0.325727	0.417591	0.62157	0.972981	0.859744
ENSSSCG00000034995	Metazoa_SRP	1:179449865-179474353	0	19.2578	0	0	0	0
ENSSSCG00000001485	MLIP	7:26561358-26793726	0.388935	0.641486	0.408673	1.70339	1.34336	1.82714
ENSSSCG00000012292	SYP	X:43230499-43246751	0.32453	0.123259	0.327277	0.384079	0.717242	0.623731
ENSSSCG00000001063	-	7:12117239-12137926	18.7958	16.8309	15.824	27.9701	48.0969	65.654
ENSSSCG00000007488	DOK5	17:55390719-55542254	0.086548	0.281744	0.243528	0.345202	0.522381	0.639832
ENSSSCG00000001636	GUCA1A	7:37282699-37297087	1.09856	0.524231	0.580479	3.88118	0.808246	0.229653
ENSSSCG00000009399	CYSLTR2	11:18988945-18995612	1.48727	1.54114	1.97954	4.16641	3.93587	5.5506
ENSSSCG00000028923	SCNN1B	3:22831260-22902063	1.48333	0.666727	0.877505	5.72991	2.18322	0.985333
ENSSSCG00000035774	ERRFI1	6:68667655-68694086	6.99087	4.2432	4.1192	14.6102	11.2259	14.4928
ENSSSCG00000024236	MMP17	14:23481226-23506919	0.189691	0.119658	0.034587	0.211529	0.574304	0.308778
ENSSSCG00000002456	CHGA	7:114035382-114541592	0.571921	0.401147	0.412354	0.342364	2.19812	1.01982
ENSSSCG00000023229	ETV5	13:123873347-123930339	1.77277	1.55878	2.55997	6.27497	5.21386	4.60271
ENSSSCG00000010450	LIPA	14:101123408-101267659	14.4469	9.26645	20.4591	22.7992	29.9327	35.4722
ENSSSCG00000010952	ZCCHC6	10:28995573-29061177	3.47926	2.55052	8.29683	13.5167	6.71757	15.8258
ENSSSCG00000016213	GLB1L	15:121273914-121283303	6.49148	8.05986	5.03301	8.63909	25.7185	15.776
ENSSSCG00000034568	-	7:78213004-78262420	67.5305	42.4812	96.4621	133.196	103.877	287.335
ENSSSCG00000010452	IFIT1	14:101123408-101267659	3.09697	2.11914	5.10822	7.81668	12.026	13.6351
ENSSSCG00000033941	C2orf88	15:94764585-94941381	0.090786	0.135345	0.324351	0.146286	0.214381	0.629603
ENSSSCG00000026689	CCDC114	6:53729085-53753491	0.494842	0.580512	0.599612	0.560839	2.58607	0.64001
ENSSSCG00000038099	-	14:39844255-39846874	0.160336	0.086355	0.324525	0.18882	0.48091	0.6689
ENSSSCG00000013144	-	2:12194339-12198354	1.06832	0.617813	2.09436	3.63324	2.09623	4.4921
ENSSSCG00000031712	MFAP5	5:62742314-62760258	16.9287	13.2052	13.5704	32.7049	33.0665	43.1923
ENSSSCG00000009422	TSC22D1	11:22518930-22652746	14.1087	13.0561	25.9267	42.4977	40.5004	63.8074
ENSSSCG00000039337	ITPRIPL2	3:26404369-26409336	0.963748	0.592763	0.775218	2.01939	1.46851	2.67962
ENSSSCG00000010655	GFRA1	14:126277874-126499830	1.49877	0.715758	2.26878	2.55472	4.44539	5.26052
ENSSSCG00000023306	ELMO2	17:48113743-48850961	5.462	5.41345	4.81914	9.07779	7.37084	12.3288
ENSSSCG00000025306	PAK3	X:91111211-91239440	0.722248	0.757512	0.640607	2.7189	1.22674	1.24633
ENSSSCG00000006874	PALMD	4:118177956-118428410	8.68733	8.78365	10.0781	28.1736	19.098	19.1763
ENSSSCG00000003006	CYP2B6	6:49110788-49178413	4.05108	3.58376	7.6669	7.02487	8.01224	29.1925
ENSSSCG00000007100	SLC24A3	17:27557934-27778800	0.375215	0.242476	0.167295	0.968246	0.314333	0.859804
ENSSSCG00000000252	KRT8	5:18170353-18180215	9.02339	6.95185	17.07	22.5424	32.625	34.4931
ENSSSCG00000009848	-	14:34149334-34149832	0.515785	0.548205	0	0.590321	1.20834	0
ENSSSCG00000017279	ERN1	12:14881892-14959567	0.885462	0.931908	0.881913	2.17717	1.57831	2.28562
ENSSSCG00000040038	ZNF8	6:62346369-63320751	0.327204	0.464213	0.757709	0.880932	1.04836	1.93331
ENSSSCG00000039074	TNFRSF13C	5:6699866-6703656	0.840652	0.273674	0.442159	2.19846	0.703572	1.12457
ENSSSCG00000005071	C14orf37	1:187117622-187259258	0.851274	0.520522	0.912833	1.32706	2.11621	2.69596
ENSSSCG00000007462	KCNB1	17:51040870-51144696	0.215024	0.237136	0.280715	0.432325	0.241416	1.21911
ENSSSCG00000025892	PRR3	7:23113562-23118907	2.29797	2.33702	2.06619	2.30895	5.69036	4.7427
ENSSSCG00000011877	CD86	13:138427531-138504306	0.913073	0.712981	1.1523	2.47724	1.80408	1.71745
ENSSSCG00000015549	RNASEL	9:123892114-123910814	0.15854	0.233426	0.32991	0.282931	0.824883	0.729406
ENSSSCG00000002274	HSPA2	7:88607554-88609464	17.4857	14.7335	14.0089	68.1684	9.48193	32.2453
ENSSSCG00000031592	ZNF462	1:248031959-248179783	0.482311	0.7887	0.389725	1.24462	1.31496	1.63903
ENSSSCG00000010138	ZDHHC8	14:51503113-51520421	0.941847	1.23481	0.964598	1.19601	2.98832	3.64485
ENSSSCG00000007797	ITGAL	3:17817567-17858086	1.02485	0.522156	0.655555	1.8303	1.70394	1.81952
ENSSSCG00000020967	-	12:6620438-6630196	0.557137	0.408135	0.323974	0.474821	1.45348	1.10495
ENSSSCG00000036213	FGF2	8:101241581-101343916	0.620409	0.945508	2.9309	3.72254	1.32905	6.53704
ENSSSCG00000017086	SLC36A2	16:71662108-71734972	2.2611	0.462498	3.154	6.43245	4.0613	5.53997
ENSSSCG00000034686	FAM19A2	5:26391832-26552119	0.706934	0.431705	0.058369	1.30915	1.76469	0.560441
ENSSSCG00000033321	GAS1	10:28509260-28510310	14.0627	7.42598	20.0392	29.3728	13.9827	61.9508
ENSSSCG00000001633	-	7:37281045-37281420	0.638752	0.914009	0.390401	1.58619	0.566495	1.79775
ENSSSCG00000017563	MYCBPAP	12:26791666-26811544	0.055695	0.300034	0.20062	0.28442	0.800311	0.459512
ENSSSCG00000004012	THBS2	1:855023-883694	58.1862	55.5129	57.9586	95.1795	170.39	198.708
ENSSSCG00000003789	CTH	6:142454913-142486386	2.83546	5.91057	3.7813	14.6713	10.3263	10.2365
ENSSSCG00000006737	-	4:104117242-104164244	1.13573	0.916472	0.986561	2.82574	1.93202	2.59932
ENSSSCG00000027381	GGCX	3:59202362-59217131	2.00444	1.71659	3.26875	3.83289	3.71901	9.56045
ENSSSCG00000002827	SLC6A2	6:29935325-29980650	0.332198	0.03164	0.155939	0.266053	0.631123	0.364898
ENSSSCG00000010648	CCDC186	14:124472675-124510771	2.13334	2.20207	4.36415	13.1282	1.95974	5.98794
ENSSSCG00000009221	-	8:131316532-131328105	0.253908	0.593245	0.488637	1.03264	1.28527	1.23722
ENSSSCG00000000681	P3H3	5:63871507-63884835	46.1857	17.6657	13.9351	68.6616	75.6035	49.9007
ENSSSCG00000035230	PIEZO1	6:915273-983198	7.82757	6.07232	8.30208	13.8315	24.0432	17.137
ENSSSCG00000010006	-	14:47369657-47395607	0.308784	0.091059	0.616431	1.73348	0.87687	0.365468
ENSSSCG00000003740	ZSCAN30	6:119089819-119132976	0.077129	0.035873	0.364544	0.690841	0.301598	0.491039
ENSSSCG00000009761	NCOR2	14:28663511-28818417	9.46464	8.13118	5.40484	17.2438	17.3293	20.7124
ENSSSCG00000009860	FBXW8	14:35381820-35614354	1.26264	0.895884	0.635199	1.46324	2.00952	3.30541
ENSSSCG00000005941	KHDRBS3	4:6282075-6446773	0.468027	0.215471	0.503192	1.11563	1.69578	1.17181
ENSSSCG00000012003	-	13:177901508-177901871	0.15777	0.084702	0.070333	0.71382	0.073459	0.395145
ENSSSCG00000028879	PLOD3	3:8911788-8926590	2.79296	2.14754	3.58037	4.55697	6.81118	10.6879
ENSSSCG00000004819	CERS3	1:139033103-139137017	1.73145	0.498516	3.83216	8.88407	2.92903	2.58319
ENSSSCG00000015136	UBASH3B	9:49630729-49772335	0.402859	0.6501	1.38235	2.08283	1.92593	4.45421
ENSSSCG00000017364	C17orf53	12:19044561-19126834	0.449035	0.246227	0.3737	0.546871	1.43699	0.532542
ENSSSCG00000008241	TCF7L1	3:59439131-59460590	6.63442	3.86779	3.39514	6.951	11.7915	12.4965
ENSSSCG00000022692	RINL	6:47674032-47680084	1.78373	1.7436	1.49244	2.2823	5.7844	4.64093
ENSSSCG00000026473	ABCA8	12:11374027-11447292	1.19783	1.74389	1.88525	0.999042	3.83678	7.34428
ENSSSCG00000006357	FCER1G	4:89242208-89246447	13.0675	6.66743	13.1487	32.1254	22.6955	33.4784
ENSSSCG00000014410	SH3RF2	2:147292176-147411514	5.1052	3.6003	5.71363	15.0518	9.88053	10.0355
ENSSSCG00000007675	EPHB4	3:8638421-8732114	3.0398	3.26791	3.45588	4.08801	10.48	6.99144
ENSSSCG00000001800	TM6SF1	7:51731033-51845163	1.7827	1.12942	2.04757	3.67901	4.41774	5.89405
ENSSSCG00000006344	NOS1AP	4:88140949-88471876	1.61333	2.17382	1.61324	2.95425	7.46148	3.56172
ENSSSCG00000026108	CDC42EP1	5:10244626-10253520	10.9004	8.62839	7.3806	25.8691	20.0208	20.6692
ENSSSCG00000009357	SMAD9	11:12701510-12765790	1.40059	1.03765	1.66557	1.96344	4.37098	5.11121
ENSSSCG00000011423	GRM2	13:33926601-33941867	0.15988	0.201753	0.30176	0.350135	0.689909	0.551267
ENSSSCG00000006842	-	4:111195276-111229266	0.451638	0.887354	0.932982	0.638842	1.97171	2.2736
ENSSSCG00000005277	GCNT1	1:229429054-229467776	0.425711	0.350606	1.96021	3.50061	1.52089	2.35024
ENSSSCG00000009230	WDFY3	8:133812737-133936652	4.05355	3.7097	3.72319	7.09926	7.80845	14.7643
ENSSSCG00000017885	SMTNL2	12:50581125-50603145	1.67625	0.955291	1.46615	2.74479	4.11556	3.81049
ENSSSCG00000012153	RAI2	X:14246778-14309143	1.15467	0.414759	0.652592	1.49788	1.13026	3.26283
ENSSSCG00000004990	LRFN5	1:171906197-172177720	0.167674	0.226208	0.012644	0.215838	0.559736	0.203485
ENSSSCG00000005487	COL27A1	1:254769518-254922939	2.33617	0.735425	1.26053	1.92392	5.08361	3.51755
ENSSSCG00000016885	ITGA1	16:32185483-32295491	0.547817	0.260043	0.832161	0.986329	0.570819	2.13079
ENSSSCG00000016513	KIAA1549	18:10677029-10829362	0.207735	0.236851	0.190976	0.567164	0.529055	0.589446
ENSSSCG00000017333	FMNL1	12:18195305-18225608	4.12707	1.68319	1.6314	4.98834	7.90868	5.90097
ENSSSCG00000007730	CALN1	3:15487525-16161358	0.239993	0.361855	0.517781	1.49515	0.402703	0.818084
ENSSSCG00000011102	NRP1	10:56244104-56430811	4.18801	3.59203	6.48623	8.14314	8.68314	6.69486
ENSSSCG00000010329	ZMIZ1	14:81536418-81644262	1.54748	1.71583	2.10238	4.16861	2.86698	7.11385
ENSSSCG00000030359	ARHGEF3	13:38582619-38925531	6.25607	4.56118	7.71251	14.3846	17.7917	14.3456
ENSSSCG00000010948	CTSL	10:27666975-27675171	2.58505	2.47973	2.74708	4.52778	5.62005	10.397
ENSSSCG00000023630	CPM	5:33168645-33264846	6.96566	4.41299	4.28127	26.2744	3.77604	9.50358
ENSSSCG00000039674	SPINK6	2:149470401-149486649	0.500296	0.06647	1.06822	2.15025	0.714828	1.14743
ENSSSCG00000006917	LRRC8C	4:126957102-127081071	0.998075	1.11757	1.04686	2.22233	3.41394	3.30675
ENSSSCG00000037395	CLIC3	AEMK02000682.1:873103-878018	12.3487	3.86709	12.5654	32.4917	19.7851	14.3125
ENSSSCG00000007240	HCK	17:35708163-35754910	0.765477	0.415413	0.232718	0.950119	1.73684	1.4329
ENSSSCG00000000265	ESPL1	5:18487562-18509753	0.465422	0.166337	0.248862	0.979613	0.763806	0.415104
ENSSSCG00000004829	CACHD1	6:147775072-148010299	2.12797	1.51063	1.78876	4.84886	5.86858	3.78155
ENSSSCG00000012277	TIMP1	X:42078018-42142286	43.663	24.4192	39.7092	85.2185	102.224	93.794
ENSSSCG00000015144	GRAMD1B	9:50259320-50532038	0.294715	0.322805	0.115522	0.484664	0.732577	0.499652
ENSSSCG00000010449	CH25H	14:101123408-101267659	1.80163	1.0289	1.54864	3.56939	5.54351	5.8584
ENSSSCG00000000682	GNB3	5:63863655-63870433	2.98126	2.45592	0.432037	3.63573	10.3594	0.964409
ENSSSCG00000002818	PLLP	6:19207007-19241256	0.637306	0.678108	1.94637	1.42445	6.35021	4.83771
ENSSSCG00000003322	ZNF582	6:60685336-60757894	0.177234	0.506177	0.785039	1.81431	0.711029	1.46933
ENSSSCG00000031562	MZF1	6:62346369-63320751	1.71727	1.31714	1.88149	3.43019	4.49835	4.10841
ENSSSCG00000026951	PSMB8	7:25045173-25077233	10.6727	7.70501	11.3051	14.312	32.9404	23.4841
ENSSSCG00000002830	IRX6	6:30198945-30205535	0.146394	0.152251	0.089899	0.263297	0.227736	0.556393
ENSSSCG00000040786	SPTBN1	3:86585015-86784412	19.2129	16.2065	16.6616	35.6108	39.2482	60.945
ENSSSCG00000007815	GTF3C1	3:19368352-19442659	3.96619	4.21017	4.41144	9.32309	10.2644	11.5863
ENSSSCG00000017990	PIK3R6	12:53909146-53971263	0.474829	0.311818	0.405333	0.65512	1.18236	0.454399
ENSSSCG00000003146	NTN5	6:53986957-54024826	1.66025	0.857336	1.91154	1.9148	8.23076	3.16726
ENSSSCG00000036135	COL1A1	12:26376746-26408346	550.107	329.414	185.334	866.884	591.472	873.412
ENSSSCG00000009500	-	11:65027694-65145074	0.768798	0.365236	0.977612	3.24399	0.912178	1.56523
ENSSSCG00000039875	NKD1	6:34226166-34319536	2.11065	1.5974	3.65759	7.80285	5.15395	5.49811
ENSSSCG00000029151	RASIP1	6:54058963-54072061	6.2226	6.52647	5.90895	6.53856	26.2794	15.7585
ENSSSCG00000040554	-	17:62085497-62115704	0.825186	0.565141	0.095412	1.19882	1.41934	0.48328
ENSSSCG00000016009	ITGA4	15:86946995-87159455	0.203224	0.079027	0.608218	0.742214	0.517391	0.873059
ENSSSCG00000007000	FAT1	17:8466098-8579924	1.77673	1.76826	1.73829	3.82513	2.58979	7.21481
ENSSSCG00000011198	RFTN1	13:3454448-3675078	2.4033	2.52309	3.07814	5.11703	5.03489	8.90656
ENSSSCG00000008169	TBC1D8	3:53149066-53295442	4.79715	2.54367	5.62905	6.9647	10.4142	13.3723
ENSSSCG00000003898	MKNK1	6:164887723-164933523	7.08229	5.72462	7.45345	17.8461	6.9577	17.9405
ENSSSCG00000006709	NOTCH2	4:100951358-101150179	6.83255	7.03679	7.29533	16.3056	13.4734	24.8847
ENSSSCG00000026412	PLXNA2	9:134584200-134796211	2.73862	2.17273	1.88668	4.73961	5.54001	5.25645
ENSSSCG00000008175	CHST10	3:53831352-53899241	4.15835	4.76447	5.14373	10.0044	14.5502	9.22702
ENSSSCG00000012329	PHF8	X:46648165-46759250	0.930223	0.833918	1.17902	2.15887	2.17887	3.10557
ENSSSCG00000017886	FBXO39	12:50635904-50659642	1.32804	0.671971	1.03761	1.36246	3.2094	3.05582
ENSSSCG00000000563	LRMP	5:48555687-48707133	0.58897	0.154833	0.676551	1.10889	1.40079	2.00437
ENSSSCG00000036612	TNFAIP2	AEMK02000452.1:1806064-1820339	1.95836	0.822489	3.60942	6.69883	2.58442	7.17768
ENSSSCG00000016064	TMEFF2	15:96593069-96855745	0.251835	0.187853	0.176321	0.496074	0.488194	0.672778
ENSSSCG00000003131	SYNGR4	6:53785653-53793666	0.080155	0.530187	0.060405	0	0.353261	0
ENSSSCG00000026006	KLF13	1:143498690-143540563	4.02115	4.20243	2.94629	9.56171	5.83493	15.2541
ENSSSCG00000036445	CXCL13	8:73071222-73079375	4.21603	2.34223	1.97345	11.8047	5.36907	5.74498
ENSSSCG00000017749	-	12:43490813-43753770	2.1525	0.463143	1.04645	3.07343	2.4898	3.66163
ENSSSCG00000017298	TANC2	12:15454241-15813847	0.89995	0.613451	0.436728	1.79562	1.20244	1.39838
ENSSSCG00000040267	CYS1	3:126398334-126411930	10.2004	7.22113	8.85394	18.5609	19.967	22.7101
ENSSSCG00000015555	LAMC1	9:124283136-124405967	19.9732	21.0015	19.3207	36.6181	40.7741	80.4075
ENSSSCG00000033750	-	17:12507516-12586441	0.655019	0.519496	0.391809	0.791901	0.968388	1.48881
ENSSSCG00000023280	SULT2B1	6:53928203-53974010	5.10863	2.1841	3.5192	16.1421	5.53137	3.40981
ENSSSCG00000004952	SMAD3	1:164992194-165192944	5.04939	5.31059	5.33573	9.4611	12.458	19.5453
ENSSSCG00000006502	ARHGEF2	4:94026385-94082206	6.53557	6.47157	9.15105	12.163	20.006	24.1478
ENSSSCG00000012591	AMOT	X:92581997-92647857	1.77321	1.78475	2.67432	4.78059	5.24321	6.25856
ENSSSCG00000004144	HECA	1:25319882-25330784	3.61549	2.15515	3.28083	10.2172	3.27612	8.75778
ENSSSCG00000013893	ARRDC2	2:59771104-59778155	14.9702	11.7596	24.6845	38.4222	42.3474	46.7484
ENSSSCG00000029471	STAC3	5:22549009-22714591	0.925246	1.09691	1.35512	1.07216	1.61163	1.4112
ENSSSCG00000001100	CARMIL1	7:20037410-20356954	1.43953	2.04066	1.76742	3.23185	3.89246	6.00081
ENSSSCG00000021843	SYT5	6:59381641-59415951	0.137895	0.02027	0.136011	0.56782	0.245297	0.482172
ENSSSCG00000000107	-	5:9581996-9623906	13.1021	10.4589	8.1555	38.7729	18.6413	17.8325
ENSSSCG00000031452	C14orf93	7:76014515-76059798	1.633	0.639683	0.908306	1.49584	2.78258	1.36866
ENSSSCG00000007817	IL4R	3:19518679-19577332	3.09059	3.15018	3.33108	0.710788	3.1669	6.81343
ENSSSCG00000039894	CD99	Y:5946964-5982865	190.436	144.596	138.071	254.62	385.607	539.385
ENSSSCG00000033074	ZCCHC24	14:81684581-81764084	5.02049	3.965	6.04823	7.55108	8.03716	22.3417
ENSSSCG00000021250	FKBP9	18:40397775-40564236	44.6067	34.1403	31.2173	80.8899	97.2777	109.104
ENSSSCG00000012241	-	X:35768886-35794162	1.33022	1.10401	1.15486	2.81184	2.1485	3.72131
ENSSSCG00000009655	EBF2	14:9816984-10026037	0.260844	0.655296	0.318806	0.803094	0.879081	1.60975
ENSSSCG00000006550	ATP8B2	4:95426057-95446602	9.47056	7.7721	8.05349	14.3709	24.4358	27.1296
ENSSSCG00000038843	ST3GAL2	6:13402344-13456455	2.53966	1.96077	3.1868	4.64766	6.86024	8.32309
ENSSSCG00000017406	STAT5B	12:20407188-20574353	5.03523	5.24065	7.35672	8.49729	21.3089	16.781
ENSSSCG00000004663	SEMA6D	1:123987529-124174091	0.857175	0.559344	1.23592	1.33999	2.22383	2.93293
ENSSSCG00000002774	RIPOR1	6:28132114-28183780	7.20843	6.63582	4.14904	8.93625	21.0655	16.5583
ENSSSCG00000008965	-	8:70645056-70697907	0.445852	0.478541	2.81388	0.924205	2.02352	6.68383
ENSSSCG00000037318	TRABD2B	6:163626482-163837863	1.00886	0.701375	1.3151	2.12701	2.23975	3.43354
ENSSSCG00000011386	MST1	13:32214936-32253155	1.0387	1.85218	1.43227	3.10949	2.77279	3.56173
ENSSSCG00000004415	-	1:75272049-75462332	0.329902	0.119362	0.54215	0.975518	0.698974	0.519474
ENSSSCG00000003897	MOB3C	6:164875650-164884337	7.04122	3.26355	7.76203	16.8506	13.1291	16.0166
ENSSSCG00000029998	KLF7	15:110286489-110379145	2.52268	1.72625	1.45537	3.26947	3.9136	6.71544
ENSSSCG00000003762	ADGRL4	6:134100933-134680050	2.11507	1.42504	3.27879	3.36844	5.71124	7.37381
ENSSSCG00000007211	ZCCHC3	17:34884279-34885488	1.13893	0.73666	0.613731	1.70056	2.13413	3.50103
ENSSSCG00000020846	SCARA3	14:11335594-11403169	9.04404	5.42068	6.06488	14.8952	16.154	18.1598
ENSSSCG00000005598	SCAI	1:265714213-265867103	0.157805	0.150391	0.251916	0.454797	0.180372	0.524533
ENSSSCG00000004823	LRRK1	1:139494120-139624607	4.69016	4.49016	5.66207	8.4596	12.429	15.5943
ENSSSCG00000016856	C9	16:24514721-24777242	0.395746	0.372008	0.002121	0.89028	0.718585	1.36546
ENSSSCG00000031311	-	AEMK02000687.1:18402-38600	0.159031	0.095765	2.16065	2.11752	2.40016	1.93362
ENSSSCG00000039807	-	12:632362-739896	3.03564	1.47825	2.56328	3.50261	7.0618	4.09053
ENSSSCG00000000025	PARVG	5:4870349-4898706	1.8234	1.79125	0.622532	2.06833	3.07475	4.37001
ENSSSCG00000009048	GAB1	8:84262194-84390635	2.99994	2.37243	1.52005	6.21869	3.17861	7.09996
ENSSSCG00000033822	THRSP	9:12479593-12485139	17.3131	20.4381	71.4388	122.43	75.8933	59.6312
ENSSSCG00000008854	CPE	8:43568503-43695862	9.66695	6.24215	8.26814	13.0109	23.1324	26.7533
ENSSSCG00000040729	C11orf86	2:5467551-5469121	0.115618	0	0.277232	0.095915	0.16544	0.647201
ENSSSCG00000031898	FAM26E	1:82102136-82144255	1.09546	0.68569	2.16341	3.62278	1.34109	4.28276
ENSSSCG00000005338	RECK	1:236821389-236898276	2.02392	2.22821	1.97633	4.27142	4.12523	7.22513
ENSSSCG00000029304	STEAP3	15:24699832-24786159	2.72199	1.77747	5.39062	2.34082	6.94273	17.4129
ENSSSCG00000009827	HVCN1	14:31976327-32043496	1.71759	1.59958	2.35035	5.31546	2.87621	6.59662
ENSSSCG00000030921	APOA1	9:44214595-44218978	59.7614	90.8897	32.9701	78.2825	157.276	120.396
ENSSSCG00000010241	TET1	14:71675670-71812694	0.150368	0.226809	0.097357	0.360039	0.237229	0.594991
ENSSSCG00000003655	-	6:95150835-95304767	0.849176	1.04386	1.32616	1.34273	1.42368	4.85825
ENSSSCG00000002950	SIPA1L3	6:47036379-47137473	1.08745	0.608159	1.23387	1.64598	2.30503	2.91013
ENSSSCG00000003471	EPHA2	6:75249934-75280107	2.95206	1.71005	2.94599	7.87795	6.08965	4.02614
ENSSSCG00000008072	ASPN	3:42163140-42273312	4.26662	5.03277	2.83334	10.9794	12.5731	10.468
ENSSSCG00000029507	RASGEF1B	8:136071353-136595049	4.01815	2.40882	3.58602	10.8705	6.39195	7.08502
ENSSSCG00000002452	LGMN	7:114035382-114541592	37.3363	39.3451	24.4406	73.0007	66.7871	99.7536
ENSSSCG00000015253	NTM	9:58700167-58967505	0.269474	0.241451	0.067102	0.702064	0.581634	0.364235
ENSSSCG00000012347	ALAS2	X:47871458-47896038	0.561427	0.798764	1.94266	1.47163	1.79114	5.30696
ENSSSCG00000004244	MAN1A1	1:42729721-42896291	3.21831	2.19966	3.74445	5.2809	7.85663	10.1736
ENSSSCG00000021368	-	17:24548617-24663842	0	0.402579	0.596338	0.365715	0.603048	0
ENSSSCG00000031874	REM2	7:76141679-76148030	1.34847	0.980799	0.458051	1.77109	4.12409	1.18188
ENSSSCG00000005437	-	1:248604821-248609718	56.777	15.941	43.9923	93.0728	109.801	90.4203
ENSSSCG00000008867	CTSO	8:44728990-44765230	2.36923	1.17741	1.52377	4.70416	4.15046	5.04556
ENSSSCG00000013408	ADM	2:49228609-49231446	6.70277	3.09298	4.56246	8.96401	5.66063	9.59557
ENSSSCG00000017018	TENM2	16:55625319-56086379	0.487226	0.222143	0.337786	1.06247	0.903616	0.633792
ENSSSCG00000005288	TLE4	1:232344330-232507057	2.80639	1.69126	3.69931	8.24557	3.92757	5.82471
ENSSSCG00000016686	PRR15	18:43181288-43184465	0.840826	0.423608	0.340866	0.954671	1.83016	0.553868
ENSSSCG00000002243	SLC12A6	7:80161044-80270728	2.15987	1.86721	3.38343	4.78086	9.13567	3.14517
ENSSSCG00000035052	KREMEN2	3:39214250-39218776	2.41728	0.849771	3.14835	8.11881	3.63935	2.10194
ENSSSCG00000040942	-	12:25366930-25410026	1.05237	0.955132	0.958109	1.54253	2.95725	2.44919
ENSSSCG00000001204	ZKSCAN4	7:22093091-22101837	0.65728	0.337607	0.838413	1.88579	1.40211	1.21646
ENSSSCG00000022292	NPL	9:124093610-124132942	2.26362	2.05432	5.554	10.5851	6.81091	10.0289
ENSSSCG00000022168	APBB2	8:31921426-32301983	6.09659	4.55667	6.19454	9.3058	7.89674	7.54711
ENSSSCG00000039986	RGS8	9:123925272-124047379	0.16821	0.128739	0.114569	0.522571	0.290048	0.229691
ENSSSCG00000015277	SOX13	9:64731739-64779300	5.34923	2.70469	2.88936	3.90079	10.8721	12.8717
ENSSSCG00000034555	-	5:62106283-62124604	0.432611	0.242717	1.01322	1.00931	0.841946	2.48218
ENSSSCG00000006078	POP1	4:38609477-38656222	0.181052	0.396087	0.654415	1.14958	0.4026	1.05519
ENSSSCG00000015733	GLI2	15:30313976-30579082	0.81731	0.623484	0.88178	1.51476	1.96706	1.96452
ENSSSCG00000006309	CD247	4:83458418-83586639	0.947188	0.689472	1.23122	2.02995	2.65018	2.55838
ENSSSCG00000032566	ZHX3	17:43848367-43984240	1.96376	2.34942	2.1434	3.33789	8.42495	11.3098
ENSSSCG00000015984	HOXD4	15:81952858-81972718	5.50497	4.91596	3.82003	2.94456	12.7819	12.0938
ENSSSCG00000038478	HEATR6	12:39307464-39347406	6.46125	6.19167	3.62645	17.385	13.9586	8.02352
ENSSSCG00000039472	SLC30A1	9:131632873-131641177	4.56475	2.86937	4.85159	21.3235	6.85528	4.53993
ENSSSCG00000013473	GNA15	2:75408725-75429903	4.75575	2.65015	6.02563	14.7763	7.87016	9.60671
ENSSSCG00000033420	ZNF227	6:50819358-50829427	0.825246	1.7985	2.31002	3.71386	4.06667	5.7938
ENSSSCG00000033937	-	9:33721059-33770390	0.071047	0.317738	0.339455	0.303223	0.363121	1.40642
ENSSSCG00000008340	ANTXR1	3:73157746-73398740	8.75465	6.28482	7.20761	13.2717	13.9091	29.8794
ENSSSCG00000034566	NPDC1	AEMK02000682.1:836623-843893	17.4369	11.7887	11.1272	21.848	53.711	24.6517
ENSSSCG00000014994	PDGFD	9:34388642-34621263	2.81143	1.94521	2.85287	5.47386	6.83159	7.86481
ENSSSCG00000022945	UCHL1	8:32353245-32367348	6.80765	6.76215	9.66477	15.8193	12.8735	33.0532
ENSSSCG00000000433	B4GALNT1	5:22882677-22897508	12.0022	2.30309	5.66474	18.9174	12.9244	12.7148
ENSSSCG00000026742	BTK	X:82981206-83014583	0.745655	0.47781	0.814258	1.76328	1.59793	2.35353
ENSSSCG00000035071	DCST1	4:94736634-94761262	2.42638	2.1039	0.522829	5.05741	9.42199	1.52199
ENSSSCG00000001499	DST	7:28811973-29299171	2.90509	3.25359	4.38641	5.46712	5.97656	15.0243
ENSSSCG00000012324	IQSEC2	X:46011387-46094817	1.58492	2.02725	2.00947	5.03153	5.2789	3.51281
ENSSSCG00000017691	MRM1	12:38113911-38143823	0.082205	0.123936	0.458734	0.207688	0.175856	0.522845
ENSSSCG00000024021	-	10:57921988-57929071	0.419137	0.652714	0.922074	1.25398	0.79306	2.40503
ENSSSCG00000008721	ABLIM2	8:2842122-3056582	1.32993	0.67194	0.90963	1.13214	4.25209	1.77969
ENSSSCG00000006362	USP21	4:89274830-89343881	3.03199	3.25587	2.98151	3.99293	5.29461	4.91319
ENSSSCG00000009410	RUBCNL	11:20948640-21040802	2.60585	2.03037	0.825746	3.73591	6.54688	7.43285
ENSSSCG00000038492	FAM109B	5:6568079-6588055	2.98908	2.16868	2.72193	4.27764	8.79026	7.42071
ENSSSCG00000022705	SALL2	7:77638835-77653376	1.10344	0.31498	0.86973	0.767474	1.40195	1.69936
ENSSSCG00000004071	CNKSR3	1:12297376-12395687	4.64928	4.33644	2.8387	12.4225	6.68315	6.50463
ENSSSCG00000012238	-	X:34522908-34661005	1.60478	1.46195	1.62291	5.55368	3.15114	3.10365
ENSSSCG00000009975	EMID1	14:46348627-46408607	6.35486	2.47223	4.40582	12.8263	14.6596	2.94958
ENSSSCG00000040381	-	AEMK02000452.1:3591645-3841358	28.703	31.3822	4.55461	33.6206	103.614	43.3558
ENSSSCG00000009215	ABCG2	8:130775506-131058940	2.66692	4.71717	2.6537	5.03917	17.3111	8.60591
ENSSSCG00000024476	CES3	6:27627758-27637508	1.74653	1.55346	1.76065	2.50037	6.55958	2.95795
ENSSSCG00000033189	FAM107A	13:40276898-40308008	10.3653	6.54679	12.2074	14.9517	27.6033	32.3414
ENSSSCG00000031640	-	6:150219173-150228121	29.6291	14.8242	21.661	61.8694	10.068	65.1073
ENSSSCG00000023419	ARHGEF10	15:33393466-33464606	4.50615	4.99506	3.61724	6.46407	9.56408	14.0094
ENSSSCG00000004973	UACA	1:168353120-168453172	8.32467	8.66611	9.74742	22.8686	21.5003	21.6076
ENSSSCG00000035376	-	6:68476264-68478821	7.83383	7.96847	5.23057	8.29258	6.84567	14.0301
ENSSSCG00000037950	NIPAL1	8:37936704-37963899	1.6854	1.1246	2.03572	8.64672	1.8288	1.68534
ENSSSCG00000009786	HIP1R	14:29962676-30066258	14.8718	11.4727	8.0389	24.8378	40.7084	17.154
ENSSSCG00000006206	-	4:67899253-68073232	4.79559	3.32264	5.67097	16.7578	6.80611	7.97504
ENSSSCG00000004195	ARG1	1:32006041-32051376	0.294487	0.128856	1.29126	1.22455	0.214517	3.37457
ENSSSCG00000023324	KMT2A	9:45743477-45823883	1.66063	2.58229	1.60407	3.47544	4.29008	5.79321
ENSSSCG00000039927	-	12:21469984-21470287	11.7212	0	65.0665	254.98	0.393676	23.6203
ENSSSCG00000004207	-	1:33744018-35258701	7.46563	12.5178	21.4943	22.3944	28.3823	63.1717
ENSSSCG00000035058	PID1	15:130079131-130332716	2.91856	2.16945	3.18187	4.17165	5.41357	12.0278
ENSSSCG00000034484	SPEN	6:75001087-75103474	1.48149	1.55029	2.01905	3.4659	3.31064	6.25267
ENSSSCG00000004254	DCBLD1	1:44301109-44374143	3.72538	2.51896	4.42851	13.3677	6.04932	7.49993
ENSSSCG00000008397	EFEMP1	3:85407663-85473252	20.6052	10.2533	17.5008	38.0547	41.2813	50.6571
ENSSSCG00000001517	-	7:29807010-29962947	3.44664	3.93518	4.26598	5.09189	8.34043	5.95789
ENSSSCG00000015303	CFAP69	9:70373746-70430273	2.50352	1.85535	3.39559	6.28754	8.06197	5.84071
ENSSSCG00000004154	TNFAIP3	1:26473934-26489776	1.83041	1.08423	1.87444	3.23181	3.50759	4.58242
ENSSSCG00000032172	-	12:21380115-21380626	4.29203	0	29.6734	74.4368	0.260006	10.4049
ENSSSCG00000016943	ADAMTS6	16:43702519-44011065	3.99146	4.00865	2.83601	6.75549	12.067	9.74533
ENSSSCG00000002852	PLEKHF1	6:39786955-39797573	6.61197	6.26956	3.38731	10.3202	11.0374	18.4777
ENSSSCG00000013041	FERMT3	2:7883987-7939005	2.32346	0.601607	1.16385	4.41241	3.25321	5.92938
ENSSSCG00000013909	CRLF1	2:59210791-59237055	1.58525	0.191824	0.348851	1.72306	1.60208	1.78151
ENSSSCG00000008337	AAK1	3:72794884-72968064	1.71628	2.76706	3.10885	6.0309	5.79438	4.58042
ENSSSCG00000040173	DLGAP3	6:91120411-91185046	0.130354	0.158267	0.14284	0.191651	0.535035	0.372142
ENSSSCG00000016782	FAM105A	16:3954243-4000667	6.77917	4.9271	8.8306	16.3211	18.1635	18.4173
ENSSSCG00000016903	GZMA	16:34281370-34290407	0	0	0.400204	0.565166	0.049613	0.472228
ENSSSCG00000034347	TRIM56	3:8834273-8839415	1.45291	1.45187	2.06899	3.28505	2.49175	6.57634
ENSSSCG00000000571	ABCC9	5:51536525-51673580	0.83418	0.536125	1.68169	2.04315	1.1493	4.33753
ENSSSCG00000010210	SLC16A9	14:63026664-63108866	0.246793	0.260984	0.687219	1.23294	0.539902	1.23487
ENSSSCG00000023745	MCOLN3	4:130838293-130866675	0.068743	0.141574	0.478919	0.39062	0.397087	0.997537
ENSSSCG00000027340	-	8:19201351-19244627	3.39994	3.66359	5.9078	12.4815	6.29893	12.3506
ENSSSCG00000036091	MORC4	X:87369318-87427370	3.05908	2.56684	3.04612	7.49915	8.13209	7.11763
ENSSSCG00000037566	-	6:88693053-88712853	1.60655	0.867328	1.63516	2.06667	4.26599	3.68883
ENSSSCG00000016659	KIAA0895	18:37724468-37793150	0.194512	0.025891	1.04138	0.979655	0.438701	1.62347
ENSSSCG00000023377	EMP3	6:53757490-53784319	7.71657	3.86035	4.17795	10.3006	16.2146	12.5869
ENSSSCG00000039512	RBP5	5:63569865-63641643	0.527743	0.115754	0.979878	2.58548	0.360526	0.394583
ENSSSCG00000011405	HYAL2	13:32801781-32815335	9.46261	10.6269	21.4064	16.8603	18.9069	37.4213
ENSSSCG00000036954	MORN4	14:108987747-108999598	4.78361	9.05514	4.67806	21.0803	14.2646	8.97289
ENSSSCG00000034049	-	12:58926086-58939851	4.46923	3.25739	4.06551	8.50478	9.85953	10.454
ENSSSCG00000039425	BPGM	18:14553828-14593316	4.63956	3.67679	5.33325	23.9937	4.98732	6.3846
ENSSSCG00000039094	PLEC	4:689225-923423	20.2194	18.0711	16.4981	25.9931	51.1574	51.2583
ENSSSCG00000001470	SLA-DMA	7:25133493-25138086	16.6928	8.26314	7.94306	19.4036	40.5202	21.719
ENSSSCG00000011549	OGG1	13:65948478-66055295	1.82666	1.33311	1.66624	2.02906	1.60518	3.00798
ENSSSCG00000001513	SYNGAP1	7:29694457-29759744	0.774446	0.720948	0.510009	1.37601	1.71257	1.72914
ENSSSCG00000013895	MAST3	2:59637367-59699333	0.653101	1.51446	1.79726	0.95057	5.41378	5.10555
ENSSSCG00000014433	PCYOX1L	2:150526228-150537242	3.14872	2.90757	5.61853	5.50449	10.9532	6.77248
ENSSSCG00000008985	SOWAHB	8:72540835-72543235	0.172509	0.061218	0.182926	0.358772	0.088144	0.743484
ENSSSCG00000015232	ST3GAL4	9:53442864-53484269	9.98403	6.92023	11.0692	17.1138	24.9291	29.0657
ENSSSCG00000023460	HPCAL4	6:95502683-95515871	0.215932	0.147455	0.315031	0.639384	0.402465	0.312622
ENSSSCG00000012482	SRPX2	X:82336743-82363867	0.644866	0.382516	1.3306	1.6628	0.895214	3.64992
ENSSSCG00000007470	RIPOR3	17:52088052-52213850	1.54088	1.74671	3.09725	3.08209	6.17594	6.55462
ENSSSCG00000012857	CARS	2:2128009-2163288	11.9976	5.30844	9.61774	31.6501	7.79927	21.729
ENSSSCG00000031819	TP53I11	2:17448282-17671567	6.35872	4.15038	4.20682	11.0308	12.1859	11.5632
ENSSSCG00000016050	INPP1	15:94956529-94987364	6.17341	5.7226	8.25314	12.9984	19.43	16.3457
ENSSSCG00000001750	PAQR8	7:46104945-46234276	1.65348	0.94996	1.45109	6.28348	1.33066	2.07019
[truncated: 12,901 more rows]
