# Supplementary material for: Transcriptional Differences of Coding and Non-Coding Genes Related to the Absence of Melanocyte in Skins of Bama Pig
Source: Genes (Basel). 2019 Dec 30;11(1):47. doi: 10.3390/genes11010047 (PMC7017308; doi:10.3390/genes11010047)
Supplement: Supplementary file 1 [file genes-11-00047-s001.zip › Table.S3 Expressed lncRNAs.xlsx]

## Sheet: Sheet2
LncRNA	Locus(chromsome: start-end)	W1	W2	W3	B1	B2	B3
TCONS_00103744	8:75755914-75963092	0	0.065692	0.035651	0	0.056583	0.713183
TCONS_00054926	2:89855165-89914679	0	0.450624	0	0.427927	0.080745	0
TCONS_00096330	7:31384665-31585375	0.060264	0	0.926964	0.07003	0.590041	0
TCONS_00090609	6:48622833-48645272	0.16595	0.064911	0	0.071739	0.093492	0.516155
TCONS_00010098	1:273698338-273797613	0	0	0	0	0	0.834751
TCONS_00035231	14:48793667-49012754	0	0	0	0.05896	0	0.975414
TCONS_00038520	15:71119928-71262549	0.100793	0	0	0.253075	0.609976	0.159409
TCONS_00113795	AEMK02000328.1:208273-311861	0.33739	0.795072	0.220004	1.57989	0.232906	0
TCONS_00099360	7:21127868-21143387	0	0	0	0.658182	0	0
TCONS_00100452	7:40684988-40913605	0	0	0	0.015708	0	0.721052
TCONS_00005613	1:21844840-22239422	0	0	0	0	0.228212	0.263367
TCONS_00120176	X:121502563-121539498	0.179776	0.115464	0.252779	1.03764	0.957568	0.169398
TCONS_00118866	X:34522908-34761079	0	0.306803	0	0.591165	0	0
TCONS_00023677	13:68301565-68433963	0	0	0	0.345357	0.905587	0
TCONS_00045093	17:20844753-20878651	0	0	0	0	0.390299	0
TCONS_00011835	10:19823935-19936170	0	0	0	0.759858	0.246185	0
TCONS_00114331	AEMK02000452.1:1274462-1286162	0	0.062172	0	0.73793	0	0
TCONS_00055188	2:115833656-115907659	0.740824	0	0	1.88388	3.48897	0.00055
TCONS_00108259	9:55903989-56182923	0	0	0	0.396486	0	0
TCONS_00117705	X:84871963-84969106	0	0	0.095501	0.05556	0.490196	0.538438
TCONS_00102440	7:118053307-118060176	0.08589	0	0.098052	0.093828	0.388731	0.950496
TCONS_00088226	6:145823236-146157404	0	0	0.136526	0.766625	0.082386	0.110756
TCONS_00030509	14:12437505-12883426	0	0.16351	0.055259	1.25803	0.214623	0
TCONS_00056111	2:150744240-150762093	0.045018	0.031288	0.34139	0.160581	0.224157	0.015207
TCONS_00061799	3:6037740-6159408	0	0	176.073	112.886	0	148.937
TCONS_00065502	3:126628161-126636808	0	0	0.107956	0.652804	0	0
TCONS_00067067	3:32523054-32599255	0	0	0	0	0.804556	0
TCONS_00062983	3:38073561-38302243	0.041931	0.08505	0	0.127324	0.063006	0.042325
TCONS_00032896	14:101765793-101950153	0.061281	0	0.06465	0.913382	0	0.070214
TCONS_00033642	14:131621318-131749925	0.181059	0	0	1.3562	0	0
TCONS_00014666	11:25528895-25595133	0	0.197084	0	0.503911	0.006699	0
TCONS_00108671	9:72054941-72329544	0.000953	0.620131	0	0.186954	1.58812	0.173605
TCONS_00042475	15:139552944-139570181	0	0	0	0	2.21676	0
TCONS_00017946	12:51986468-51996450	0.023984	0	0.01753	0.097317	2.06432	0
TCONS_00063156	3:39828604-39847351	0	0	0	0.191526	0.68088	0
TCONS_00010420	10:19252857-19265761	2.25848	12.3383	2.02376	1.81889	0.33148	2.24952
TCONS_00089356	6:12014284-12108079	0.10647	0	0.157914	0.416192	0	0
TCONS_00021689	12:54296536-54581846	0	0	0	0	0	1.47075
TCONS_00051660	2:8918992-8922583	0.330073	0.301658	0	0.347812	0.363939	0
TCONS_00082757	5:94842743-94861436	0	0	0.111469	0.111745	0.198953	38.1029
TCONS_00032870	14:100998331-101267659	0	0	0	0.664043	0	0
TCONS_00000314	1:15117435-15141121	0	0.149458	0	0.933239	0	0
TCONS_00044690	16:78844786-78850062	0.065964	1.15462	0	0.00819	3.18381	0.724486
TCONS_00042471	15:139552944-139570181	0.348809	0.270749	0.364274	0.847522	0.734803	0.469262
TCONS_00105498	8:59409929-59772730	0.036434	0.045635	0	0.75913	0.193337	0
TCONS_00001199	1:79866669-79937635	0	0.074249	0.008319	0	0.882494	0.072678
TCONS_00012101	10:28893703-28995461	0	0.550801	0.226841	0.153008	0.174059	0.456816
TCONS_00090184	6:43583374-43815535	0	0.037688	0	0	0.328276	0.853399
TCONS_00050424	18:38225488-38326392	1.69849	0.627763	1.4897	1.34505	0.459069	0.311987
TCONS_00049379	18:50458420-50463101	0	0	0	0	2.023	2.43673
TCONS_00009863	1:269697717-269793138	0	0.039481	0	0.527145	0	0
TCONS_00041781	15:108974683-109093525	0	0	0.037747	0.636886	0	0.034608
TCONS_00022187	13:14969862-15188311	0	0	0	0	0.802367	0
TCONS_00039663	15:125671819-125820095	0.011049	0	0.328722	0.339136	0.437821	0
TCONS_00046868	17:15032048-15070427	0	0	0	0.573449	0	0
TCONS_00118194	X:121776886-121932076	0	0.309542	0	0.076745	0.125428	0.641276
TCONS_00010693	10:28679635-28770684	0	0	0	0.146173	8.73339	30.299
TCONS_00094676	6:159002619-159019549	0	0.201301	0.210633	0.430899	0.252442	0.372887
TCONS_00070552	4:16532508-16534132	0	0.402059	0.008226	0	0.634333	0
TCONS_00065553	3:127487779-127525290	0	0.037341	0	0.561594	0	0
TCONS_00083047	6:3423922-3430392	0	0.034524	0.014636	3.90811	0.233573	0
TCONS_00049263	18:46527536-46697319	0	0	0	1.63908	0	0.061886
TCONS_00075547	4:96692463-96697782	1.78424	0	2.89181	4.63744	0.166084	0.538224
TCONS_00030774	14:28591195-28647725	0	0.035326	0.036037	0.071984	0.725052	0
TCONS_00014187	11:5908141-5983752	0.154403	0	0.386397	0	0.256364	0.896084
TCONS_00073125	4:122810896-122824366	0	0	0	0.804663	0	0
TCONS_00001432	1:99191605-99257831	0	0	0	0.396331	0	0
TCONS_00095388	7:6061583-6085114	0	0.348875	0	0	0.699382	0
TCONS_00016556	12:21271532-21272347	12.02	0	2.93161	85.137	1.53331	8.80521
TCONS_00056639	2:4928957-4935080	0.857382	0	0	0.249582	0	0
TCONS_00106198	8:104270892-104494145	0	0	0	0.534329	0.130006	0.293335
TCONS_00032251	14:67079533-67113959	0	0.258383	0	0	0	0.828954
TCONS_00102421	7:116784929-116787086	0.093065	0.198974	0.095715	0.637114	0.126362	0.607533
TCONS_00064036	3:57754017-57772034	0	0	0	0.430437	0.568676	0
ENSSSCT00000054677	18:45947513-46038212	0	0.002763	0.07339	0.009042	0	0.359013
TCONS_00065562	3:127654793-127664318	0.117539	0	0.292956	0.538425	0.563179	0.973482
TCONS_00094765	6:163617937-163624610	0.326574	0	0.455227	1.09733	0	0.5012
TCONS_00000162	1:7061968-7216837	0.274558	0	0.072755	0	0.092655	0.454467
TCONS_00107467	9:27812928-27859461	0	0	0	1.29621	0	0
TCONS_00063001	3:38339840-38385601	0	0.103892	0	0.684048	0.036435	0
TCONS_00095565	7:18258559-18399513	0	0	0.121914	0.393214	1.61094	0.54069
TCONS_00037815	15:23990248-24079253	0.000234	0	0	0.466148	0	0
TCONS_00099077	7:3070591-3629376	0	0	0	0.520621	0	0.010824
TCONS_00099066	7:2522667-2568771	0	0	0	0.436619	0	0
TCONS_00054977	2:96122043-96434978	0	0.007333	0	0	0.872917	0
TCONS_00114697	AEMK02000452.1:3376830-3379110	0.18886	0.027844	0.142004	0.745592	0.334142	0
TCONS_00089165	6:2410087-2417748	0	0.001162	0	0.562265	0	0
TCONS_00096790	7:42094718-42131060	0	0	0	0	0.401508	0.247763
TCONS_00045035	17:15192292-15471082	0	0	0	0	0.732775	0.863028
TCONS_00070551	4:16532508-16534132	0.172318	0	0	0.915163	0.635752	0.633216
TCONS_00005477	1:15840417-15860187	0.278185	0.288382	0	0	0.669756	0.606923
TCONS_00014817	11:52159782-52161038	0	0	0	0	0	0.89782
TCONS_00024160	13:86299274-86327667	0	0	0	0	1.49266	0.230039
TCONS_00073028	4:115541052-115583665	0	0	0	0	0.148656	0
TCONS_00029959	13:202642031-202695594	0.035321	0	0	0.147965	0.749914	0.045647
TCONS_00108462	9:65821964-65822568	0	0	0	0.190622	0	0.115345
TCONS_00068010	3:46603914-46609893	0	0	1.59906	0.48202	0	0
TCONS_00061359	2:149109521-149110398	0.196202	0.233013	0	0.415133	0	0
TCONS_00045450	17:34164820-34204550	0.111309	0.087792	0	0.12448	0.296051	0.854098
TCONS_00007487	1:131355326-131504937	0.097786	0	0	1.70212	0.184708	0
TCONS_00050384	18:34425835-34465665	0	0	0	1.15203	0	0
TCONS_00053071	2:59744465-59771079	0.040623	0	0	0.32073	0	0
TCONS_00083164	6:7661356-8229495	0	0	0	0	0	0.853221
TCONS_00079730	5:93433203-93446752	0	0	0.22111	0	0.176991	0.717486
TCONS_00078737	5:54064957-54075724	0.505582	0.158483	0	0.746151	0.172555	0
TCONS_00044316	16:50516642-50734357	0	0	0	0	0.562616	0
TCONS_00077729	5:17417818-17478650	0.020912	0.015062	0.091963	2.1908	0.185177	0.06352
TCONS_00065336	3:115297702-115458866	0.371301	1.2848	0.07778	1.53685	2.04656	0.579626
TCONS_00028190	13:87248370-87707420	0	0	0	0	0	0.470858
TCONS_00010694	10:28679635-28770684	0	0	0	188.045	0	0
TCONS_00070358	4:3233554-3243289	0.115974	0	0.864813	0	0.220626	1.04547
TCONS_00066560	3:17525900-17604080	0	0	0.907547	0.071287	0.03861	0
TCONS_00000645	1:32417498-32630653	0	0	0.042746	0.01307	2.33507	0.02676
TCONS_00083050	6:3430522-3435745	0.064043	0	0	2.6282	0.128605	0
TCONS_00060766	2:122740492-122806561	0.32581	0.056409	0.842174	0.035447	0.167639	0.263304
TCONS_00046737	17:11273480-11284055	0	0.031835	0	0	0.38796	0
TCONS_00050889	2:110203-113045	0.043327	0.019702	0.065651	0.816682	0.826315	0
TCONS_00072266	4:96637320-96690623	0	0.086781	0.072649	0.870346	0	0.086103
TCONS_00025303	13:144855969-145043907	0.154882	0	0.261078	0.865431	0.375266	0.200449
TCONS_00063802	3:53295743-53418480	0	0	0	0	0.606904	0.835587
TCONS_00042448	15:138891866-138895757	0.116314	0.037136	0.212255	0.111517	0.140988	0.011455
ENSSSCT00000053796	10:24956425-24976482	0.213455	0.036206	0.211741	0.448179	0.784506	0.157919
TCONS_00030073	13:207015098-207040437	1.36333	0.404437	0.431241	0.142146	1.66134	0.99201
TCONS_00094677	6:159002619-159019549	0	0	0.054151	0	0	0.434344
TCONS_00024968	13:133578756-133579672	0.044161	0	0.472305	0	0.60193	0.659915
TCONS_00016844	12:23380958-23434795	0.430979	0	1.20562	0	0.657394	0.367571
ENSSSCT00000054465	7:21173452-21183389	0.00818	0.011228	0.029062	0.096426	0.08693	0.263992
TCONS_00060502	2:98331786-98371579	0.862152	0.426002	0.58274	0.943331	0.050083	0.824119
TCONS_00012729	10:63159049-63178785	0.021987	0	0.03509	0.920111	0.035374	0
TCONS_00105501	8:59409929-59772730	0.619945	0.027925	0.36569	1.19813	0.973346	0.043719
TCONS_00010839	10:33275788-33313559	0	0.238581	0.467935	0	1.89399	1.09447
TCONS_00105800	8:74651538-74664453	0.040192	0.153612	0.150795	0.199512	0.622973	0.805191
TCONS_00019682	12:19720133-19726184	0.451203	0.316476	0	0.33526	1.27337	0.013012
TCONS_00076983	5:3616810-3620237	0	0	0	0.784138	0.136264	0
TCONS_00120178	X:121502563-121539498	0	0	0	0.896033	2.91135	0.351341
TCONS_00089146	6:1489222-1505003	0	0	0	0	0.170058	0
TCONS_00001198	1:79866669-79937635	0	0	0	0	0	0.298344
TCONS_00049377	18:50458420-50463101	0	0	0	1.83835	2.38131	10.6781
TCONS_00107988	9:46623486-46638272	0	0.146442	0.058263	0.522329	0	0
TCONS_00000923	1:56092543-56360604	0.060026	0.179467	0.835763	0	0.807577	0
TCONS_00030736	14:24936508-24967911	0	0	0	1.48901	0	0
TCONS_00046863	17:15032048-15070427	0	0.439154	0.780178	0	0	0.582865
TCONS_00003133	1:183863456-183873649	0.146762	0	0	0	0.136852	0.580359
TCONS_00105448	8:55057660-55113593	0.237873	0.010488	0.065458	0.00738	1.81185	0.380996
TCONS_00111551	9:55005366-55071508	0	0	0.157746	0	0.168731	0.188838
TCONS_00028281	13:91855243-91882981	0.060801	0	0.056427	0	0	0.546654
TCONS_00079112	5:65049261-65171902	0	0	0	0	0	0.387463
TCONS_00004417	1:255482612-255489140	0.393988	0	0	0.762754	0	0
TCONS_00101807	7:88664889-88678310	0	0	0	0.719979	0	0
TCONS_00109724	9:131833345-131903394	0	0	0	0	0.992803	0
ENSSSCT00000051723	1:135887798-136051078	0.12677	0.004379	0	0	0	0
TCONS_00010418	10:19252857-19265761	0	0	0	2.60031	6.72219	0
TCONS_00012656	10:57907933-57913713	7.4e-05	0	0.033963	0	1.01155	0.092916
TCONS_00062969	3:38039651-38046754	0.074001	0.079042	0	0.875603	0.768745	0.211831
TCONS_00117616	X:83108367-83131782	0.277553	0.137474	0.14893	0.708463	0.41036	1.18053
TCONS_00115912	AEMK02000682.1:1084052-1089871	0	0	0.093287	0.198545	0.386612	0
TCONS_00060979	2:137346252-137476376	0.314028	0	0.365066	0	0	0
TCONS_00003078	1:180721030-180830555	0.035255	0.071508	0.613767	0.265209	0	1.35471
TCONS_00103946	8:87949331-87950934	0	2.83604	0	0	0	0
TCONS_00098958	7:19852-96267	0	0	0	0.510266	0	0
TCONS_00046194	17:51760919-51771076	0.710618	0.63696	0.376452	0	0.799194	0.692578
TCONS_00032895	14:101765793-101950153	0	0	0	0.855681	0	0
TCONS_00120066	X:110843955-110963522	0	0	0	0	0	0.973031
TCONS_00005504	1:16782931-16796232	0.131531	0.10629	0	0	1.07713	0.016614
TCONS_00049493	18:52016020-52025022	0.105791	0.111443	0.021616	0.078762	0.512141	0.053137
ENSSSCT00000053201	1:159022192-159093304	0.374737	0.376985	0.332404	0.498245	0.457257	0.292463
TCONS_00005478	1:15840417-15860187	0	0	0.508762	0	0	0
TCONS_00089148	6:1489222-1505003	0	0	0	0	0	0.712224
TCONS_00010692	10:28679635-28770684	0	0	0	0	43.9377	0
TCONS_00001647	1:111690522-111840030	0.057494	0.022526	0	1.03872	0	0.028878
TCONS_00074174	4:42066116-42099160	0.129098	0	0	12.3241	0.131884	0.505782
TCONS_00010094	1:273582819-273590452	0	0	0	0.068739	0.052399	1.48558
TCONS_00056115	2:150744240-150762093	0.034306	0	0.024608	0.06699	0.566333	0
TCONS_00002893	1:168204963-168212937	0	0	0	0.632533	0	0.250452
TCONS_00086321	6:70165382-70167550	0.613062	0.821125	0.245989	0.166668	0.533786	0.297038
TCONS_00055523	2:135305748-135394185	0	0	0	0.645576	0	0.114167
TCONS_00088391	6:158091970-158169108	0.000792	0	0	0	4.4945	0
TCONS_00094761	6:163617937-163624610	0	0	0.521713	0.928779	0	0.693047
TCONS_00081476	5:41681452-41879084	0	0	0	0	0	0.303812
TCONS_00111361	9:49098669-49111387	0	0	0	1.16717	0	0
TCONS_00010891	10:38439679-38685057	0	0	0	0.077751	0.494691	0.083567
TCONS_00015976	12:14867793-14959567	0	0	0	1.16799	0.963722	0
TCONS_00064439	3:72380869-72494507	1.08674	0.316475	2.22003	0	0	1.26025
ENSSSCT00000059911	AEMK02000123.1:3041-23897	0.098454	0.059838	0.059771	0.145927	0.095605	0.256532
TCONS_00101853	7:90289476-90309776	0	0.096033	0.057824	0.156228	0.124945	0
TCONS_00112383	9:107445208-107475390	0	0	0	0.556379	0	0
TCONS_00062984	3:38073561-38302243	0	0.069307	0.207962	0.366096	0.300257	0.748633
TCONS_00081602	5:47647047-47676263	0	0	0	0.264067	0.527771	0.141059
TCONS_00053069	2:59629765-59635590	0	0	0	0.66365	0	0
TCONS_00087044	6:84697887-84707856	0	0	0	0.28418	0	0
TCONS_00055871	2:142802269-142874613	0.600242	0.183544	0	0	0	1.2094
TCONS_00009357	1:253691319-253702070	0	0.098277	0.087026	0.266428	0.08159	0.709246
TCONS_00022188	13:14969862-15188311	0	0	0	0	0	0.434094
TCONS_00112089	9:89102612-89210462	0.026595	0	0	0	1.38507	0
TCONS_00037263	14:128333302-128356245	0	0	0	0	2.00224	0
TCONS_00000312	1:15117435-15141121	0.230034	0	0.180627	0.050532	0	0.328545
TCONS_00010327	10:14467958-14488121	0.375231	0.69619	0.483409	0.539912	0.609119	0.153899
TCONS_00013328	11:17690236-17762554	0	0	0	0.023395	0.572616	0
TCONS_00015115	12:199669-208011	0	0	0.130346	0.022264	0.40773	0
TCONS_00003458	1:201343469-201477923	0	0	0	0.938752	0	0
TCONS_00080836	5:19174369-19181187	0	0	0.156393	0	0	2.20496
TCONS_00029744	13:193651376-193655626	0.080663	0	0	7.41964	0	0.120602
TCONS_00065554	3:127487779-127525290	0	0	0	1.23766	0	0
TCONS_00075027	4:90600470-90644387	0.024094	0	0.019625	4.31494	0.019785	0.106573
TCONS_00005715	1:31409013-31640318	0	0	0	0	0.669006	0
TCONS_00033963	14:6351444-6377038	0.911153	0.515544	0.56321	1.29913	0	1.48394
TCONS_00112350	9:105859225-105925481	0	0	0.066626	0	0	1.06216
TCONS_00037987	15:34361984-35022971	0.063385	0	0.232885	0.601973	3.21697	0.657252
TCONS_00013950	11:78946336-79027969	0	0	0	0	0.609488	0.641142
TCONS_00036606	14:104747393-104764440	0	0	0	1.27143	0	0
TCONS_00052605	2:46671218-46770350	0.100479	0.024086	0.478172	0.541314	1.19586	0.069518
TCONS_00092260	6:64570642-64573817	0.03589	0	0	1.45626	0	0.036054
TCONS_00033630	14:130695233-130697202	0	0.459747	0.097315	0.492414	0.789738	0.441448
TCONS_00066199	3:9307115-9308694	0.056062	0	0.093375	2.38249	1.17212	0.202147
TCONS_00065556	3:127583875-127585145	0.207176	0	0	7.63178	0	0.050422
TCONS_00015884	12:12242335-12245250	0	0	0.074172	2.94836	0	0.119628
TCONS_00042374	15:136999476-137001872	0.143187	0	0.033129	5.59708	0.088987	0.023907
TCONS_00004235	1:247682894-247691095	0.051546	0	0.133998	1.28154	0.217291	0.346251
TCONS_00029757	13:194243192-194337693	0.160184	0	0.370657	35.0749	0	5.20025
TCONS_00010111	1:274106005-274112892	0	0	0.235468	1.21907	0	0.971821
TCONS_00087607	6:100275792-100288065	0	0.02056	0.017959	0.851523	0.180327	0.106725
ENSSSCT00000051485	10:24956425-24976482	5.75122	4.40686	7.22769	0.287337	12.1373	0.116393
TCONS_00001646	1:111690522-111840030	0	0	0	1.29672	0	0
TCONS_00080835	5:19174369-19181187	0	0.080809	0	2.28156	7.42901	1.71676
TCONS_00108636	9:70499840-70502396	0.345304	0.635143	0.382556	1.00436	0.789926	1.52345
TCONS_00042199	15:128190464-128230818	0	0.449049	0.41454	2.41222	0.071419	1.11779
TCONS_00039670	15:126435578-126711694	0.049819	0	0	1.18107	0	0
TCONS_00004676	1:268287728-268343936	0	0.235883	0	0.159481	1.34995	0.643574
TCONS_00006450	1:89402326-89570039	0	0	0	0.21081	1.0951	0.113328
TCONS_00089246	6:4316292-4326547	0.161235	0.090837	0.145484	0.981476	0.559321	0
TCONS_00058905	2:65907163-65909496	0.603485	0.011297	0	0.775171	0	0
TCONS_00050757	18:51121946-51126396	0	1.21597	0	0.81568	0.036795	0
TCONS_00049963	18:9528997-9531472	0.042753	0	0.134463	1.60842	0.253896	0.052059
TCONS_00084299	6:45743981-45833592	0	0	0	0.448682	0	0.011441
TCONS_00036904	14:112120679-112122190	0	0	0.138557	0.306024	0.69516	1.86852
TCONS_00028248	13:90464116-90476656	0	0	0.041775	0.765368	0	0
TCONS_00095389	7:6061583-6085114	0	0	0	0	0	0.873086
TCONS_00097160	7:55467610-55681426	0.005113	0.085726	0.11742	1.20326	0.423524	0.093562
TCONS_00022190	13:14969862-15188311	0	0	0.119173	1.03795	1.22044	0.208847
TCONS_00038186	15:48053366-48241800	0	0.207889	0	0	2.34597	0
TCONS_00094593	6:153800092-153826671	0	0.040729	0	1.28437	0	0
TCONS_00049262	18:46527536-46697319	0	0	0.110418	2.38728	0	0
TCONS_00016291	12:19704527-19708062	1.63626	0.204916	0	0	0.782127	0
TCONS_00041929	15:118751140-118758279	0.08032	0.169216	0	0.744762	0.074896	1.00212
TCONS_00074173	4:42066116-42099160	0	0	0	2.46234	0	0
TCONS_00012728	10:63159049-63178785	0	0	0	1.13464	0	0
TCONS_00060825	2:130938994-130966144	0	0	0	0	2.38225	1.20694
TCONS_00021813	12:59094833-59134697	2.21533	0.551267	0.446134	3.53689	0.508771	0.437157
TCONS_00007491	1:132190404-132508417	0	0	0.274615	0.157934	1.79187	0.795442
TCONS_00023405	13:56227379-56233443	0.071138	0	0	0.157871	0.603211	0.149772
TCONS_00049053	18:38942886-39212434	0.108864	0.124023	0	0.794671	0.278274	0.09228
TCONS_00006818	1:111175577-111177922	0.105758	0	0	1.46629	0	0
TCONS_00005527	1:17306372-17663390	0.118214	0	0	2.18704	0.067397	0.024203
TCONS_00045238	17:30233273-30239897	0.173807	0	0	0.239254	0.756326	1.15701
TCONS_00014462	11:17690236-17762554	0.097778	0	0	0.609941	0.148823	0
TCONS_00095211	7:1344273-1345773	0	0.074962	0	0.691845	0.581827	0.119659
TCONS_00086783	6:80265302-80285704	0.142956	0.166174	0	1.35827	0.084221	0.01772
TCONS_00065551	3:127487779-127525290	0.111311	0.099485	0.07397	0.78503	0.074377	0.095433
TCONS_00029995	13:205040395-205044262	0.043176	0	0.053531	0.855719	0	0
TCONS_00009796	1:269051782-269052818	0.180588	0.064719	0	0.100327	0.551198	0.657721
TCONS_00069067	3:93655185-93656731	0.053016	0	0	0.141759	0.791149	0.240465
TCONS_00024529	13:117833704-118088369	0	0.071371	0.0448	1.25267	0.184248	0
TCONS_00089359	6:12014284-12108079	0.102624	0.053396	0.06647	0.738613	0.081368	0.145074
TCONS_00056113	2:150744240-150762093	0	0	0	0	0.001435	0.781353
TCONS_00095378	7:5606708-5869072	0	0	0	0.496334	0	0
TCONS_00117618	X:83108367-83131782	0	0.232129	0	0.212441	0.983421	0.239852
TCONS_00065552	3:127487779-127525290	0	0	0.015478	2.94205	0	0
TCONS_00051299	2:5209436-5227521	0.430122	0.137218	0.101111	0.266357	0.313506	0.982108
TCONS_00065765	3:1719019-1720776	0.038506	0.365977	0.52234	1.0559	1.40364	0.899837
TCONS_00043573	16:78878698-78882172	0.207548	0	0.108587	0.725261	0.006869	0.052622
TCONS_00015006	11:76997125-77165491	0.054423	0.139395	0.133002	0.224148	0.417822	0.220874
TCONS_00047010	17:28833781-28841239	0	0	0.379052	3.50511	0	0
TCONS_00040535	15:39032210-39035987	0	0	0.102896	0.184034	0.2461	0.668273
TCONS_00099332	7:20780400-20789462	0.172437	0	0.232671	1.9165	0.440593	0.348838
TCONS_00104129	8:110386780-111350604	0	0.166864	0	0.332952	0.585336	0.529662
TCONS_00102438	7:118053307-118060176	1.05396	0	0	1.76196	1.17059	4.87871
TCONS_00106412	8:116682285-116686368	0.174977	0	0	2.11936	0	0
TCONS_00042500	15:139766982-139806394	0.141325	0.04958	0.137703	0.501037	0.889979	0.518506
TCONS_00001706	1:113683249-113783373	0.165477	0	0	0.812834	0	0.208835
TCONS_00086781	6:80265302-80285704	0	0	0.146984	3.631	0	0.111628
TCONS_00016557	12:21271532-21272347	0	0.213341	5.32991	192.681	0	0
TCONS_00118488	X:536375-591504	0.046879	0.32855	0.041207	0.02924	0.986004	0.017391
TCONS_00102435	7:117941212-118026004	0.070505	0	0	0.831559	0	0
TCONS_00027067	13:32641353-32737112	0	0.10332	0.241161	0.852491	0.096924	1.35604
TCONS_00015455	12:3226422-3233688	0.120037	0.214131	0.179606	0.688082	0.397631	1.70561
TCONS_00032894	14:101765793-101950153	0	0	0	1.42696	0	0
TCONS_00109903	9:738550-764472	0	0.842646	0.77603	1.12042	0	0
TCONS_00032589	14:81068081-81075939	0.051126	0.055239	0	1.06594	0.309877	0.194142
TCONS_00033739	14:135302757-135682281	0.170698	0	0.260567	0.747718	0.964764	0.135286
TCONS_00097089	7:53854487-53863451	0.207484	0.048009	0.020114	0.444936	0.07511	1.06366
TCONS_00050112	18:18771758-18774883	0.057318	0	0.08496	0.825798	0.05691	0.061207
TCONS_00071035	4:55026763-55028524	0	0	0	1.38847	0	0
TCONS_00037632	15:2579623-2729144	0	0	0	0.770662	0	0
TCONS_00089171	6:2475752-2481699	0.096125	0.052607	0.100827	0	0.238684	1.01511
TCONS_00015880	12:11979413-11981988	0	0	0	1.49833	0	0.302525
TCONS_00073444	4:153292-159106	0.596641	0	0.851587	0	0.690908	2.10982
TCONS_00114808	AEMK02000469.1:6685-30909	0.052514	0.325228	0	0.995682	0.918224	0.106871
TCONS_00118508	X:4921196-5163763	0.325667	0.060609	0.156181	0.423704	0.908539	1.06644
TCONS_00033787	14:140377982-140380713	0.023265	0	0	0.433241	0.82791	0
TCONS_00067254	3:38893693-38900332	0.347898	0.264436	0.663139	0.928627	0.911569	0.353254
TCONS_00109481	9:122650437-122652896	0.203635	0.063768	0.747641	1.04155	1.55777	0.589015
TCONS_00043916	16:25613844-25670740	0.088077	0	0	0.218236	0	1.02083
TCONS_00080605	5:15992458-16021674	0.736256	0.393004	1.78005	2.0601	1.40549	2.77745
TCONS_00107032	9:6695028-6792493	0	0.220159	0	0.482826	0.681879	0.799729
TCONS_00084054	6:43503849-43509673	0.169623	0.062532	0.08966	0.754791	0.458725	0.635862
TCONS_00037624	15:2240020-2245897	0.16162	0	0	0.427519	0.208801	0.319543
TCONS_00070697	4:34549648-34550775	0.154918	0	0	0.382033	1.00927	0.470507
TCONS_00097361	7:59404099-59450046	0.188153	0.559124	0	1.60348	1.24779	1.22251
TCONS_00079999	5:3396256-3436174	0.181723	0.242032	0.720789	0.581338	1.27049	0.776642
TCONS_00037191	14:124743023-124757521	0	0	0.073087	0.578902	0.105013	0.214819
TCONS_00076087	4:109111137-109204813	0.05075	0	0	0.74279	0	0
TCONS_00045372	17:32520647-32561534	0	0.330777	0	2.12342	0.599597	0.705173
TCONS_00005458	1:14906822-15016952	0	0.534421	0	0	0.826407	0
TCONS_00038237	15:48846634-48861322	0.119009	0.157668	0.463084	0.127361	1.52344	1.17498
TCONS_00080462	5:14055910-14061491	0.17644	0	0	0.165058	0.454084	1.43098
TCONS_00073975	4:30491372-30494159	0.113544	0	0	0.315917	0.616557	1.17865
TCONS_00112058	9:85773540-85787852	0	0	0.120636	1.50665	0	0
TCONS_00010110	1:274106005-274112892	0	0	0.123049	0.597027	0	1.21989
TCONS_00111119	9:43223352-43230877	0.081949	0	0	0.763709	0.164606	0.671759
TCONS_00001278	1:84919009-84919898	0	0.10083	0	0	1.09669	0
TCONS_00097252	7:57893442-57988335	0.198636	0	0	0.804313	1.53251	0.085699
TCONS_00019202	12:6334278-6343191	0	0	0.118102	1.14274	0	0.085226
TCONS_00101892	7:92405920-92412117	0	0	0.154008	1.5146	0.203196	0
TCONS_00020639	12:39276391-39280500	0.117802	0.361472	0	1.39459	0.052727	0
TCONS_00037759	15:18320319-19571337	0	0.070475	0	0.472159	0	0
TCONS_00104605	8:136607064-136609634	0.065695	0	0	0.926638	0	0.043533
TCONS_00038522	15:71520844-71613067	0	0	0.11981	0.713154	0.240761	0
TCONS_00099350	7:20948833-20954436	0	0	0.100462	0.752077	0	0.276084
TCONS_00107100	9:8393323-8512639	0.288501	0.258707	0.042391	0.110283	0	0.823567
TCONS_00088255	6:149027977-149151079	0	0	0	0.269927	0	0.265993
TCONS_00119541	X:78316959-78539989	2.01347	0	16.3924	0	1.60884	1.37261
TCONS_00010898	10:39172347-39178505	0.15119	0	0.139611	1.15257	0.967831	1.02139
TCONS_00070740	4:36031839-36228348	0.339989	0	1.03552	0	0	1.39115
TCONS_00076086	4:109111137-109204813	0.140047	0.12015	0.096037	2.80163	0.388077	0.097939
TCONS_00008552	1:201681459-201766507	0	0.345592	0	0.052961	0.845359	0.08718
TCONS_00040465	15:31942743-31943700	0	0.067422	0.037479	0	0.233547	0.541716
TCONS_00045379	17:32594219-32624397	1.1703	2.26735	1.47665	5.884	9.45492	1.54021
TCONS_00111051	9:40442670-40448746	0	0	0.205791	1.53249	0	0
TCONS_00101808	7:88664889-88678310	0.042457	0	0	0.509039	0	0
TCONS_00093927	6:107924001-108055925	0	0	0.232253	0.734531	0	0.496129
TCONS_00021732	12:55375647-55377085	0	0	0.24573	0.275233	0.789495	0.150395
TCONS_00111350	9:47315653-47319789	0	0	0.208888	1.18003	0	0
ENSSSCT00000046345	6:59239778-59254652	0	0	4.2e-05	0.584633	0.342174	0.000615
TCONS_00005105	1:273670795-273671801	0.090335	0	0	0	0.874407	0
TCONS_00099909	7:27128256-27138079	0.167785	0.821837	0.209573	9.08207	0.065867	0.265276
TCONS_00115271	AEMK02000569.1:775301-782544	0.17243	0.186943	0.215075	0.767079	1.7053	2.10766
TCONS_00023352	13:46033757-46371604	0.012909	1.16046	0	0.636324	0.714016	0.289757
TCONS_00089610	6:19046798-19154210	0.075193	0	0	0.081879	0.860081	0.130949
TCONS_00085399	6:55673203-55685532	0.134892	0.389399	0.291678	0.407267	0.629526	0
TCONS_00079441	5:79258839-79318539	0.260487	0.242764	0.346825	0.460709	0.782935	0.598
TCONS_00050829	18:55475726-55478122	0.13489	0.188224	0	0.874565	0.545418	0.234317
TCONS_00051149	2:2480865-2484205	0.086974	0.158391	0.068597	0	2.23543	0
TCONS_00025581	13:167790020-167895769	0	0.481005	0	0.584337	0.800791	0.778818
TCONS_00100963	7:58297895-58328728	0.253247	0	0	0.017241	0.626394	0.03158
TCONS_00064540	3:77636110-77648522	0	0	0.221182	0.883097	0.755291	0.150985
TCONS_00094800	6:164859537-164860386	0	0	0.154657	0.201303	0	0.795734
TCONS_00039989	15:137793420-137840800	0.760669	0.056397	0.792851	1.73919	0.448502	0.607417
TCONS_00075898	4:103132317-103161899	0.294429	0.828128	0	0.610909	1.38738	0
TCONS_00001010	1:66228498-66381449	0.212611	0.226158	0.765443	1.23196	1.66098	1.74635
TCONS_00069715	3:121128324-121143447	0.093233	0	0.098365	0.756208	0.781281	0.185136
TCONS_00044294	16:50237117-50239190	0.329915	0	0.158192	0.133113	0.117171	1.13312
TCONS_00033503	14:124580337-124583728	0.078236	0	0.127062	1.00642	0	0
TCONS_00108872	9:88290603-88295102	0.140051	0.172188	0.376447	1.59936	0.822575	0
TCONS_00006451	1:89664838-89685642	0.602101	0	0	0.970264	0.92109	0.131051
TCONS_00029331	13:154011744-154013291	0	0	0	0.15224	1.17549	0.275381
TCONS_00014613	11:23237691-23913112	0.312075	0	0.234274	0.641755	0.339927	0.486375
TCONS_00077532	5:13987565-13988820	0.240214	0	0.153217	3.31508	0	0.217307
TCONS_00056409	2:1423279-1426950	0	0	0	0.130428	0.428441	0.098185
TCONS_00015786	12:7618989-7619401	0.533698	0.880808	0.284576	1.40699	1.84218	1.24716
TCONS_00068776	3:75320091-75331119	0.283724	0	0.132982	0.469775	2.01405	0
TCONS_00051036	2:1024525-1081639	7.03847	0	5.47711	59.1323	1.35844	3.51805
TCONS_00037139	14:121687401-121695900	0.280063	0	0	0.056858	0.582769	0
TCONS_00031960	14:55367214-55428460	0.231306	0.101309	0.164859	0.353684	1.17991	0.677532
TCONS_00109135	9:105733470-105777370	0.485125	0.156464	0.151979	1.26025	0.953205	0.071759
TCONS_00078848	5:60321129-60322499	0	0.137806	0.172367	0.918247	1.0552	0.318063
TCONS_00077733	5:17523367-17532458	0.129371	0.075818	0.20976	2.71335	0.226719	0.216145
TCONS_00107978	9:46539272-46540583	0.165196	0.200108	0.15196	0	1.30697	1.01288
TCONS_00065550	3:127487779-127525290	0.117071	0	0	1.4155	0	0
TCONS_00033439	14:121874380-121895938	0.179393	0	0.070574	0.218545	0.845154	0.171743
TCONS_00000185	1:7849879-7856063	0	0.091684	0	0	0.668375	0
TCONS_00088596	6:164114600-164122019	0	0	0	0	0	1.47283
TCONS_00068003	3:46280335-46440544	0	0.122075	0.372073	1.49654	0.182068	0.361427
TCONS_00112986	9:133516486-133519954	1.04289	0	1.96592	2.09004	0	1.80649
TCONS_00049649	18:3056992-3066467	0.621655	0.702938	0.406609	0.646819	0	0.005219
TCONS_00079958	5:2811273-2870196	0.230729	0	0	0.834175	0.27655	0.350424
TCONS_00051043	2:1213728-1224098	0	0.14802	0	0.691297	0	0
TCONS_00080464	5:14055910-14061491	0.236741	0.065132	0.177347	0.785028	1.29905	1.03888
TCONS_00027627	13:60371512-60555783	0.187617	0.135066	0.158151	0.429448	0.174948	0.153943
TCONS_00117883	X:97394488-97488561	0.331824	0.04752	1.18915	0.245646	1.73867	0.515533
TCONS_00107152	9:9779370-9781843	0	0	0	0.164774	0	0.142631
TCONS_00097574	7:73646993-73911853	0.046791	0	0.010793	0.089439	0.064996	0.186674
TCONS_00033511	14:124760403-125122384	0	0.110949	0.322268	0.612252	2.03512	0.175589
TCONS_00077760	5:17782926-17869158	0	0.29404	1.23867	0.117742	0.292544	2.48388
TCONS_00073666	4:2332684-2339040	0.166636	0.249908	0.201884	0.344828	0.882249	0.645339
TCONS_00111972	9:77343247-77509210	0	0	0	0	0	0.991214
TCONS_00027958	13:73733859-73901085	0	0.059257	0	0.612823	0	0.115095
TCONS_00058181	2:50427433-50428755	0.195464	0	0	2.44773	0	0
TCONS_00027538	13:50540644-50980364	0.457107	0	0.608302	8.75495	0.378309	0.797216
TCONS_00022744	13:31048368-31135542	0.295605	0.133232	0.620499	0.20412	0.962129	0.584071
TCONS_00029948	13:201894010-201969908	0.196908	0.063295	0.14983	1.59089	0.241923	0.33145
TCONS_00099908	7:27128256-27138079	0.08979	0	0.313519	10.392	0	0
TCONS_00074239	4:45920229-46239676	0	0	0.082381	0.113424	0.492778	0.290407
TCONS_00016039	12:16058676-16124117	0.648842	0.645732	0.065486	1.18555	1.51259	1.78164
TCONS_00034192	14:13291548-13719218	0	0.20889	0.276475	0	1.31099	0.804221
TCONS_00029332	13:154011744-154013291	0.158283	0	0.198587	0.556529	0	0
TCONS_00095334	7:4191162-4192288	0.200346	0	0.206748	0.241956	0	0.767133
TCONS_00105446	8:55057660-55113593	0	0.473254	0	1.0822	0	0
TCONS_00100660	7:49968706-50102059	0	0	0	0.072286	0	1.00537
TCONS_00015400	12:1564379-1567214	0.656161	0	1.04348	2.95503	4.01326	3.76933
TCONS_00100661	7:49968706-50102059	0.191096	0	0.183229	0.194656	0.228897	0.616354
TCONS_00063348	3:40835457-40838734	0.225771	0.081163	0	0	1.1917	0.063703
TCONS_00004531	1:264888902-264890345	0	0	0.12745	0.702439	0.160501	0.102773
TCONS_00008489	1:200735777-200738761	0.110656	0	0	0.31988	0.604655	0
TCONS_00109715	9:131596448-131606598	0.200176	0	0.233403	2.14972	0.293212	0.195414
TCONS_00000060	1:897820-899765	0.070949	0	0.098601	0.254961	0.633471	0.871985
TCONS_00094384	6:145129661-145186490	0.225298	0.173122	0.361163	2.97189	0	0.033756
TCONS_00106372	8:114171589-114369315	0	0	0	0.47524	0.038851	0
TCONS_00096097	7:25178085-25234855	0.08782	0.085197	0.076106	0.069436	0.436986	0.619579
TCONS_00101786	7:87825164-87834690	0.107962	0.029162	0.320037	3.03101	0.050336	0.173437
TCONS_00005967	1:54317992-54450181	0.180337	0.020117	0	1.12234	0	0.186031
TCONS_00034876	14:40927882-40942874	0.237925	0.671954	0	0.687592	0.703023	0.54003
TCONS_00040207	15:2579623-2729144	0.240847	0.027323	0.023469	1.39915	0.106457	0.025404
ENSSSCT00000053713	4:58821382-58865511	0.294007	0.164205	0	0.552489	1.12951	0.261012
TCONS_00083104	6:4457290-4479828	0.017452	0.459335	0	0	1.20401	0.180127
TCONS_00087073	6:85373283-85529441	0.276849	0.219029	2.23964	1.49123	1.07233	1.14853
TCONS_00074425	4:63685770-63709706	0.323344	0.388251	0.039845	1.32063	0.642535	1.57799
TCONS_00060836	2:131722281-131745284	0.196241	0.035181	0.120874	0.699138	0.530426	1.27788
TCONS_00044368	16:52705589-52712517	0	0.089449	0.07307	0.504632	0.442937	0.32851
TCONS_00007857	1:161785921-161791195	0.457793	0.230752	0.126909	1.10452	1.02608	2.57319
TCONS_00037067	14:114898851-115007627	0.487282	0.355935	0.356192	0.707571	2.19925	0.468115
TCONS_00059515	2:72780917-72847691	0.024596	0.104802	0.021943	0.835026	0.103381	0
ENSSSCT00000058562	2:99884948-100893668	0.026328	0.026925	0	0.128286	0.093474	0.051261
TCONS_00050671	18:49345851-49351145	0.022694	0.067771	0.333291	0.529173	0.133807	1.5791
TCONS_00109694	9:131110596-131125057	0.080509	0	0	0	0.284945	0.586155
TCONS_00004859	1:269943890-269950457	0.127117	0.278474	0.363039	1.99917	1.28751	0.13122
TCONS_00083195	6:10775923-10934339	0.124892	0	0	0	0.05339	0.13029
TCONS_00007488	1:131355326-131504937	0.810004	0.067062	0	3.76316	3.01158	0
TCONS_00065559	3:127624962-127628847	0.079417	0	0	0.440467	0	0
TCONS_00112018	9:83311433-83419227	0.15358	0.163436	0	0.672791	0.628013	0.161189
TCONS_00096541	7:37557489-37559665	0	0	0	0.103783	0.46712	0.207698
TCONS_00115257	AEMK02000569.1:87106-172727	0.177857	0	0	0.455858	0.41957	0.13792
TCONS_00108006	9:47320490-47340557	0	0.131306	0	0.417998	0.441398	0.252364
TCONS_00037702	15:13134224-13448478	0.017951	0	0.437551	0.722267	0	0
TCONS_00091022	6:52338038-52373058	0	0	0.233604	0.972197	0.258805	0.177316
TCONS_00074657	4:79408030-79442732	0.063442	0.033159	0.142665	0.317935	0.115942	0.204839
TCONS_00090131	6:41972657-41974390	0.150898	0.080603	0.146433	0.082881	0.694404	0
TCONS_00050113	18:18771758-18774883	0.03842	0	0	0.952263	0	0
TCONS_00044692	16:78885868-78887463	0	0	0	1.14095	0	0
TCONS_00115253	AEMK02000568.1:17248-70721	0.177577	0.09299	0.399069	0.20445	0.967292	0.419098
TCONS_00090388	6:46090208-46284605	0.116007	0.224368	0.094639	0.207149	0.087273	0.249799
TCONS_00040366	15:19914904-19919950	0.339368	0	0	0	0.186413	0.993333
TCONS_00042201	15:128242269-128245047	0.803695	0.355361	1.48218	3.89079	5.20996	7.16082
TCONS_00075548	4:96692463-96697782	0	0	0	35.5517	0.259658	3.42096
TCONS_00045106	17:21948118-22357662	0.445674	0.397592	0.40367	1.61876	2.74748	4.69757
TCONS_00029788	13:195522264-195530090	0.072629	0.100731	0.293061	0.87278	0.206736	0.396497
ENSSSCT00000051515	6:59239778-59254652	0.314267	0.02325	0.00041	0.311896	1.26596	0.517986
TCONS_00000042	1:728142-737692	0.835603	0	0.239742	0	0	0.99227
TCONS_00072716	4:104665856-104902568	1.30833	0.898717	0	3.09284	1.33879	1.03715
TCONS_00093809	6:102872115-103199857	0.323125	0	0.14063	0.508622	0.256182	0.210392
TCONS_00049110	18:42227248-42235425	0	0	0.489526	0	3.54045	0.391741
TCONS_00064500	3:74293839-74299966	0	0	0.181854	0.484442	0.612482	0.312484
TCONS_00040999	15:66892952-66895433	0.136803	0.178683	0	1.13128	1.11732	0.289536
TCONS_00003801	1:227773251-227776793	0.284408	0.075571	0.061539	0.815153	0.598567	0.762711
TCONS_00042609	16:4498613-4532447	0.361351	0.011352	0.014852	0.00267	0.96105	0.001137
TCONS_00112080	9:87449659-88286602	0	0.375005	0	0.484003	0	0
TCONS_00041700	15:104767652-104894921	0.64838	0.854719	0.969716	0.301563	0.555892	0.282512
TCONS_00067881	3:43750686-43773459	0.147105	0	0.1001	0	0.607187	0
TCONS_00117920	X:98861171-98867329	0.10452	0	0.145499	1.51531	0	0
TCONS_00021469	12:52231072-52415565	0.200951	0	0.229692	0	1.21529	0.469347
TCONS_00055514	2:135148992-135155237	0.077484	0.066377	0.215306	0.90163	0.7874	0.021416
TCONS_00080463	5:14055910-14061491	0.082347	0.14443	0	0.945549	0.759316	0.684072
TCONS_00045796	17:40100299-40102583	0.041486	0.087704	0	0.071498	0.576912	0.240669
TCONS_00003444	1:201343469-201477923	0	0	0.07087	0.052954	0.901397	0
TCONS_00095105	6:170286864-170299268	0.097337	0.067349	0.086528	0.752085	0.09737	0.059267
TCONS_00044691	16:78885868-78887463	0.284424	0	0.159868	1.55996	0.040157	0
TCONS_00007588	1:139433308-139492015	0.1796	0.227513	0	0.471387	0.609547	0.32221
TCONS_00074121	4:41428532-41432328	0	0	0.173678	1.11985	0	0
TCONS_00120179	X:121502563-121539498	0.21584	0.222649	0.290835	0.878862	0.819199	0.216081
TCONS_00077769	5:17929346-17948937	0	0	0	1.211	0	0
TCONS_00018298	12:56896837-56915518	0.188939	0.075113	0.047966	0	0.048731	0.311237
TCONS_00036602	14:104747393-104764440	0.604926	0	0.149749	1.2258	0	0.5322
TCONS_00075839	4:100440815-100471357	0	0.046857	0	0.390971	0.78461	0
TCONS_00014402	11:14576213-14723157	0.245421	0.272757	0.27735	0.574482	1.32641	1.31773
TCONS_00076497	4:123412390-123414038	0	0	0.120874	0.02675	0	0.524905
TCONS_00081369	5:35123741-35134013	0	0.205609	0	0	0	0.675903
TCONS_00032590	14:81181406-81195536	0	0.655162	0	0.365606	4.02966	0.289346
TCONS_00106024	8:87459586-87527189	0	0.649683	0	0.432501	0.154374	1.10863
TCONS_00008584	1:203345476-203347751	0.071305	0	0.231236	0	0.957237	0.43627
ENSSSCT00000050544	AEMK02000469.1:6685-30909	0	0	0.441369	0	0.415248	0
TCONS_00009182	1:245300841-245317458	0.17698	0	0	0.605645	0.495087	0
TCONS_00061406	2:150258606-150518895	0.341066	0.080266	0.966086	1.15582	1.97583	0.286971
TCONS_00092989	6:81796766-81798842	0.204804	0.335461	0.267978	0	0.433637	0.585245
TCONS_00077259	5:8824674-8852850	0.051186	0.182569	0.289386	0.078818	1.57708	1.14387
TCONS_00100309	7:37575119-37575879	0	0.17166	0.068923	0.096294	0.437759	0.70272
TCONS_00077896	5:19211295-19212809	0.099399	0.143526	0.49299	0.305287	0.720379	1.49271
TCONS_00098489	7:98718151-98807859	0.278357	0.171214	0.097029	0.146792	0.083587	0.866795
TCONS_00007037	1:123385433-123393941	0.449516	0	0.164246	1.08562	0.402482	0.994907
TCONS_00006489	1:92047300-92048802	0.37918	0.477433	0.378205	0.409141	0.619788	1.11087
TCONS_00050681	18:50308780-50310646	0.315343	0.190503	0.037218	0.579245	1.41839	0.655587
TCONS_00093905	6:106842409-106844483	0.133361	0	0	1.13525	0	0
TCONS_00061939	3:7912324-7991814	0.068706	0.461864	0.228657	0.938457	1.81002	1.30613
TCONS_00017730	12:48051440-48053141	0.093695	0.163362	0.167387	0.232158	0.819951	0.32943
TCONS_00111121	9:43480963-43697303	0.280222	0.061339	0	0.370301	0.277981	0.481517
TCONS_00110255	9:6695028-6792493	0.02834	0.030149	0.140598	0.39712	2.23127	1.15592
TCONS_00056119	2:150744240-150762093	0.341902	0	0	0	0.581496	0.477192
TCONS_00013798	11:73878349-73884650	0.074045	0.142674	0.918145	0.612335	1.70926	1.53945
TCONS_00010690	10:28578796-28589081	0.240206	0.075575	0.353993	0.423519	0	0.219529
TCONS_00118346	X:124695034-124697817	0.07039	0.321946	0.176521	0.467309	0	0.138114
TCONS_00065443	3:121128324-121143447	0	0	0.085467	0.203173	0	0.507281
TCONS_00025991	13:205048441-205050536	0.087871	0.047312	0	1.12456	0.038374	0.043253
TCONS_00112060	9:85773540-85787852	0.023808	0	0.172248	2.01645	0	0
TCONS_00092017	6:62294948-63320751	0.129555	0.147742	0.35057	0	0.727265	0.099191
TCONS_00040881	15:60023624-60027612	0.123602	0	0.106604	0.203496	0.229746	0.532143
TCONS_00010134	10:1675214-1681203	0.102809	0.11108	0	0.548258	0.664676	0.339414
TCONS_00083299	6:13391757-13393344	0	0	0.523801	0	0	0.820665
TCONS_00093807	6:102872115-103199857	0.321001	0.189792	0.83203	1.47343	1.98423	4.17688
TCONS_00069857	3:127869256-127879615	0	0.114194	0	0	0.629435	0.106174
TCONS_00107848	9:45722855-45735846	0.202844	0.145074	0.171918	0.102745	1.03344	0.830408
TCONS_00115405	AEMK02000589.1:78809-153830	0	0	0.12753	29.0416	0.102337	0
TCONS_00005714	1:31409013-31640318	0.75515	0.766905	0	0.875477	1.19691	1.63882
TCONS_00083051	6:3430522-3435745	0.214451	0.133598	0.228366	2.39369	0.314237	0.082169
TCONS_00025613	13:174003380-174004471	0	0	0.219262	0.38897	0.439634	0.553264
TCONS_00093793	6:99350305-100093056	0.685445	0.019989	0	0.340661	0.077252	0.025183
TCONS_00053974	2:73574786-73615328	0.210033	0.046566	0.418507	0.265786	1.07101	2.2183
TCONS_00050830	18:55480635-55481320	0	0	0.111891	0.49391	0	0
TCONS_00031391	14:46250446-46253607	0.067591	0	0	0	0.823789	0.13671
TCONS_00081450	5:41172538-41509779	1.22086	0	0	0.608547	0.628407	0.516393
TCONS_00040424	15:29683261-29702998	0.131814	0.038072	0.130016	0.117098	0.376761	0.89291
TCONS_00063817	3:54018054-54019192	0.085691	0.243107	0.21973	0	0.715462	0.324219
TCONS_00033943	14:4277223-4279180	0.23753	0.130947	0	0.495146	0.226782	0
TCONS_00075114	4:92789425-92791552	0.268815	0.178962	0.100114	0.31835	1.28424	1.24304
TCONS_00097397	7:60631913-60693747	0.259703	0.35134	0.262759	0.956012	2.18564	0
TCONS_00088598	6:164197553-164269179	0.324144	0	0	0.594935	0	1.09075
TCONS_00046437	17:61936349-61937529	0.32479	0.148903	0	0.148599	0.186411	0.836588
TCONS_00073321	4:128458093-128461069	0	0.09531	0	0.157375	0.563734	0
TCONS_00098980	7:362379-364585	0.140574	0.042047	0.071991	0.176889	0.533194	0.560474
TCONS_00114553	AEMK02000452.1:814713-817264	0	0	0.11648	0	0.678964	0
TCONS_00079340	5:74866345-74893713	0.240608	0	0.225661	0.225917	0.422185	1.03872
TCONS_00025528	13:159540280-159671459	0	0	0	0	0.111788	0
TCONS_00106563	8:131248651-131251280	0.024633	0.325082	0	0.11734	1.99694	0.098473
TCONS_00056410	2:1427558-1441168	0.197294	0.065614	0.057101	0.261844	0.814672	0.464292
TCONS_00050672	18:49345851-49351145	0	0	0	0	0	1.38244
TCONS_00096406	7:32738867-32756122	0.109135	0	0.221721	1.17323	0.325033	0
TCONS_00036518	14:100726472-100772386	0	0	0.168111	0	0.648769	0
TCONS_00033329	14:114057374-114058488	0	0.081704	0.099709	0.502028	0	0.382882
TCONS_00056408	2:1423279-1426950	0.098959	0.120679	0.186827	0.580091	1.11081	0.571254
TCONS_00013553	11:44199506-44218967	0.232367	0	0.113341	0	0.569403	0.1668
TCONS_00095299	7:2446397-2463032	0	0	0	0	0	1.28142
TCONS_00073974	4:30483551-30489770	0.631168	0.038716	0.248527	0.99235	1.66193	1.96639
TCONS_00003861	1:233025364-233336379	0.060173	0	0	0	0.383865	0
TCONS_00046932	17:24548617-24860890	0.125663	0.229947	0.046533	0.741494	0.464549	0
TCONS_00026182	13:208289011-208292949	0.349312	0.135586	0.078972	0.487979	1.35368	0.817877
TCONS_00069825	3:126735836-126737943	0	0.049486	0.133679	0.453018	0.063917	0
TCONS_00074658	4:79408030-79442732	0.243886	0.010078	0	1.06066	0.104992	0
TCONS_00101735	7:84032194-84038060	0.263788	0	0	0.217871	1.12184	0.263201
TCONS_00115748	AEMK02000682.1:390182-403826	0.178037	0.245748	0.169925	0.365208	0.292458	1.21131
TCONS_00014420	11:15648794-15650458	0.196486	0	0	0	0.594222	0.204526
TCONS_00007777	1:157318943-157359085	0	0	0	0	297.162	72.5295
TCONS_00043552	16:77146743-77147679	0.3011	0	0.164471	0.581577	0.155669	0
TCONS_00071140	4:63440600-63558849	0	0	0	0	0.477886	0
TCONS_00018249	12:53659573-53698840	0	0	0.111518	0.648306	0.392359	0.151193
ENSSSCT00000049660	10:24956425-24976482	0.330146	0.160498	0.089675	0.903971	0.844689	0.159998
TCONS_00012047	10:26391745-26398421	0	0	0.221389	1.00387	0	0
TCONS_00103855	8:82864920-82988048	0.059479	0.171371	0.018891	0.254979	0.210448	0.454709
TCONS_00041412	15:86899193-87159455	0.17529	0	0.174923	0.487262	0.263634	0.567716
TCONS_00014777	11:49496587-49536048	0.117118	0	0	0.700246	0	0
TCONS_00014417	11:15635439-15648629	0.22353	0.137277	0.565768	0.877322	1.65404	0.664852
TCONS_00095907	7:23613281-23613939	0	0	0.080733	0.536186	0	0.039089
TCONS_00056637	2:4928957-4935080	0.048418	0.469288	0	0	0.712076	0
TCONS_00076499	4:123414273-123422103	0.146459	0	0.152052	0	0.13724	0.684376
TCONS_00077010	5:4219471-4222641	0	0.532687	0	0	0.593476	0
TCONS_00062173	3:10521061-10574558	0.049937	0.183481	0.035075	0.334281	0.760014	0.169052
TCONS_00011371	10:66433240-66439192	0	0	0.203604	0.656879	0	1.54535
TCONS_00021299	12:49922847-49950849	0.319173	1.28326	0.370887	4.11467	0.775102	0.171605
TCONS_00061310	2:147109585-147191803	0	0.000318	0	0	0	1.2185
TCONS_00000142	1:4887014-4890658	0.268338	0.049264	0.279794	0.750095	1.1026	0.964491
TCONS_00066370	3:11841990-12039913	0	0.237941	0.12126	0.981616	0.481758	0
TCONS_00011237	10:59205630-59633432	0.482801	0.495083	0.547181	1.48857	0.046144	0.814847
TCONS_00014300	11:10463671-10627849	0	0.050393	0	0.066904	0	0.504542
TCONS_00060517	2:99884948-100893668	0.230197	0.330693	0.213785	1.23802	1.1557	0.874983
TCONS_00037635	15:2818894-3179400	0.032164	0	0.089352	0.582053	0	0
TCONS_00006458	1:90134523-90137701	0.606843	0.32086	0	0.785506	0.818126	0
TCONS_00005087	1:273024153-273066914	0.211669	0.337278	0.223638	0.613177	0.830745	0.769811
TCONS_00045822	17:40774119-40948915	0.100265	0.166373	0	0.105517	0.502093	0.057118
TCONS_00052305	2:25423010-25439608	0.219725	0.248801	0.406872	0.445835	0.710354	0.896422
TCONS_00096239	7:29807010-29962947	0.284716	0.024177	0.005591	0.124138	0.352601	0.715876
TCONS_00079685	5:90922397-91176389	0.133812	0	0.068728	0.260725	0.174134	0.758515
TCONS_00095200	7:569128-571025	0.152805	0.163387	0	0	0.86159	0
TCONS_00097573	7:73646993-73911853	0	0	0	0.224681	0	0
TCONS_00000141	1:4321012-4324576	0.152753	0.06626	0.313074	0.708189	0.312752	1.4694
TCONS_00002889	1:167523828-167551213	0.061998	0.13442	0	0.930794	0.085848	0.12123
TCONS_00082482	5:82155277-82239312	0	0.258872	0.177887	0	0	1.20346
TCONS_00023401	13:54659588-54707478	0	0	0.124352	0.034842	0.530391	0.269209
TCONS_00077529	5:13398118-13429471	0.059344	0	0.216488	0.607029	0	0.282061
TCONS_00095039	6:168512796-168690034	0.002095	1.65729	0.297136	0.979014	3.77911	2.2288
TCONS_00005382	1:9746128-9747196	0.108477	0.116425	0.093816	1.06502	0	0.3083
TCONS_00024754	13:123429979-123650043	0.090539	0.211411	0.197569	0.425564	0.59378	0.852893
TCONS_00100175	7:32282456-32311975	0	0.025644	0.050122	0.320382	0.030378	0.005844
ENSSSCT00000059282	AEMK02000282.1:21379-50037	0.011329	0	0.021627	0.088327	0.015846	0.100011
TCONS_00010983	10:43072827-43083540	0.435958	0.058902	0.54369	0.439178	0.04405	0.836618
TCONS_00079780	5:98450153-98635846	0	0	0.071062	0.41407	0	0
TCONS_00045410	17:33072142-33080217	0	0	0.566706	1.58227	0.065546	0.983192
TCONS_00090882	6:51124541-51231128	0	0.160482	0.167471	0.598917	0	0
TCONS_00013337	11:17878013-17878697	0.24531	0	0	0.259303	0.924423	0.469125
TCONS_00056112	2:150744240-150762093	0	0.362278	0	0	0.882517	0
TCONS_00081237	5:24404563-24701416	0.573119	0.267573	0	0.357237	1.31343	0
TCONS_00076984	5:3616810-3620237	0.856288	0	0.180167	0.556271	1.77126	1.13647
TCONS_00082718	5:91549050-91647742	0	0	0.199531	0.255002	0.801927	0
TCONS_00090857	6:50765662-50772726	0	0.231855	0	0.088619	0.648662	0
TCONS_00107464	9:27583566-27584016	0.247074	0	0	0.540068	0	0.403119
TCONS_00098804	7:117438220-117472004	0.221317	0.81492	1.87019	4.58646	2.04604	2.87027
TCONS_00060762	2:122740492-122806561	0.251494	0	0.094445	0.438883	0.980348	0.48362
TCONS_00070881	4:42127705-42237427	0.297951	0.138057	0.589672	1.69489	0.610395	0.76761
TCONS_00013629	11:52175818-52311020	0	0	0.271786	0	0.200831	0.757376
TCONS_00022523	13:26306084-26352643	0.249641	0	0.001861	1.06461	0.691493	0.376091
TCONS_00074571	4:71903358-72257422	0.442547	0.223068	0.221349	0.586735	1.92515	0.335712
TCONS_00025386	13:147417912-147442376	0	0.111575	0	0	0	0.292934
TCONS_00116416	MT:0-1245	0	1.24193	0	0	0	0
TCONS_00005966	1:54017276-54180269	0.177617	0	0.068376	0.384113	0.218642	0.125118
TCONS_00072118	4:95211203-95219081	0.565451	0	0.288444	1.10698	0	0.219456
TCONS_00033966	14:6351444-6377038	0.696667	0.561344	2.08462	0.240568	1.4182	1.18555
TCONS_00056280	2:254320-290509	0.404826	0.579423	0.310743	0.470748	0.358672	0.716922
TCONS_00021810	12:59090567-59094448	0.283906	0	0.128672	0.282559	1.02305	0.334743
TCONS_00017464	12:43136435-43141312	0.111182	0.222321	0.166386	0.218965	0.995843	0.731137
TCONS_00013807	11:74267481-74459229	0	0.175102	0	0	0.629037	0.200357
TCONS_00091882	6:60685336-60759116	0.189455	0.128546	0.498145	0.269756	0.845487	0.495724
TCONS_00078851	5:60777322-60782554	0	0.227326	0	0.640801	0	0.086291
TCONS_00096493	7:36828987-36847455	0	0.097453	0.214247	0	0.530757	0.123917
TCONS_00014030	11:839349-839698	0	0.568402	0.481801	0.912244	1.23353	0.212481
TCONS_00102530	8:325222-326840	0.963185	0.787313	0	1.01255	2.03132	0.217064
TCONS_00024369	13:99646406-99646931	0.476069	0	0.384506	0.64348	0.867648	0.180281
TCONS_00083671	6:27639804-27651265	0.043165	0.175726	0.104973	0	0.948762	0
TCONS_00060610	2:105497537-105527578	0	0	0	0	30.9748	0
TCONS_00011205	10:56063493-56076101	0.390449	0.063836	0	0.179583	1.27343	0.237012
TCONS_00095341	7:4512295-4544225	0	0	0	0.743468	0.743196	0.402459
TCONS_00026099	13:207194076-207204827	0.198154	0.346803	0.236348	0.766681	0.564131	1.33866
TCONS_00014237	11:7142728-7193259	0.568878	0.385145	0.290629	0.634155	2.10554	0.352066
TCONS_00080837	5:19174369-19181187	0	0.246208	0	0.124236	0.519057	0.633173
TCONS_00028933	13:133875642-134077698	0	0	0	0.549179	0	0
TCONS_00100587	7:46720927-46748126	0.834653	1.14565	0	0.579314	0.59514	0.877477
TCONS_00040411	15:25077588-25175455	0.359597	0.129204	0	0.537872	0	0.057438
TCONS_00070609	4:22867129-22878625	0.131037	0	0.276355	1.66178	0	0.066475
TCONS_00002946	1:169916011-170065060	0.208043	0	0	0	0	0.910622
TCONS_00077571	5:15150223-15270100	0.20235	0.083936	0.163581	0.28484	0.459989	0.669314
TCONS_00066018	3:7650955-7655084	0.686187	0.308419	1.08899	6.13251	1.32085	0.724059
TCONS_00089809	6:27966397-28072096	0.425426	0.578102	0.552945	1.06027	1.36249	1.99977
TCONS_00042928	16:34770811-34878987	0	0	0.012064	0.746429	0	0.004926
TCONS_00029154	13:144842909-144855451	0.393015	0	0.077442	0.130327	0.924486	0.963852
TCONS_00012287	10:40618640-40654324	0.068226	0.145905	0.258902	1.44158	0	0
TCONS_00091856	6:59764514-59772588	0.016949	0.167182	0.434064	0	0	0.568032
TCONS_00081848	5:61871957-61972756	0.280532	0.164158	0.048455	0.492726	0.447658	0.814935
TCONS_00052366	2:27186602-27219337	0	0.002218	0.204951	0	0.627242	0.631651
TCONS_00106752	9:526892-537790	0	0.3167	0	0.555736	0.413866	0.0819
TCONS_00018776	12:1237408-1448042	0	0.11801	0	0.410554	0.286069	0
TCONS_00105445	8:55057660-55113593	0	0	0.887353	0	0	2.37843
TCONS_00079097	5:64378743-64459820	0.11524	0.320322	0.4373	0.180714	0.657418	0.73516
TCONS_00056118	2:150744240-150762093	0.41754	0	0	0.838881	0.564913	1.02798
TCONS_00076982	5:3616810-3620237	0	0.24108	0	0	1.25386	0
TCONS_00069636	3:114275488-114280582	0.121309	0	0.34791	0.103324	0.936716	0.182947
TCONS_00019024	12:4966493-4975636	0.445017	0.316352	0.372704	1.20884	1.43571	1.19852
TCONS_00000050	1:850444-850899	0	0	0.16499	0.657566	0.520608	0.270316
TCONS_00000764	1:43276815-43283201	0.426387	0	0.166632	0.662913	0.052147	0.048446
TCONS_00107606	9:36512654-36524633	0.448655	0.550516	0	0.417281	1.33485	0.453704
TCONS_00007846	1:159529796-159601981	0	0.134865	0	0.574587	0	0
TCONS_00107764	9:42046462-42115909	0.143262	0.153833	0.107866	0.160795	0.311411	0.91286
TCONS_00032368	14:73108416-73119194	0.16203	0.178637	0.153441	0.204835	0.616687	0.647774
TCONS_00036166	14:76534754-76613218	0.272482	0.096403	0	0.556972	0.318931	0.775212
TCONS_00116380	MT:0-1245	0	1.00092	0	0	0	44.7004
TCONS_00112246	9:101599252-102170931	0.320508	0.284408	0.485068	0.957617	1.02336	1.50749
TCONS_00104757	8:1381879-1387625	0	0.043576	0.06169	0.106786	0.91654	0.168956
TCONS_00118875	X:35798551-35813355	0	0	0.130865	0.46586	0	0.300382
TCONS_00037556	14:141321827-141323671	0.132425	0.304857	0.066729	0.438087	0.818562	0.168503
TCONS_00109482	9:122665300-122668623	0	0	0.320346	0.322142	0	0.805741
TCONS_00076985	5:3616810-3620237	0	0	0	0.30896	0.975263	0
TCONS_00079731	5:93433203-93446752	0	0	0	0.638314	0	0
TCONS_00043257	16:51498827-51500955	0.218831	0	0	0.518513	0.519639	0.214301
TCONS_00042602	16:4009540-4018292	0	0.104802	0.289062	0.100479	0.223847	0.909894
TCONS_00078779	5:57349381-57462804	0	0.005839	0.150346	0	0.24316	0.579529
ENSSSCT00000060630	AEMK02000682.1:1430614-1441540	0	0	0.01106	0.039482	0.914862	0.249199
TCONS_00098803	7:117438220-117472004	0.190958	0.057096	0.836851	2.25793	0.000369	1.28617
TCONS_00057368	2:10960493-10975820	0.214265	0.07753	0.257521	0.760858	1.23185	0.116433
TCONS_00100081	7:31096194-31216434	0.317454	0.481259	0.323423	0.677513	0	0.329972
TCONS_00045042	17:17245003-17745321	0	0.508088	1.37553	0.700448	4.23909	1.60588
TCONS_00037892	15:30269059-30270059	0.54444	0	0	0.368005	2.07449	0.373721
TCONS_00007030	1:122633907-122689098	0.152596	0.111828	0	0	0.186203	0.491336
TCONS_00063163	3:39828604-39847351	0.196681	0.539516	0	0.679325	0.869464	0.167087
TCONS_00008166	1:179873492-179877900	0	0.098753	0.8108	0.693521	0	0
TCONS_00032567	14:78025140-78282925	0.139963	0	0.064946	0.16762	0.328828	0.627084
TCONS_00045688	17:38316168-38352815	0.118995	0.062371	0.415585	0.073807	1.40978	0.43624
TCONS_00041418	15:87618996-87868354	1.26547	0.068051	1.00635	4.61883	6.66823	9.49159
TCONS_00042831	16:27970923-28086265	0	0.225787	0.476558	0.696607	0.12198	0.161562
TCONS_00074050	4:35975507-36010670	0	0.372318	0.659256	1.22623	1.12254	0.825631
TCONS_00022050	13:1122540-1131938	0	0.08867	0	0.541359	0.183793	0.118247
TCONS_00015578	12:5009875-5120083	0	0	0.263243	0.238737	0.628909	1.04318
TCONS_00083130	6:6292793-6381882	0.15983	0.094678	0	0.27022	0.093935	0
TCONS_00084946	6:52223938-52242650	0	0	0	0	0.509036	0
TCONS_00051302	2:5409547-5441494	0.26957	0	0	1.1245	0	0
TCONS_00074862	4:88504655-88509894	0	0	0	0	0.688163	0.741673
TCONS_00076435	4:120737034-120764439	0	0	0	48.6472	84.2208	0
TCONS_00101120	7:62357619-62438621	0	0.468082	0.430211	0	0.706707	0.056969
TCONS_00018923	12:3226422-3233688	0.473079	0.286572	0.227486	0.805946	2.20558	0.704842
TCONS_00114861	AEMK02000487.1:2943-4475	0	0.338598	0.089627	0.40401	0.740696	0.145363
TCONS_00017435	12:42676687-42682219	0.265338	0.189889	0.089551	0.366794	0.866572	0.194191
TCONS_00051400	2:6452429-6453419	0	0.350176	0	0	1.3344	0
TCONS_00111002	9:39368512-39517745	0.547874	0.337251	0	0.63629	0.641694	0.260088
TCONS_00116470	X:4624567-4639091	0.132027	0.109148	0.544961	0.904419	0	0.452092
TCONS_00088222	6:145823236-146157404	0.338563	0	0	0.227021	0.601457	0
TCONS_00083201	6:10775923-10934339	0.089519	0.206474	0.145601	0	0.719297	0.131489
TCONS_00115266	AEMK02000569.1:775301-782544	5.30358	7.40639	2.74274	5.85405	33.7013	15.1983
TCONS_00107760	9:41999007-42024609	0.098266	0.250337	0.491902	0.441133	1.12338	1.7085
TCONS_00074863	4:88504655-88509894	0.870307	0.135719	0.332307	1.39532	3.06793	0.619209
TCONS_00082710	5:90556996-90566176	0	0	0	0.242589	0	0
TCONS_00014527	11:18967409-18972937	0.05887	0.031697	0.163449	0.20313	0.061396	0.822922
TCONS_00013954	11:78946336-79027969	0.81953	0.143807	0.014536	0.116989	0.543317	0
TCONS_00037654	15:6600703-6995478	0.261805	0.062214	0.476227	0.73462	0.62962	1.88023
TCONS_00105996	8:85947859-85949202	0.166309	0.547777	0.273639	0.298973	2.05762	0
TCONS_00080217	5:8060525-8311399	0.075324	0.053125	0	0	0.52635	0.025356
TCONS_00082580	5:84080421-85151694	0.048662	0.105153	0.071171	0.313359	0	0.823206
TCONS_00079614	5:87640252-87652435	0.340768	0	0	0.3086	0	0.74818
TCONS_00070392	4:7376440-7400065	0.351255	0.567616	0.449701	0.442045	1.458	0.613433
TCONS_00108647	9:71357045-71853853	0.188594	0.32524	0.673739	1.1106	1.79701	1.83062
TCONS_00005505	1:16782931-16796232	0.070095	0.117021	0	0.456568	0.482934	0.105505
TCONS_00017346	12:39616438-39618068	0.343375	0.254623	0.101853	0.296686	1.35581	0.889524
TCONS_00091167	6:53986957-54024826	0.028761	0.306833	0.515606	2.09796	0	0.063185
TCONS_00066831	3:24107707-24228824	0.270341	0.049745	0.022056	0.550728	0.012301	0.092259
TCONS_00043013	16:41916957-41941947	0.22493	0.049153	0.291897	1.41106	0.112841	0.354308
TCONS_00084009	6:42564225-42565917	0.196028	0	0.48304	0.679034	1.33719	0.394197
TCONS_00037895	15:30859942-30863833	1.74155	0.517232	0.866904	3.81025	4.01436	2.57645
TCONS_00094764	6:163617937-163624610	0.253839	0	0	0.625932	0	0.899958
TCONS_00052580	2:44416096-44617435	0.148218	0.080071	0.068777	0.363785	0.069105	0.735786
TCONS_00069141	3:97418174-97567776	0.024042	0.004145	0	0.070344	0	1.03978
TCONS_00116019	AEMK02000682.1:1547444-1550870	0.021427	0.313302	0.122834	0.052619	1.39572	0.020448
TCONS_00083861	6:31174568-31564906	0.550492	0.252813	0	0	0.695119	0
TCONS_00072670	4:103083846-103116055	0.096165	0.445467	0.059497	0.262282	0.770576	0.161007
TCONS_00040705	15:47753069-47861207	0.583799	0.291532	0.073565	0.527947	1.60736	1.40823
TCONS_00052278	2:18085131-18085871	0.503231	0.086658	1.38524	0.933386	1.76034	0.680165
TCONS_00073650	4:1322083-1324729	0.18489	0.197637	0.086027	1.11499	0.099488	0.417177
TCONS_00101161	7:64620225-64905741	0.802668	0.088048	0.337741	0.998779	0.908851	0.129589
TCONS_00042569	15:140324286-140333491	0.308817	0	0	0.546972	0.260497	0.09335
TCONS_00031867	14:50703011-51202497	0.281585	0	0	0.652095	0.352665	0.403467
TCONS_00099489	7:23126306-23143994	0.445768	0.410244	0.226653	0.710463	0.547899	0.404914
TCONS_00046132	17:50083938-50085904	0.359028	0.066119	0	0.290626	0.626938	0
TCONS_00012835	10:66337478-66345488	0.246966	0.117449	0.222225	0.858236	0.444205	0.231773
TCONS_00065503	3:126628161-126636808	1.63026	0.895733	1.07455	4.4533	0.790948	0.393505
TCONS_00113824	AEMK02000328.1:733343-734289	0.948871	0.82861	0.709723	1.43459	3.0388	2.20645
TCONS_00072273	4:96888556-96889837	3.23229	0.104972	2.48294	11.5174	1.03883	1.24183
TCONS_00095817	7:22978062-22978815	0	0.164195	0.316436	0.499306	0.465885	1.30655
TCONS_00098981	7:516137-517227	0.099962	0	0.049593	0	0.512433	0.064895
TCONS_00079720	5:93065884-93067708	0.188232	0.126583	0	0.279945	0.601762	0.11655
TCONS_00070997	4:51140979-51149076	0	0	0.121391	0.493069	0	0.074159
TCONS_00000048	1:824001-838310	0	0	0	0	0	0.993264
TCONS_00099911	7:27128256-27138079	1.36838	0.666922	0	2.64835	0	0
TCONS_00116471	X:4921196-5163763	0.39208	0	0.23817	0.633768	0.23638	1.23575
TCONS_00011620	10:12579150-12678092	0.204973	0.174	0	0.432031	0.151948	0.011721
TCONS_00119739	X:91634109-91708689	0	0.351114	0	0.402607	0.581307	0.939661
TCONS_00049371	18:50458420-50463101	0.307657	0	2.01649	0.271844	0.457239	0.094908
TCONS_00116610	X:12224001-12226541	0	0.035076	0.510414	0.95939	0.016905	0.030036
TCONS_00007440	1:130988701-130988970	4.05511	1.15148	0	7.50762	8.81238	2.80818
TCONS_00002894	1:168204963-168212937	0	0	0.252007	0.905839	0	0
TCONS_00082304	5:76201635-76212292	0.310171	0.227442	0.065596	0.351813	0.504861	0.566612
TCONS_00057036	2:7174743-7177070	0.07925	0	0.073548	0.657499	0	0
TCONS_00043961	16:27622567-27629826	0.263507	0.295182	0.232795	0.264822	1.63729	1.104
TCONS_00051046	2:1213728-1224098	0.156175	0.434473	0.196826	0.972377	0.312353	0.125506
TCONS_00074408	4:62528280-62601505	0.637391	0.369494	0.251034	0.38996	0.967102	0.864819
TCONS_00077403	5:10255616-10316720	0.421046	0.377579	0.102294	0.455038	1.28596	0.533363
TCONS_00043929	16:25695675-25741945	0.433341	0.480839	0	0.078559	0.964191	0.174618
TCONS_00008072	1:169366591-169597167	0.328506	0.640722	0.402453	1.01107	1.19476	1.02317
TCONS_00072667	4:102981698-103012445	0.254708	0.703045	0.191132	0.788878	2.18349	0
TCONS_00071038	4:55102807-55104723	0.598969	0.257732	1.2456	1.98255	2.03966	4.0182
TCONS_00096837	7:45287871-45295030	0	0	0	0	0.496381	0
TCONS_00114541	AEMK02000452.1:470639-505142	2.24614	0	2.48112	2.01736	1.30421	3.13436
TCONS_00079116	5:65759667-65939569	0.193255	0.268214	0.863825	0.457392	0.794645	1.78472
TCONS_00011488	10:8538109-8946408	0.176948	0.345077	0.46175	0.529179	0.843971	0.03641
TCONS_00055370	2:128420961-128443304	0.127472	0	0.175226	0.462407	0.389748	0.070214
TCONS_00066425	3:16765348-16812384	0.439124	0.114224	0	1.34921	0.142787	0
TCONS_00039986	15:137787759-137793381	0.17531	0.45715	0	1.2564	0.213246	0.724077
TCONS_00044009	16:32336413-32462626	0.190207	0.077611	0.15524	0.385465	1.79584	0.091381
TCONS_00060959	2:136690679-136771919	1.30764	0.089338	0.300961	1.51243	0.023778	0
TCONS_00047418	17:38517322-38637434	1.34611	0	0.817778	0.748823	0.558947	0
TCONS_00025524	13:158800142-159192117	0.133935	0.118128	0.12647	0.412608	0.466638	1.90005
TCONS_00052616	2:48580253-48595085	0.376105	0	0.319824	0.422495	0	0.116119
TCONS_00112043	9:83569931-84358701	0	0	0	0	0	0.748641
TCONS_00015232	12:811014-812496	0.491458	1.14757	0	1.89078	3.89671	0.756248
TCONS_00090119	6:40779849-40780716	0.211245	0.082619	0.113894	0.252628	0.568523	0.565463
TCONS_00114336	AEMK02000452.1:1330769-1627281	0.277555	0.377339	0.244526	0.847225	1.60794	0.327445
TCONS_00077391	5:10095579-10098548	0.077793	0.043332	0.19619	0.451129	0	0.043683
TCONS_00068945	3:85519923-85649788	0.395016	0.266103	0.157401	0.26634	0.869347	0.596871
TCONS_00120577	Y:6632614-6638256	0.223315	0.070904	0.440015	2.73411	0	0
TCONS_00095484	7:12733863-12735572	0.315774	0.069111	0.059363	0.831909	0.833448	0.3185
TCONS_00060758	2:121808601-122039824	0.234659	0.230223	0	0.334168	0.13705	0
TCONS_00036760	14:109071354-109074327	0	0.393874	0	0.339087	1.11607	0.654631
TCONS_00066558	3:17525900-17604080	0.140105	0.820291	0.382116	0.643733	0	0.319912
TCONS_00028282	13:91855243-91882981	0	0.102745	0	0.396231	0	0
TCONS_00059662	2:75049314-75068260	0.165337	0	0.153441	0.266741	0.924002	0.422979
TCONS_00095858	7:23209171-23221917	0	0.417498	0	0.719153	0.360319	0.517569
TCONS_00081891	5:63061993-63094589	0.634719	0.442236	0.864034	1.35235	2.5218	1.04514
TCONS_00096405	7:32738867-32756122	0	0	0	0	0	0.555436
TCONS_00076617	4:126957102-127081071	0.469133	0	0	0.656351	0.725792	0.366021
TCONS_00105735	8:71613198-71614909	0	0.037412	0.525397	0.828041	0.253298	0.623294
TCONS_00036479	14:99131768-99134955	0.566724	0	0	0.61218	0	0.095951
TCONS_00026704	13:29884709-29996359	0	0.473465	0	0.375165	0	0.888691
TCONS_00025106	13:135864538-136156061	0	0	0.466272	0	0.084897	1.28075
TCONS_00002787	1:163173885-163275043	0.411454	0.330736	0	0.335406	0.385984	1.20584
TCONS_00035626	14:56459353-56511246	0.036578	0	0.063287	0.092216	0.196244	0
TCONS_00110595	9:17002702-17222742	0.318066	0.253766	0	0.33987	0.504749	0.139168
TCONS_00082844	5:104454469-104478767	0.082758	0.234843	0.020258	0.194512	0.21526	1.60145
TCONS_00069858	3:128728894-128731418	0.167039	0.273154	0.311613	0.087363	1.01665	1.90138
TCONS_00088589	6:163411768-163420894	0.150239	0.051783	0.518834	0.432979	0.502594	1.31106
TCONS_00089861	6:28456494-28464420	0.101527	0.140619	0.104744	0.13909	0.082177	0.801216
TCONS_00067069	3:32523054-32599255	0	0	0	0.390708	0	0.464496
TCONS_00106306	8:112014257-112028209	0	0.243284	0.889762	0.333321	1.44653	2.55724
TCONS_00049757	18:6337834-6338468	0.982291	1.50466	0.231286	2.36782	5.23541	1.00542
TCONS_00021638	12:53419443-53454080	0.242669	1.21418	0.118872	0.414889	5.49169	0.23225
TCONS_00041207	15:76441774-76853713	0.221746	0	0	0.228018	0.194365	0.668273
TCONS_00003460	1:201343469-201477923	0	1.57482	0.246654	0	2.7351	0
TCONS_00105447	8:55057660-55113593	0.201126	0.201954	0.029868	0.176848	1.92085	0.359389
TCONS_00040602	15:46069028-46151996	0	0.241897	0	0	0	0.743851
TCONS_00116427	X:407-6312	0.832798	0.390584	0.690707	1.86715	1.10006	2.75351
TCONS_00079111	5:65049261-65171902	0	0.1887	0	0	0.498987	0
TCONS_00016877	12:24154150-24169843	0.234331	0.380619	0.039449	0.580948	0.766602	0.118094
TCONS_00065415	3:119104334-119203329	0.029644	0	0	0	0	0.124842
TCONS_00118876	X:35819940-35823023	0	0.453687	0	0	0.629087	0.292891
TCONS_00108001	9:46823554-46900334	0.109578	0.339337	0.228904	0.782826	0.559495	0.188382
TCONS_00111777	9:67120210-67157145	0.151399	0.007493	0.385901	0.332889	0.0554	0.734091
TCONS_00083103	6:4457290-4479828	0.265926	0.43775	0.368106	0.484354	2.28287	0.516117
TCONS_00064038	3:57783987-57785717	0.331405	0	0.045178	0.493781	0.313295	0.091887
TCONS_00045107	17:21948118-22357662	0.667456	0.596988	0	0	0	3.1906
TCONS_00090884	6:51255937-51296369	0.029604	0.101544	0.127602	0.645677	0.76693	0.046722
TCONS_00030443	14:11065210-11205513	0.776584	0.329961	0.451438	1.22589	2.11671	1.57887
TCONS_00065570	3:128735066-128868100	0.189695	0.575575	0.330737	1.42662	0.741445	0.882571
TCONS_00007778	1:157318943-157359085	0	0	0	0	9.35725	0
TCONS_00018318	12:57050263-57238438	0.099642	0	0	0.089773	0.122549	1.57046
TCONS_00090399	6:46342036-46436371	0.500225	0.111854	0.213117	0.650647	0.447867	1.57065
TCONS_00046693	17:8331769-8452560	0.636854	0.357847	0	0.153643	1.72867	0.310498
TCONS_00011542	10:11007228-11313886	0	0	0.046221	0.135274	0.03073	0.69836
TCONS_00002050	1:127019303-127021557	0.270656	0.424455	0.315841	0	0.986546	0.316807
TCONS_00037218	14:124760403-125122384	0.123813	0.107795	0.098182	0.724846	0.12147	0.145028
TCONS_00031367	14:44243212-44246370	0.170819	0.193464	0.233161	0.471531	0.418676	0.61394
TCONS_00102817	8:10657653-10756400	0.078911	0.231747	0	0.133232	0.836975	0.203395
TCONS_00015974	12:14867793-14959567	0	0.466639	0.20672	0.159014	0.800414	0.428956
TCONS_00015454	12:3226422-3233688	0.737244	0	0	0.925596	1.6795	0.046057
TCONS_00030768	14:28591195-28647725	0.224291	0.289827	0.31945	0.740874	0.675	1.31542
TCONS_00080760	5:18379343-18434526	0.460126	0.100674	0.399587	0.579821	0.293207	1.28125
TCONS_00057880	2:28459643-28793008	0.565569	0	0	0	0	0.827369
TCONS_00071403	4:80190930-80501718	0.794677	0.361367	0	0.42886	0.397851	0
TCONS_00012836	10:66337478-66345488	0.02614	0	0	0.051019	0	0.639483
TCONS_00063355	3:40841288-40929181	0.073402	0.279399	0	0.225338	0.454832	0.637433
TCONS_00044029	16:33155314-33183307	0	0	0	0	0.822713	0
TCONS_00100639	7:48323749-48326490	0.240367	0	0	0.701373	0	0
TCONS_00043945	16:26378379-26381231	0.438923	0.063973	0.329697	0.782286	0.967037	0.370559
TCONS_00075025	4:90600470-90644387	0.175493	0.678062	0	0.15533	2.01055	0
TCONS_00090379	6:46090208-46284605	0.042103	0	0.445636	0.244535	0.621991	0.622311
TCONS_00043575	16:78878698-78882172	0	0	0	0.321862	0.421781	0
TCONS_00014871	11:66823421-66825108	0.171076	0	0	0	0	0.542705
TCONS_00105449	8:55057660-55113593	0.284424	0.196425	0	0.081363	1.2733	0.369938
TCONS_00003461	1:201343469-201477923	0.122791	2.45714	0.012956	0.019016	9.86795	0.092513
TCONS_00005375	1:9326641-9329856	0.331655	0.199067	0.315825	0.254862	0.234074	2.19965
TCONS_00106267	8:109600959-109601436	0.517912	1.18489	0.114063	1.8094	5.52458	0.352171
TCONS_00054754	2:82761520-83102121	0.161973	0	0.359761	0.487396	0	0
TCONS_00084920	6:52032525-52034693	0	0.092895	0.530885	0.35301	1.46662	1.44614
TCONS_00070654	4:29379479-29413723	0	0.598189	0.147229	0.07694	2.27236	0
TCONS_00005532	1:18206229-18233331	0.927566	0.5811	1.71579	6.12289	2.73339	1.52458
TCONS_00037420	14:134253837-134329064	0.609976	1.76328	0.512159	0.960083	0.461276	0.676598
TCONS_00071567	4:87194254-87246776	0	0.375066	0.16329	0	0.698154	0.342229
TCONS_00069140	3:97418174-97567776	0.376616	0.602453	0	0	1.80398	0.006673
TCONS_00041557	15:95838607-95841364	0.111529	0.233997	0.090656	0.180273	1.42088	0.492153
ENSSSCT00000055217	AEMK02000282.1:21379-50037	0	0	0.477523	0	0	0
TCONS_00112822	9:129126619-129240545	0	0.146427	0	0.18272	0.466608	0
TCONS_00080225	5:8354856-8445071	0	0.149171	0	0.202044	0.263634	0
ENSSSCT00000047801	2:77977458-78009290	0.563172	0.243109	0.41283	0	0.212026	0.668471
TCONS_00084752	6:50539349-50576170	0.047481	0.15991	0.417203	0.094672	0.134016	0.955552
TCONS_00065696	3:859160-946726	0.211514	0	0	0.567137	0.261284	0.118518
TCONS_00067787	3:41402354-41437221	0.130233	0.096409	0.450519	0.133725	0.768289	0.461329
TCONS_00073667	4:2332684-2339040	0	0	0	0	1.09047	0
TCONS_00104848	8:3756023-3812960	0	0.245866	0	0.427199	0	0
TCONS_00028760	13:124699729-124916227	0.229547	0.165342	0.696131	0.65608	1.63389	2.23505
TCONS_00073320	4:128442178-128457652	0.230821	0.124829	0	0.088802	0.811309	0.139271
TCONS_00060132	2:80383445-80430071	0.205602	0	0.604846	0.19368	0.706447	0.462441
TCONS_00117248	X:49014237-49016672	0.273282	0.119558	0	0.35945	0.829821	0.221367
TCONS_00103232	8:43092400-43095765	0.08101	0.330706	0.2753	0.08982	2.23119	0.635164
TCONS_00019559	12:18037006-18086415	0.233425	0.268013	0	0.25994	1.02242	0.110258
TCONS_00021090	12:47529565-47570788	0.417393	0.305798	1.10231	0.886756	1.44634	2.0516
TCONS_00000229	1:9284246-9287832	0.484838	0	0.571055	0.115918	0.48076	0.147979
TCONS_00044978	17:12421646-12498856	5.46863	4.39555	4.84935	10.5318	26.8668	15.11
TCONS_00113872	AEMK02000361.1:148774-805651	0.272787	0.508498	0	0.386098	1.48806	0.399573
TCONS_00061701	3:4081181-4124163	0.705306	0.390215	0	0.92796	2.85076	1.22041
TCONS_00081238	5:24404563-24701416	0.033217	0.214643	0.147989	0.721614	1.12054	0.574725
TCONS_00000016	1:394853-399528	0.532427	0.178546	0.07021	0	0.044921	0.718101
TCONS_00064541	3:77636110-77648522	0.216027	0.948001	0.376803	0.268511	1.17331	0.338236
TCONS_00021763	12:57972137-58011789	0.180944	1.3388	0.981301	0.38778	1.67506	1.49724
TCONS_00049031	18:38000346-38001083	0.157507	0	0.374672	0.373902	0	0.552209
TCONS_00024157	13:84860842-84861529	0.593607	0.346121	0.091611	0.885075	0.988124	0.958367
TCONS_00070993	4:51092782-51127720	1.28901	0.617847	0.617133	2.80591	1.5144	0
TCONS_00077727	5:17417818-17478650	3.46276	1.5947	0.604353	4.66559	8.80981	3.09885
TCONS_00048152	17:62116272-62165407	0.077146	0.083166	0.151087	0.12069	0.173912	0.759533
TCONS_00102890	8:18563571-18622071	0.052678	0.132925	0.109401	0.32842	0.233221	0.099434
TCONS_00090182	6:43573419-43577714	0.477156	0.34637	0.277267	0.575208	0.854247	1.14041
TCONS_00029622	13:180777383-180826741	0.529482	0.030685	0	0.837624	0.642463	0.442757
TCONS_00003459	1:201343469-201477923	0.018773	0.589102	0.241938	0.251551	2.48468	0.225534
TCONS_00017142	12:33212478-33214735	1.23829	3.57231	2.12419	1.37762	9.37223	5.1623
TCONS_00048765	18:17834459-17948085	0.280151	0.282476	0.169144	0.494531	0.199933	1.22036
TCONS_00099790	7:24868655-24914037	0.692141	0.478414	0.464624	1.84574	2.15102	0.964274
TCONS_00080052	5:4906682-4907898	0.266466	0.095642	0.799816	0.507062	2.20593	1.14
TCONS_00026151	13:207632378-207636459	0	0.142483	0.745659	0	0.539864	0
TCONS_00083167	6:7661356-8229495	0.023971	0.250535	0	0	0.687499	0
TCONS_00074659	4:79408030-79442732	0.202389	0	0.245097	0.341121	0.481584	0.117589
TCONS_00020178	12:24170398-24192704	0.162258	0.187883	0	0.719277	0	0
TCONS_00085501	6:57038062-57233495	0.200345	0.499954	0.377863	0.599982	0.916437	1.66707
TCONS_00034066	14:7632257-7707213	0.065873	0	0.201358	0.607007	0	0.029684
TCONS_00078256	5:24380522-24381605	0.219806	0	0	0.64872	0.143816	0
TCONS_00104316	8:121150312-121159344	0	0	0.217034	0.57337	0	0.033221
TCONS_00013651	11:62142580-62146857	0.392181	0	0	0.556116	0.188783	0.25822
TCONS_00006524	1:95610254-95616758	0.290803	0.142126	0	0.721765	0.54781	0.178524
TCONS_00095090	6:169884457-170189354	0.630414	1.63265	0.015998	0.926886	2.2948	0.270418
TCONS_00072899	4:109498599-109509489	0.227827	0.097539	0.333478	0.232756	0.232759	0.460798
TCONS_00051730	2:9067907-9070524	1.03578	0.772589	0.785775	3.27357	1.41591	2.73577
TCONS_00106562	8:131248651-131251280	0.523346	0.084351	0.195515	1.00359	0.433764	0.946445
TCONS_00051801	2:9319777-9324407	2.5606	0.558513	1.86705	6.21377	3.58057	4.21323
TCONS_00028203	13:88487494-88853428	0.164923	0.087715	0	0.267399	0.718905	0.325638
TCONS_00054547	2:79021630-79023585	0	0	0.377419	0.459867	0.952083	0.093273
TCONS_00025440	13:151722097-152005846	0	0.200966	0	0.614505	0	0
TCONS_00079729	5:93328993-93329736	0	0.042987	0.517949	0.329554	0	0.594716
TCONS_00045868	17:41618506-41650718	0.259356	0.924074	0.219802	0.02318	0.240271	0.522875
ENSSSCT00000048342	9:66696500-66723911	0.039268	0.058085	0	0	0.393425	0.082469
TCONS_00056117	2:150744240-150762093	0.135043	0.068542	0.115281	0.080639	0.954899	0.070413
TCONS_00014815	11:52159782-52161038	0.329646	1.59991	0	0.453933	0	0
TCONS_00099086	7:4207566-4209697	0.153119	0.278377	0.117485	0.772186	0.129826	0.144455
TCONS_00097007	7:52794212-52799218	0.070885	0.261453	0.075111	0.215567	0.129411	0.484273
TCONS_00019562	12:18139942-18243109	0.001123	0.089854	0.540308	0.00193	0.742241	0.757376
TCONS_00089247	6:4316292-4326547	0.212147	0.068061	0.210769	1.0841	0.020746	0
TCONS_00082690	5:89607909-89661669	0.158009	0.208389	0.205843	0.172342	1.14684	0.082781
TCONS_00028866	13:131891943-131910792	0.221002	0.189394	0.219656	0.617372	0.499387	0.088341
TCONS_00050592	18:45886129-45887960	0.556066	0.760504	0.199182	0	0.654162	0
TCONS_00089144	6:1489222-1505003	1.71511	1.40867	0.976986	1.11274	0.187051	2.95987
TCONS_00073448	4:159189-180762	0.117476	0.249449	0.077045	0.219035	0.478615	0.147249
TCONS_00079245	5:69518631-69555391	0.30139	0.194002	0.307044	0.516052	0.294448	0.098053
TCONS_00040533	15:38708202-38820691	0.27313	0.272437	0.185651	0.498281	1.15065	0.126229
TCONS_00032249	14:67079533-67113959	0	0	0.055969	0.49115	0	0
TCONS_00071055	4:56138087-56177417	0.11114	0.946455	0.049235	0.490536	0.884833	1.21928
TCONS_00023349	13:46033757-46371604	0	0	0	0	0.503537	0
TCONS_00034596	14:31674653-31761594	0.381132	0.273988	0.443914	0.518066	0.889899	0.690607
TCONS_00077759	5:17782926-17869158	1.41323	0.520323	1.11182	1.91448	0.603113	0.880568
TCONS_00080028	5:4152071-4196120	0.398152	0.274149	0.418204	1.01641	0.534479	0.57029
TCONS_00006760	1:108549271-108708185	0	0.408852	0	0	1.33926	0
TCONS_00087170	6:88109345-88115595	0.508033	0.438572	0.16617	0.562559	1.53981	0.79469
TCONS_00008312	1:184418412-184496155	0	0	0	1.07567	0	0
TCONS_00114803	AEMK02000469.1:6685-30909	0.756319	0.153604	0.099127	0.66278	0.587365	0.419509
TCONS_00114633	AEMK02000452.1:2106973-2331635	0.429829	0.497389	0.801502	0.909034	1.29746	1.13413
TCONS_00074034	4:34645796-34823610	0.17524	0	0.490527	0.403589	0.703023	0.18504
TCONS_00073442	4:153292-159106	0	0	0.61024	0	0	0
TCONS_00106370	8:114171589-114369315	0.183556	0.531742	0.139709	0.053348	1.04898	0.401789
TCONS_00095393	7:6145457-6166251	0.245729	0.226245	0.137873	0.076216	2.19207	0
TCONS_00114332	AEMK02000452.1:1295824-1317901	0.25815	0.209366	0	0.297881	0.944934	0.283378
TCONS_00068941	3:85519923-85649788	0.131103	0	0.097234	0.553761	0	0
TCONS_00010331	10:14489403-14502020	0.249769	0.563868	0.038576	0.389263	1.73908	0.221893
TCONS_00107292	9:20034578-20043374	0.048288	0.050259	0.778263	0.529374	0.585052	1.19104
TCONS_00034000	14:6849953-6857835	0.407858	0.116064	0.211737	0.460043	0.780487	0.733101
TCONS_00020179	12:24170398-24192704	0.462654	0.394197	0.533433	0.954119	1.14413	0.22727
TCONS_00094616	6:157417336-157451192	0.120647	0.150645	0.383738	0.337707	0.435334	1.02103
TCONS_00072378	4:97704259-97730106	0.185434	0	0.084914	0.632271	0.084181	0
TCONS_00040654	15:47013060-47038190	0	0.183404	0.066386	0	0.139049	1.08417
TCONS_00108251	9:53487598-53491847	0.901218	0.666755	0.946457	1.12983	4.2514	2.00214
TCONS_00096098	7:25178085-25234855	0	0	0.071837	0.055138	0.296596	0.21448
TCONS_00079863	5:137886-139158	0.173374	0.1846	0.512363	0.544621	0.992397	0.347163
TCONS_00038238	15:48846634-48861322	0.067491	0.105515	0	0.435379	1.07284	2.25979
TCONS_00059116	2:68812054-68816180	0.299137	0.380917	0.352191	0.658904	1.25681	0.844017
TCONS_00107568	9:35442090-35839530	0.708087	0	0.012157	1.1354	1.5723	0.496253
ENSSSCT00000052811	18:45947513-46038212	0.101113	0.077062	0.827744	0.551227	0.143573	0.445629
TCONS_00024156	13:84724482-84859321	0.095839	0	0	0.551986	0	0.059087
TCONS_00080357	5:10234907-10237223	0.024766	0.378153	0.023878	0.126517	1.12794	0.049684
TCONS_00007687	1:145861205-145880125	0.058136	0	0	0	0.296005	0
TCONS_00016478	12:20933555-20934795	1.3039	1.57328	1.12126	2.51062	2.30042	1.827
TCONS_00106197	8:104270892-104494145	0.4602	0.291027	0.231032	0.219591	1.29473	0
TCONS_00107139	9:9511950-9597419	0.222763	0.306066	0.203563	0.078758	1.33153	0.493206
TCONS_00091992	6:62294948-63320751	0.389253	0.2699	0.022291	0	1.30776	0.12604
TCONS_00001172	1:77480108-77481159	0.297067	0.176227	0.247169	0.586844	1.21545	0.49771
TCONS_00036560	14:101501082-101501794	0.448685	1.04286	0.229858	1.13932	0.638735	0.061705
TCONS_00072012	4:94252838-94483792	0.2202	0.731499	2.61777	0.70518	0.890736	3.21642
TCONS_00059297	2:70435828-70464978	0	0	0.188542	0	0.14634	0.615483
TCONS_00025652	13:180900530-180937215	0	0	0	0.267344	1.49401	0
TCONS_00069137	3:97379780-97382040	0.252874	0.15128	0.322094	0.513524	1.10061	0.20659
TCONS_00010119	10:694349-725346	0.170966	0.508743	0.553558	0.828432	1.6274	1.31003
TCONS_00027649	13:61435449-61439197	1.27885	0.447634	0.790281	3.38619	2.70075	0.843061
TCONS_00063784	3:52484106-52652266	0.399701	0.098572	0	0.590736	0.933695	0.078242
TCONS_00012485	10:50361531-50458591	0.606003	0.14486	0.338374	0.722718	0.804035	0.838952
TCONS_00079683	5:90922397-91176389	0.422482	0.171388	0.29375	0.834723	1.09487	0.441087
TCONS_00057069	2:7385904-7404948	1.14494	0	0	1.62998	0.056231	0.056686
ENSSSCT00000040867	3:44827699-45026074	0.438142	0.792741	0.400373	0.442707	3.14056	1.07128
TCONS_00003177	1:185520362-185527576	0.128755	0	0.627712	0	1.28832	0.475625
TCONS_00077248	5:8354856-8445071	0	0	0.06015	0	0.026788	0.844657
TCONS_00106621	8:133939929-133942086	0.256984	0	0	0.62551	0	0
TCONS_00003293	1:190169637-190175118	1.38729	0.792073	0.78162	2.23574	3.47094	1.2684
TCONS_00013342	11:18114774-18126150	0	0.14241	0.313381	0.217727	0.122292	0.496311
TCONS_00014293	11:9625238-9645614	0.910215	0.337193	0.842083	3.01884	1.87066	0.56042
TCONS_00026680	13:29783474-29784501	0.308393	0.261635	0.08059	0	0.31024	0.685025
ENSSSCT00000058718	6:169221553-169408717	0.056306	0	0	0	0	0.171327
TCONS_00088214	6:145823236-146157404	0.334857	0.268889	0.930621	1.02906	1.74952	1.71555
TCONS_00095450	7:10455701-10846818	0	0	0	0	1.10425	0
TCONS_00055687	2:140437169-140504363	46.1752	12.5857	44.4289	88.6971	0.46418	148.587
TCONS_00042198	15:128173981-128184855	0.21161	0	0.390081	0.181905	0.113244	1.19154
TCONS_00088821	6:167363160-167595835	0.573381	0.20515	0.049624	0.283955	1.8432	0.372785
TCONS_00089244	6:4316292-4326547	0.243571	0.1701	0.269699	1.21249	1.16376	0.198246
TCONS_00088235	6:147321175-147722429	1.14896	1.25272	1.97626	0.36796	4.5142	5.34298
TCONS_00073624	4:1010133-1084131	0.200478	0.282142	0.189552	0.44806	0.893159	0.107065
TCONS_00023350	13:46033757-46371604	0.642488	0	0.763073	0.074437	1.18236	1.42536
TCONS_00027626	13:60179771-60315574	0	0	0.907507	0.149475	0.416822	0.884234
TCONS_00034900	14:41321619-41325230	0.144781	0.707959	0.334744	0.94295	1.47773	0.654152
TCONS_00072850	4:108533090-108533417	0.198224	0.350085	0.632321	0.692121	0.471453	0
TCONS_00048057	17:58898485-58903167	0.333727	0.242861	0.895603	2.19831	1.45684	0.097038
TCONS_00039770	15:132177023-132177967	0.350881	0	0	0.049442	0.295502	1.00736
TCONS_00071842	4:92696369-92697116	0	0.633753	0	0.25264	1.26238	0.313478
TCONS_00117681	X:84393015-84394811	0.30462	0.454107	0.198776	0.640782	0.957336	0.428893
TCONS_00081370	5:35186150-35207550	0.520763	0.080577	0.086927	0.238487	0.807015	0.341664
TCONS_00000921	1:56092543-56360604	0.133164	0.006081	0	0.557478	0.174598	0
TCONS_00013952	11:78946336-79027969	0.004354	0.633442	0.117546	0.589198	2.11944	0
TCONS_00049116	18:42359552-42360653	0.029448	0	0.323567	0.769124	0.205114	0.063681
TCONS_00001929	1:122575169-122618251	0.118279	0.561457	0.890234	0.456147	0.651797	1.31355
TCONS_00018588	12:144367-160801	0.267253	0.496633	0.373388	1.10339	0.074267	0.091964
TCONS_00013390	11:19491669-19549955	0	0	0.304834	0	0.456289	0.120554
TCONS_00010273	10:12774493-12821718	0.314465	0.254355	0.169284	1.35834	0.262886	0.647324
TCONS_00094895	6:166521244-166526419	0.619551	0.196329	0.090122	0.384681	1.04803	0.880465
TCONS_00111527	9:53079549-53178884	0.187857	0.050742	0.087171	0.077579	0.784186	0.242053
TCONS_00054916	2:89528121-89794104	2.62231	2.04343	1.89743	4.53935	8.89924	5.25396
TCONS_00108672	9:72054941-72329544	0.525337	0.29333	0.253722	0.892452	1.25611	0.892086
TCONS_00110483	9:10737882-10743116	0.440944	0	0.344225	0	0.962548	0
TCONS_00019472	12:15887907-15889737	0.347429	0.271677	0.042464	0.144887	1.42785	0.173328
TCONS_00003564	1:207917291-207935828	0.476992	0.471331	0.58136	1.96905	1.86067	0.323039
TCONS_00025842	13:197791212-197795813	0.874213	0.413106	0.982403	0	0.872145	2.08255
TCONS_00107507	9:32717177-32743463	0.383642	0.26223	0.190871	0.621727	1.46041	0.398237
TCONS_00005529	1:17764910-17766166	1.14822	0.593862	1.19935	4.0194	2.40571	0.337087
TCONS_00001174	1:77540827-77544723	0.090083	0.032046	0.606417	0.170935	0.135412	1.614
TCONS_00047845	17:50342758-50343700	0.418498	0.258009	0.1979	0	1.30849	0.195762
TCONS_00041559	15:96209645-96324447	0	0.211069	0.414773	0.525847	0.43086	0.54986
TCONS_00048012	17:56941767-56985854	0.055591	0.084533	0	0.251462	0	0
ENSSSCT00000046290	14:81095415-81114379	0.020721	0.010402	0.090379	0.102272	0.136204	0.11025
TCONS_00047355	17:37410125-37412119	0.187543	0	0	0.397922	0.36466	0
TCONS_00100316	7:37940548-37950465	0.14278	0.084278	0.294006	0.198296	0.93362	0.188486
TCONS_00061714	3:4362808-4390360	0	0.087886	0	0.490293	0	0
TCONS_00023005	13:33984112-33989180	0.852866	1.52841	1.66936	0	0	1.09527
TCONS_00101845	7:89364629-89366129	0	0.422795	0	0	1.45956	0
TCONS_00024205	13:89895272-89951221	0	0.112671	0.196175	0.170758	0.492773	0
TCONS_00032074	14:59396958-59491962	0	0.622042	0	0.74106	1.57319	0
TCONS_00036415	14:90923669-90945474	0	0	0.409243	0.304713	0.924475	0.859457
TCONS_00099206	7:11235132-11245313	0.338805	0.191335	0.343564	0.706056	0.765576	0.786724
TCONS_00061358	2:149109521-149110398	0	0	0	0	0.476857	0
TCONS_00079995	5:3365097-3366185	0.0474	1.42884	0.308443	0.159359	0	1.30804
TCONS_00079041	5:64060671-64062738	0.983079	0.742341	0.680482	2.42934	1.79798	1.57597
TCONS_00010689	10:28541450-28547330	1.04691	0	0	1.23714	1.51793	0
TCONS_00079138	5:66087378-66138333	0.174031	0.303049	0.354053	0.273808	0.071835	0.967915
TCONS_00015508	12:3801942-3803609	0.290659	0.434474	0.548336	0.111891	1.13538	0.32838
TCONS_00060764	2:122740492-122806561	0.349427	0.020846	0.012749	0.45271	1.29061	0.170707
TCONS_00022539	13:26593145-26724458	0.753533	0.70089	0.810699	3.35724	1.33597	0.802464
TCONS_00090880	6:51124541-51231128	0.271553	0	0.291538	0.518916	0.440338	0.193249
TCONS_00008310	1:184379015-184416958	0.249536	0.174554	0.476055	0.50088	1.09808	0.588111
TCONS_00108292	9:57259902-57347110	0	0.175557	0	0	0	0.489683
TCONS_00075159	4:93581597-93651639	0.319056	0.280973	0.1516	0.262165	0.750401	0.373199
TCONS_00114552	AEMK02000452.1:812746-814659	0.513007	0	0.272	0.792229	0.37805	0
TCONS_00038175	15:47897059-47898266	0.142479	0.091861	0.053323	0.071344	0.213405	0.727346
TCONS_00076477	4:122335213-122341184	0.184407	0.267999	0.348316	0.520484	0.984827	0.192015
TCONS_00078971	5:63569865-63641643	0.393921	0.495886	0.588011	2.65306	0.24705	0.283161
TCONS_00010093	1:273582819-273590452	0.241664	0	0.300679	0.530726	0.322875	0.282407
TCONS_00050567	18:45413749-45414800	0.820169	1.01315	0.86403	1.72205	3.51836	1.47799
TCONS_00073510	4:415780-416953	0	0.095757	0.407031	0.131383	0.089031	0.510624
TCONS_00005890	1:43287119-43559423	0	0	0	0	0.589181	0
TCONS_00013412	11:20948640-21040802	0.640882	0.261407	0.023972	0.213953	0.842886	0.808362
TCONS_00026643	13:29537576-29589115	0.521787	0.690956	0.699827	1.29944	2.19529	0.842491
TCONS_00090188	6:43583374-43815535	0.216299	0	0	0	0.873782	1.00027
TCONS_00068953	3:86078925-86098219	0.144434	0.05679	0.646237	0.169696	0.72757	0.659603
TCONS_00095553	7:17315660-17519711	0.360106	0.606929	0.588514	0.600728	1.28094	0.650563
TCONS_00089249	6:4316292-4326547	0.491862	0.114302	1.17448	0.782079	0.627773	0.49056
TCONS_00094685	6:159112700-159153761	0	0.230276	0.088209	0	0.539538	0
TCONS_00014695	11:33256215-33440123	0.397111	0	0	0.515077	0	0.45754
TCONS_00059203	2:69474030-69579089	0	0.599397	0.935226	1.60613	4.73406	2.44247
TCONS_00030491	14:12135909-12277551	0.736086	0	0.583075	0.52953	0	0
TCONS_00048758	18:17435247-17832503	8.1e-05	3.64629	3.71933	1.70323	15.9609	4.44834
TCONS_00006996	1:121629032-121913168	0.27265	0	0	0.483128	0.140605	0
TCONS_00104442	8:131941566-132025001	0.769032	1.81192	2.61715	0	3.36853	2.43877
TCONS_00044235	16:46660374-46674783	0.687536	0.668957	0.352874	0.41522	1.91443	0.338519
TCONS_00024856	13:126865849-126926246	0.399327	0.178249	0.740496	0.494044	0.130565	0.628634
TCONS_00020814	12:42810557-42820583	1.03519	0.072941	0.717309	1.63515	0.897628	0.958781
TCONS_00081336	5:34238579-34261646	0.481064	0.543524	0.579324	0.14639	1.0714	1.08795
TCONS_00023348	13:46033757-46371604	0.235209	0.036583	0.658346	0.498268	0.214233	1.55395
TCONS_00029525	13:165828076-165910937	0.443501	0.016491	1.14335	1.53823	0.535613	1.76694
TCONS_00083217	6:12014284-12108079	0.237225	0.384347	0.349963	0	1.06152	0.850573
TCONS_00067668	3:41038415-41062032	1.47293	2.59582	1.07243	0.716354	3.75138	1.0724
TCONS_00040245	15:7488970-7495344	0.210758	0.394239	0.095233	0.300446	1.03248	0.462991
TCONS_00105497	8:59409929-59772730	0	0.466953	0	0.767293	0.338457	1.46939
TCONS_00103333	8:53691743-53761213	1.23604	0.337906	2.73625	1.10385	3.23371	2.92257
TCONS_00062766	3:28567674-28612251	2.30199	2.64006	5.24293	7.98078	8.29445	5.92845
TCONS_00024415	13:106910193-107014906	0	0	0.164663	0	0.681692	0
TCONS_00088652	6:164875650-164884337	0	0	0	0	2.1705	0
TCONS_00050888	2:110203-113045	0	0.626187	0	0	1.12084	0
TCONS_00012294	10:40881260-40998561	0.521471	0.779199	0.851772	0.883092	2.97925	1.89962
TCONS_00055086	2:105987593-106038476	0.346902	0	0.344518	0.878655	0.264532	0.754665
TCONS_00033933	14:4015705-4026707	0.006477	0.588926	1.64183	0.007372	0.002599	1.34003
TCONS_00094163	6:129246585-129255255	0.515892	0.211623	1.40022	2.94662	2.02098	2.79929
ENSSSCT00000039563	AEMK02000548.1:2557-9591	0.04888	0.039104	0.011322	0.040405	0.073601	0.176946
TCONS_00109812	9:135014868-135017400	0.120244	0.12983	0.293687	0.472222	0.48653	0.670011
TCONS_00085893	6:62294948-63320751	1.424	2.26692	2.94329	2.08337	4.78839	3.86358
TCONS_00097088	7:53854487-53863451	0	0.053257	0.12451	0.351704	0.246404	1.36711
TCONS_00104820	8:2782052-2783275	0	0.350802	0.060807	0	0.179829	1.00618
TCONS_00052557	2:42081767-42312689	0.060204	0.140031	0	0.110312	0.906871	0.498461
TCONS_00065690	3:641617-745319	0.766308	0.586234	0.46151	1.01749	2.14434	1.01974
TCONS_00014205	11:6866622-6906338	0	0	0	0	1.20064	0.253269
TCONS_00011432	10:69304663-69318980	0.561963	0.154148	0.581114	0.943737	0.357448	1.63498
TCONS_00033995	14:6563667-6805865	0	0	0.50273	0.976031	0	0.110326
TCONS_00015909	12:14089027-14091186	1.19454	0.133022	0.505319	2.14288	1.95422	0.634261
TCONS_00114322	AEMK02000452.1:1165362-1254233	0.187762	0.127786	0.055065	0.503125	0.246206	0.315672
TCONS_00064834	3:97207404-97211452	0	0	0	0	1.23648	0
TCONS_00023889	13:73471683-73571052	0.159312	0.126649	0.17585	0.772754	0	0.195901
TCONS_00106234	8:106568508-106645266	0	0.229449	0	0	0.600182	0
TCONS_00005411	1:11888148-12146676	0.1531	0.271283	1.20015	1.24737	0.991164	2.30695
TCONS_00013787	11:72704801-72765595	0.636565	0.608744	0.98357	0.487407	0	0
TCONS_00099054	7:2354128-2417083	0.848716	0.572011	0.750504	0.537199	1.20458	1.4196
TCONS_00111973	9:77343247-77509210	0.595529	0.167691	1.23716	0	0.891805	0.971861
TCONS_00061692	3:3996876-4011745	0	0.51607	0.799276	0.808772	0.07625	0.08821
TCONS_00051676	2:8918992-8922583	1.39934	0.400028	3.30354	1.96862	0.935024	2.19209
TCONS_00089243	6:4316292-4326547	0.442505	0.069104	0.713134	0.528378	0.462594	0.840257
TCONS_00074570	4:71903358-72257422	0.117428	0.069841	0.141888	0.710835	0.509388	0.344067
TCONS_00042194	15:127660304-127706604	0	0.19676	0	0.164535	0.669627	0.492267
TCONS_00039222	15:106410154-106466802	0	0	0.268719	0	0	1.03951
TCONS_00030323	14:6563667-6805865	0.310337	0.739725	0.382438	1.4075	0.639603	0.64566
TCONS_00056587	2:4703792-4708194	0	0	0.557955	0	0	0
ENSSSCT00000057750	18:45947513-46038212	0	0.047528	0	0	0.155874	0.314778
TCONS_00075103	4:92766321-92772802	1.7581	1.61621	1.40397	1.93225	6.211	3.52894
TCONS_00018898	12:2455903-2478127	0.055078	0	0.731929	1.23998	0.040771	0.047873
TCONS_00109385	9:119858968-119896385	0	0	0	0	31.5407	0
TCONS_00011576	10:11919518-11938981	0.115634	0.245708	0	1.11997	0	0
TCONS_00032694	14:87900481-87922110	0.065219	0.04698	0.46943	0.774064	0.201577	0.307895
TCONS_00022116	13:3675083-3679481	0.298226	0.498938	0.393784	0.529755	1.27769	0.839481
TCONS_00043681	16:5726493-5879466	0.646036	0.548102	0.861662	0.322359	0.516182	1.77326
TCONS_00012315	10:41783240-41785641	0.230857	0.35777	0.38129	0.04842	1.04366	0.568888
ENSSSCT00000049195	AEMK02000682.1:1430614-1441540	1.28274	0.931746	0.564914	0.800894	2.78973	0.938976
TCONS_00039918	15:136858182-136861897	1.19392	1.61666	0.660232	2.41228	3.54374	1.0093
TCONS_00005670	1:27871031-27872040	1.00723	1.18829	2.18684	1.84024	0.408326	1.65294
TCONS_00002690	1:157318943-157359085	0	0	0	0	0	51.8117
TCONS_00080872	5:19446088-19501810	0	0	0.078974	0.373246	0.608624	0.315475
TCONS_00109640	9:129033507-129035205	0.237509	0	0.092226	0.491648	0	0.039559
TCONS_00003989	1:236675095-236693986	0.588282	0.08664	0.459237	0.25605	0.171446	1.68799
TCONS_00074563	4:71615160-71618457	0.445913	0.090646	0	0.208112	0.317153	0.425953
TCONS_00026087	13:207069440-207072683	0.426029	0.298591	0.430246	0.450867	0.347458	0.37089
TCONS_00112451	9:109095820-109166758	0	0.838138	0.305604	0.937124	1.46901	0.698677
TCONS_00005381	1:9722146-9725515	0	0.174057	0	0.39207	1.17371	0
TCONS_00095093	6:169884457-170189354	0.093287	0.108076	0.884598	0.74422	0.331844	0.115889
TCONS_00072272	4:96888556-96889837	0.791001	0	0.615861	3.6395	0	0
TCONS_00052604	2:46671218-46770350	0.305327	0.531224	0	0	0.741383	1.33936
TCONS_00101023	7:58932458-58995973	1.50962	1.62827	2.122	5.16696	3.14793	3.4855
TCONS_00078678	5:51154155-51157383	0.314301	0.096556	0.49923	0.490902	1.2211	0.532175
TCONS_00026217	13:1644026-1677424	0	0.132813	0	0.217558	0.094032	0.491471
TCONS_00024108	13:83290039-83498422	0.219593	0.370122	0.136661	0.453421	0.510545	0.44119
TCONS_00002298	1:130185513-130191325	0.455393	0.137553	1.1839	0	1.20762	0.309883
TCONS_00018566	12:61273942-61319117	1.77882	2.76851	0.397035	1.13339	2.49403	1.95314
TCONS_00076655	4:128846132-128856415	0.820458	0.92821	1.42722	1.30088	2.19725	2.83819
TCONS_00025654	13:180900530-180937215	0.417169	0.929513	0.755679	2.05515	2.7497	0.543404
TCONS_00035577	14:54535926-54540453	0.125231	0.119329	0.47365	0.542933	0.398157	1.89024
TCONS_00049380	18:50458420-50463101	0.984969	1.16236	0.652921	2.19751	2.98174	1.52412
TCONS_00018896	12:2455903-2478127	0.193642	0.082048	1.29894	1.99379	0.198051	0.058784
TCONS_00015099	11:78941118-78942286	0.180928	0.143245	0.261532	0.197057	0.802025	0.239676
TCONS_00020084	12:22750050-22967342	0.30118	0.216325	1.26741	0.635963	1.4135	1.43082
TCONS_00046295	17:57975981-57994715	0.451307	0.646398	0.22962	0.704126	1.1239	0.867267
TCONS_00039774	15:132311436-132312231	0.694434	0.712761	0.651142	1.04256	2.76108	1.16735
TCONS_00101222	7:68453772-68577265	0.570444	0.783116	0	0.967383	0.836877	0.250369
TCONS_00090215	6:44555940-44573748	0.293622	0.364921	0.625651	0.574958	0.668303	1.11678
TCONS_00000046	1:824001-838310	0.375218	0.159519	0.226926	0.637949	0.356795	0
TCONS_00000313	1:15117435-15141121	0	0	0	0.892146	0	0
TCONS_00012481	10:50341072-50350410	0.781255	0.296182	0.373611	0.529142	0.85212	0.797773
TCONS_00108932	9:92299174-92324093	0.774983	0.305983	0.419769	0.942821	0.548701	0.69524
TCONS_00041262	15:79893553-79894609	0	0.220898	0.047426	0	0.485513	0.10461
TCONS_00055322	2:124198243-124464046	0.017882	0.851834	0.042488	0.02134	0.034637	0.027712
TCONS_00119560	X:82649492-82651073	0.179635	0.221183	0.480446	0.367512	0.990223	0.801722
TCONS_00039137	15:104767652-104894921	0	0	1.81156	1.02727	1.51182	2.46208
TCONS_00024430	13:107711407-107732678	0.685852	0.438226	0.610419	0.854409	1.52237	2.5969
TCONS_00001666	1:112942601-112944689	1.06612	1.53052	0	1.54327	2.32818	2.18491
TCONS_00009706	1:268276445-268283860	0.668142	0.378641	0.272682	0.465175	1.24605	1.05519
TCONS_00014179	11:5477889-5611652	4.07206	3.08932	4.00409	4.48228	3.10012	7.44251
TCONS_00015097	11:78903651-78918148	0.327442	0.280464	0.869054	0.599633	1.27201	1.44089
TCONS_00053782	2:70994378-70997221	0.662621	0	0	1.25507	0.311168	0
TCONS_00059310	2:70732529-70753081	0.511341	0	0	0.79774	0.10727	0.166695
TCONS_00030418	14:9258113-9438692	0	1.02022	0	1.01863	0	2.50357
TCONS_00120409	X:125266878-125350651	1.1422	0.527522	1.20716	1.18827	1.92797	2.65902
TCONS_00105273	8:38967776-38982400	0	0.203646	0.131411	0.307451	0.519932	0.182706
TCONS_00064117	3:59176152-59185303	0.172321	0.154083	0.396014	0.058893	0.862378	0.531023
TCONS_00115913	AEMK02000682.1:1084052-1089871	0.580086	0.021271	0.135685	0.77529	0.236061	0.092854
TCONS_00036690	14:107228842-107230301	0.575138	0.768108	0.577336	0.772136	1.60569	1.33332
TCONS_00049222	18:45817635-45818908	0.150492	0.36529	0.17112	0.53124	1.29043	0
TCONS_00079391	5:78203845-78294518	0.556821	0.053807	0.095967	0.148534	1.28626	0
TCONS_00012484	10:50361531-50458591	0.616894	0.386903	0	0.697602	1.12695	0.423952
TCONS_00088595	6:164114600-164122019	0.979878	0.375692	1.58092	1.28855	2.10042	3.20977
TCONS_00003457	1:201343469-201477923	0	0	0	1.01368	0	1.46581
TCONS_00010330	10:14489403-14502020	0.772743	0.232393	0.189984	0.253094	0.274633	0.412865
TCONS_00109780	9:133525407-133565246	0	0	0.41379	0.49809	0	0
TCONS_00119878	X:101475463-101617563	0.493793	0.727202	0.394871	0.168129	1.01885	0.91844
TCONS_00099553	7:23586303-23609638	1.22928	1.21702	1.18699	1.22874	4.42837	2.97542
TCONS_00062950	3:37815356-37882323	0.021756	0	0	0	0	0.970063
TCONS_00003294	1:190169637-190175118	0	0	0	0	0	0.502313
TCONS_00011392	10:68300597-68539288	1.62017	0	4.71791	4.38569	4.4854	1.74016
TCONS_00083129	6:6292793-6381882	0.246777	0.147561	0.115061	0.754822	0.026552	0
TCONS_00013262	11:14969719-14983997	0.227857	0	0.211463	0.907193	0	0
TCONS_00044879	17:8640377-8665327	0.203613	0.482893	0.087754	0.062747	1.63382	0.25267
TCONS_00031390	14:46246210-46249283	0.138931	0.166168	0.314388	0.19947	0.790901	0.260265
TCONS_00079684	5:90922397-91176389	0.391012	0.344095	0.613194	0.929489	1.37288	0.541509
TCONS_00069319	3:106800977-106805224	0.233657	0.093118	0	0.423538	0	0
TCONS_00017436	12:42676687-42682219	0.229111	0.205805	0.057138	0.412566	0.086595	0.186473
TCONS_00039721	15:131091836-131098977	0.279504	0.48238	0.193636	0	0.732037	0.738903
TCONS_00011538	10:10978650-11001036	0.480405	0.363162	0	0.271728	0.253825	0
TCONS_00107314	9:20583546-20672028	0.461912	0.18939	0.422403	0.589365	0.906383	0.533644
TCONS_00021747	12:56045447-56358016	0.64675	0.625061	0.865312	2.35505	0.796725	1.94042
TCONS_00031959	14:55367214-55428460	0.684266	0	0.094044	1.14301	0.565379	0.237143
TCONS_00030983	14:31663698-31666285	0.51824	0.537944	1.2151	1.01656	1.89524	1.93133
TCONS_00010272	10:12774493-12821718	2.2104	2.06508	0.304151	3.24795	6.72314	0.520656
TCONS_00055709	2:140884168-141231658	0	1.14987	0	0	1.7933	1.44742
TCONS_00080681	5:17782926-17869158	12.9175	5.66426	11.1091	31.4736	17.514	24.8378
TCONS_00038910	15:93285687-93287605	2.2828	0.680711	0.285528	3.66464	3.04317	0.707271
TCONS_00076478	4:122335213-122341184	0.649967	0.121885	0.50464	0.673345	0	0.07885
TCONS_00068213	3:53095245-53148951	0.563474	0.38517	1.07611	0.399812	0	1.07505
TCONS_00082667	5:88035641-88226266	0	0	0.185844	0.507496	0.084472	0
TCONS_00119418	X:59545322-59551071	0.565765	1.36094	1.57318	2.44754	2.01599	2.03443
TCONS_00017948	12:51986468-51996450	0.581317	0	0	0.971642	0.470273	0
TCONS_00010321	10:13977956-13981906	1.40742	0.561878	0.882478	0.805581	2.00166	2.31916
TCONS_00029214	13:147159173-147244752	0.241001	0	0.179408	0.598749	0.090131	0.0971
TCONS_00024969	13:133578756-133579672	0	0	0	0.478239	0.180579	0
TCONS_00025516	13:158630912-158765620	0	0	0.379481	0	0.326819	0
TCONS_00003675	1:217442292-217492528	0.19532	0.064696	0.415842	0.555482	0.195486	0.215969
TCONS_00120492	Y:7662282-7667234	0.561353	0	0	6.45145	1.47769	4.49545
TCONS_00103746	8:75755914-75963092	0.391502	0.47585	0.160429	1.0723	0.10154	0.070651
TCONS_00093930	6:108232989-108329763	0	0.278137	0	0	0	1.25137
TCONS_00015221	12:763067-766779	1.30881	1.73474	0	0.491674	5.41075	1.03106
TCONS_00114540	AEMK02000452.1:470639-505142	0.070078	1.36913	0.679959	4.90805	5.85584	3.85078
TCONS_00021749	12:56045447-56358016	2.86922	0.76405	1.87217	5.14527	1.74478	1.77005
TCONS_00037219	14:124760403-125122384	0.407381	0.269822	0.0586	0.250331	0.649435	0.526092
TCONS_00042373	15:136870014-136879490	0.265275	0.276962	0.034113	0.503725	0.141045	0.080255
TCONS_00037395	14:133755038-133756995	0	0.159398	0.617266	0	0.682779	0.148699
TCONS_00117245	X:48748904-48752360	0.549666	0.394932	1.08271	0.948448	1.38563	2.14522
TCONS_00011267	10:60400476-60403149	0.356243	0.424691	0.530597	1.07989	0.295353	0.378969
TCONS_00015116	12:199669-208011	0.426675	0.499145	0.342546	1.30679	0.189468	0.794657
TCONS_00040833	15:56200395-56365542	0.177902	0.175064	0	0.136776	0.558718	0
TCONS_00061800	3:6037740-6159408	0.328269	0	0	0	151.649	0
TCONS_00095030	6:168512796-168690034	0.057923	0.179071	0.215695	0.101113	0.710135	0
TCONS_00073035	4:116912176-116954966	0	0	0	32.4179	0	0
TCONS_00050239	18:23669981-23789359	0	0.304489	1.01338	0	0	0.022256
TCONS_00053255	2:62434684-62458723	1.14968	2.04639	3.09955	1.75381	5.22812	2.49606
TCONS_00069683	3:117726245-117728213	0	0	0	0	0.170504	0
TCONS_00067986	3:46223614-46242047	0.393178	1.96015	0.172728	1.66145	3.86885	0.60117
TCONS_00119310	X:56449418-56462311	0.840398	0.32826	0.26359	0	0.752856	0.104927
TCONS_00055700	2:140884168-141231658	0.636035	0.644551	1.82049	0.950705	2.30431	1.67823
TCONS_00061134	2:141376230-141396753	0.178433	0.209524	0.574974	0.365301	0.572114	0.876763
TCONS_00104532	8:135330917-135430602	0.724411	0.592759	0.610411	0.723293	2.60808	0.865522
TCONS_00100453	7:40684988-40913605	0.225935	0.330418	0.487601	0.527621	1.58896	0.219374
TCONS_00064800	3:95162961-95163452	0.215015	0	0.14517	0.400828	0	0
TCONS_00021748	12:56045447-56358016	1.06702	0.053326	0.384126	2.00065	0.524291	0.987018
TCONS_00053256	2:62434684-62458723	1.37634	0.807784	0.829608	2.04014	2.3446	0.892585
TCONS_00066559	3:17525900-17604080	0.624927	0	2.16542	0	4.33728	2.59724
TCONS_00114365	AEMK02000452.1:1860540-1863818	0.210287	0.259346	0.436323	0.349553	0.831635	1.09922
TCONS_00103693	8:72543636-72679166	1.18485	3.12748	4.94246	5.05518	4.08605	5.3598
TCONS_00010169	10:8475815-8490764	0.197203	0	0.138817	0	0.732107	0.090705
TCONS_00088737	6:165874179-166053865	0.101436	0.058296	0.442314	0.303922	0.123767	0.151512
TCONS_00054602	2:80265808-80297892	0.658797	0.711105	1.43793	0.799118	2.59128	0.823955
TCONS_00099834	7:25082659-25096503	1.16929	0.378845	0.192806	1.77014	1.05729	0.74032
TCONS_00051123	2:2058969-2063889	0.283449	0.15223	0	0.56683	0	0
TCONS_00080349	5:10188889-10190965	0.437521	0.465381	0.364361	1.13952	0.743107	0.974946
TCONS_00012096	10:28472572-28479026	0.185928	0.271481	1.01731	0.799103	1.6929	0.517507
TCONS_00039190	15:105654791-105660284	0.154984	0.315024	0.088414	0.198746	0.555068	0.414795
TCONS_00062196	3:10991956-10997136	0.272506	0	0.503693	0.393501	0.81737	0.271925
TCONS_00046867	17:15032048-15070427	0.003964	0.184863	0.169373	0.021431	0.218111	0.347161
TCONS_00100649	7:49099837-49101951	0.415315	0.697029	0.742665	0.886464	2.98759	0.663249
TCONS_00055321	2:124198243-124464046	0.52044	0.683349	0.018095	1.92556	5.53248	1.41751
TCONS_00052781	2:52406193-52408360	0	0.512275	0	0.084279	0.272724	0.482501
TCONS_00015800	12:8206222-8540383	1.31032	1.22078	2.72326	2.96498	1.6059	2.56289
TCONS_00111360	9:49098669-49111387	3.51356	9.60512	12.8965	6.29124	18.6859	0.303081
TCONS_00095198	7:195081-341490	0.244109	0.294376	0.332211	0.434117	0.717312	0.249534
TCONS_00013949	11:78849087-78901458	0.581214	0.65783	0.27358	0.174435	1.99867	0.832253
TCONS_00041558	15:96209645-96324447	0	0	0.686188	0.333887	0.25442	0.504386
TCONS_00070113	4:689225-923423	0.729105	0.938488	0.394874	1.18344	2.06087	1.06074
TCONS_00105368	8:45335381-45339458	0.52255	0.884645	0.40639	0.459938	1.74038	1.59699
TCONS_00042295	15:132127394-132136550	0.802408	1.01722	1.10178	0.0727	3.03164	2.00311
TCONS_00079764	5:96296556-96339042	0.304005	0.032901	0.205832	0.537816	0.38995	0.197113
TCONS_00065091	3:110551815-110741130	0.661672	0.147572	0.279645	0.347829	0.924421	0.557227
TCONS_00003280	1:189624876-189627775	0.179112	0.064371	1.03969	0.753893	0.175172	0.756718
TCONS_00087558	6:97241369-97248938	0.568874	0.519915	0.475516	0.220826	1.57757	0.503632
TCONS_00018589	12:144367-160801	0	0	0	0	0.309261	1.16759
TCONS_00103024	8:30463780-30699189	0	0	0	0	3.61575	0
TCONS_00068215	3:53095245-53148951	0.159437	0.377839	0.125409	0.623664	0.254586	0.749943
TCONS_00070300	4:1805187-1815631	0.120309	0.376095	0.768915	0	0.750888	0.241716
TCONS_00081166	5:22549009-22714591	0.473404	0.052636	0.085189	0.353045	0.042293	0.454983
TCONS_00112559	9:116145160-116176677	0	0	1.41989	6.93245	0	0.808108
TCONS_00050797	18:53564529-53583054	1.15215	2.98425	0.605197	1.34648	8.1535	1.18374
TCONS_00018433	12:59935972-60056951	0.195712	0.238499	0.532888	0.402715	0.710046	1.08999
TCONS_00078814	5:59285047-59286994	0.245857	0.297435	0.096288	0.553002	0.404257	0.393782
ENSSSCT00000041219	6:59239778-59254652	0.971421	2.03008	2.43955	0.512231	6.47855	2.68215
TCONS_00077007	5:4219471-4222641	0.239031	0.888883	0.408299	0.667542	0.325682	0.549356
TCONS_00033967	14:6377809-6378692	2.29103	1.06577	1.27748	6.0648	0.450316	0.14844
TCONS_00105865	8:76329867-76699404	0.161203	0.150903	0.520599	0.668362	0.469218	0.481417
TCONS_00018924	12:3226422-3233688	0.16885	0.03906	0.037721	0.576743	0	0.008757
TCONS_00043306	16:54678080-54738886	0.103508	1.0667	0.054709	0.129427	2.63698	0
TCONS_00060760	2:122672896-122714845	0	0	0	1.21867	0	0
TCONS_00052114	2:15009082-15014884	0.31936	1.1999	0.42589	0.945126	2.6871	0.831256
TCONS_00109873	9:198871-223822	0.143973	1.33944	2.12545	0.469354	0.675159	0.269107
TCONS_00022522	13:26306084-26352643	1.27645	1.98264	5.79224	3.67702	7.75371	8.8467
TCONS_00069073	3:93783897-93854419	0.44265	0.424292	0.452982	0.465268	0.473528	0.937768
TCONS_00030456	14:11065210-11205513	0.027422	0.365022	1.11945	0.930575	1.18119	0.617011
TCONS_00010118	10:694349-725346	0.342484	0.178559	0.42756	0.651064	0.980907	0.525865
TCONS_00055515	2:135148992-135155237	0.154299	0.246052	0	0	0.164256	0.531116
TCONS_00112077	9:87449659-88286602	1.77648	0.940711	0.630614	1.90121	2.22145	2.66385
TCONS_00011757	10:16907036-16912663	0.198907	0.641362	0.364489	0	0.584397	0
TCONS_00040731	15:48373416-48374631	0.494305	0.403072	0.379059	0.300278	1.61795	0.564702
TCONS_00003079	1:180721030-180830555	0.186648	0	0	0.290836	1.07588	0
TCONS_00022743	13:31048368-31135542	0.281441	0.006844	0.047663	0.793919	0.728041	0
TCONS_00021769	12:57972137-58011789	0.130676	0.854477	0.3205	0.187933	0.986099	1.09423
TCONS_00024417	13:106910193-107014906	0.127068	0	0	0.073351	0.118487	0.616908
TCONS_00107230	9:12092583-12113682	0	0.140583	0.251769	0.418281	0.125418	0
TCONS_00067341	3:39261902-39265355	0.459828	0.285348	0.600888	0.549153	1.1775	0.281257
TCONS_00025837	13:197527340-197529510	0.11459	0	0.742321	0.658191	0.497422	0.568329
TCONS_00012139	10:31928932-32113381	0.155637	0.168413	0.811317	0.830044	1.43436	0.181287
TCONS_00015821	12:11212373-11215940	0	0.554423	0.157837	0.221565	0.781772	0.657273
TCONS_00037262	14:128333302-128356245	0.013362	2.17937	1.02626	2.33153	1.86292	1.62641
TCONS_00043308	16:54822040-54843761	0.177304	0.275649	0.706766	0.840553	0.71627	0.190389
TCONS_00010691	10:28679635-28770684	0	0	0	0	315.887	0
TCONS_00023824	13:71761869-71934746	0.291549	2.70085	0.022526	0.325768	3.23761	0.033159
TCONS_00092444	6:70171850-70172806	0	0	0.507275	0.903918	0	0
TCONS_00070270	4:1448315-1468756	0.103517	0.553404	0.482868	0.272653	1.35939	0.25141
TCONS_00045861	17:41507755-41616561	0.804181	0.466877	4.50977	0.696663	0.613888	10.4127
TCONS_00020245	12:25564927-25571399	0.252956	0	0.495403	0.059853	0.865137	0.396118
TCONS_00035489	14:51287029-51288242	0.339941	0.501965	0.593493	0.46827	1.45948	0.853983
TCONS_00120483	Y:5946964-5982865	70.9047	105.683	92.3636	85.0453	273.356	179.427
TCONS_00015532	12:4526056-4529307	11.8147	3.63109	1.14757	9.77081	19.5393	0.503592
TCONS_00117881	X:97381915-97384378	0.23733	0.479226	0.137015	0.389865	1.23488	0.537578
TCONS_00112381	9:107445208-107475390	0	0.953845	0	0.642263	0	0
TCONS_00069738	3:124736029-124745986	0.019003	0.083805	0.038846	0.079599	0.076064	0.186784
TCONS_00029890	13:198707000-198708126	0	0	1.05226	0.585094	0	0.499671
TCONS_00106250	8:108916355-109288702	0.360939	0.89313	0.440558	1.01833	1.32468	0.248591
TCONS_00061694	3:4081181-4124163	0.165982	0.646767	0.375073	0.572076	0.907133	0.913265
TCONS_00089250	6:4330827-4332506	3.11086	0.916974	1.88395	5.89298	2.34655	2.95291
TCONS_00088195	6:145290608-145293304	0.805102	0.103333	0.214629	0.714146	0.410816	0.445191
TCONS_00107553	9:34086408-34098032	1.19239	1.37861	0.590917	2.73208	2.27336	1.31885
TCONS_00008709	1:216692046-216792727	0.052281	0.136066	0.151892	0	0.745382	0.007479
TCONS_00028157	13:84611760-84656112	0	0.147771	0	0	0.583003	0.004102
TCONS_00100310	7:37585973-37784353	0.704782	0.799847	0.302914	0.282022	0.837572	1.20127
TCONS_00106373	8:114171589-114369315	0.15711	0.493772	0	0.120275	0.216685	0.6225
TCONS_00025805	13:197007155-197037676	1.5712	0.479107	2.06426	1.54837	1.534	2.45532
TCONS_00051957	2:11923779-11926239	1.16897	0.830429	0.96319	1.48109	2.63006	1.83523
TCONS_00022207	13:17642214-18032174	1.0058	0.936237	1.24549	1.28597	2.92682	2.50288
TCONS_00045802	17:40201085-40283385	0.086172	0.260139	0	0.779802	0	0.086855
TCONS_00040236	15:5857965-5951159	0.330244	0.197808	0.139361	0.576233	0.532009	0
TCONS_00113823	AEMK02000328.1:733343-734289	0.147087	0.748472	0	0.847899	2.21867	0.183536
TCONS_00090186	6:43583374-43815535	0	0.046488	0.441213	0.050575	0.972315	0.555048
TCONS_00075932	4:104577532-104625999	1.02134	1.42552	1.44219	2.54994	1.32797	2.30826
TCONS_00033631	14:130695233-130697202	0.784039	0.022536	0.178172	1.631	0	0.186272
TCONS_00113796	AEMK02000328.1:208273-311861	0.253242	0.025778	0.083033	0.036948	0.510203	0
TCONS_00107153	9:9779370-9781843	0.222323	0.448228	0.703593	0.999755	2.13129	1.00745
TCONS_00031986	14:55924356-56108138	0.901993	0.502388	0.019293	1.3883	0.207474	0.478943
TCONS_00090585	6:48406225-48418672	0	0	0.786994	0	0.790401	0.544992
TCONS_00015007	11:76997125-77165491	0	0.166481	0	0	0	0.624458
TCONS_00084799	6:51124541-51231128	0	0.631034	0	0.05959	0	0
TCONS_00083298	6:13391757-13393344	0.438342	0.741175	0.11771	0.748867	1.41678	0.868242
TCONS_00120485	Y:5983887-5984918	1.82448	1.50265	2.10833	2.22636	4.99868	2.90776
TCONS_00050066	18:17435247-17832503	0.30619	0.492419	0.131192	0.607233	0.692706	0.377475
TCONS_00095392	7:6145457-6166251	0.762196	0	0	0.000118	0	0.553278
TCONS_00042851	16:29200172-29359696	0.80141	0.556886	0.826282	0.821681	0.973193	1.1503
TCONS_00090887	6:51255937-51296369	0.546633	0.602005	1.0534	1.68212	0	0.686709
TCONS_00000074	1:1698825-1709858	0.660443	0.381885	0.333227	0.799964	0.569924	0.459262
TCONS_00060560	2:102297380-102491856	0.7714	0	0.181924	0.837249	0.732036	0.654853
TCONS_00088322	6:153685624-153692929	77.0028	38.7028	71.9886	76.4006	2.55373	158.814
TCONS_00093810	6:102872115-103199857	0	0	0.507078	1.07408	0	0
TCONS_00046967	17:26595348-26719192	0.032367	0	0.612207	0.295847	0.18734	0.915722
TCONS_00004395	1:254675118-254679351	1.78594	1.75357	2.95331	4.52609	4.58777	3.55941
TCONS_00080843	5:19211295-19212809	12.7985	8.37667	4.39194	11.2293	24.2068	15.2507
TCONS_00039007	15:96327786-96335169	0.248841	0.302527	0.496605	0.656335	0.296895	0.766345
TCONS_00057066	2:7385904-7404948	2.88603	1.59583	2.68553	1.93943	1.48296	1.6522
TCONS_00100640	7:48363357-48431502	0.300772	0.144189	0.121784	0.164691	0.79651	0.551246
TCONS_00104191	8:114167129-114167498	0.101376	0.140052	0.418141	0	0.306697	0.792076
TCONS_00065564	3:127669624-127672222	0.331414	0.220134	0.794012	0.394023	1.89175	0.471446
TCONS_00101192	7:67464300-67465546	0.137752	0.360732	0	0.87643	0.446387	0
TCONS_00088375	6:157414239-157415016	0.99742	0.108708	1.02463	1.96228	0.177007	1.90557
TCONS_00084978	6:52472687-52498734	0	0.728696	0.069598	0.977406	0.613259	0.068807
TCONS_00015220	12:763067-766779	0.484669	1.99564	1.07989	0.692235	4.46613	0
TCONS_00046991	17:27806214-27807325	0.204792	0.512422	0.342117	0.470796	0.559207	0.634481
TCONS_00103674	8:72356367-72357051	0.172772	0.510417	0.271544	0.468219	0.323259	0.155426
TCONS_00061321	2:147465147-147466854	0.174906	0.462132	0.357099	0.472491	0.227458	0.855055
TCONS_00099811	7:24939675-25037892	0.140041	0.175684	0.307978	0.801436	0.500524	0.584933
TCONS_00113605	AEMK02000278.1:113023-138103	0.409657	0.910346	0.216987	0	0.146452	0.395594
TCONS_00006518	1:95347817-95383869	0.416557	0.279277	0.437012	0.561092	0.361142	0
TCONS_00047717	17:47976078-48017560	2.82141	2.87943	1.28337	2.66609	5.78142	1.51162
TCONS_00072370	4:97415890-97473674	3.30173	5.49162	9.07204	6.48001	13.129	5.2511
TCONS_00019500	12:16288522-16289502	0.686253	0.202222	0.931335	0.395901	1.39292	1.39231
TCONS_00106361	8:114047781-114049242	0.304633	0.253911	1.01832	0.784115	0.80084	1.20799
TCONS_00036184	14:77750500-77750890	0	0.003607	0.790599	1.57237	0	0
TCONS_00083399	6:16050204-16051808	0.124275	0	0.167618	0.087355	0	0.483971
TCONS_00114329	AEMK02000452.1:1274462-1286162	0.206385	0.127096	0	0.112396	0.525158	1.01843
TCONS_00106342	8:113539190-113547525	0.234056	0.49635	0.991455	0.821726	1.72488	0.634251
TCONS_00000296	1:14217035-14751051	2.07798	0.2098	0.427936	2.8494	1.0019	1.19927
TCONS_00043370	16:64359065-64867694	0	19.4349	0	34.1364	61.5371	37.5389
TCONS_00040538	15:39039310-39133142	0.130299	0.244682	0	0.251668	0.812012	0
TCONS_00109730	9:131913143-131933147	0.088173	0.067171	0.370338	0.710618	0.368142	0.268573
TCONS_00100202	7:33378285-33718030	0.228947	0.791632	0.329006	0.352613	1.16	0.781145
TCONS_00040015	15:138682795-138688935	0.538068	0.28402	0	0.451947	0.305551	0.68769
TCONS_00030393	14:7905972-7944468	0	0	0.588316	0.349831	0	0
TCONS_00098210	7:88764470-88954851	0.490734	0.233827	0.178741	0.629547	0.327334	0.857582
TCONS_00029301	13:151542842-151578403	0.42101	0.304446	0	0.348899	0.926471	0.110133
TCONS_00105654	8:69274027-69354896	0	0.534797	0.238404	0.177433	1.14175	0.715904
TCONS_00070550	4:16532508-16534132	0	0	0.447616	0	0	0
TCONS_00067666	3:41038415-41062032	0	0.048389	2.16674	3.1277	3.12031	0
TCONS_00086591	6:74965108-74966749	0.649995	0.308716	0.376717	0.956723	0.731934	1.35559
TCONS_00095337	7:4227582-4229432	0.145782	0.289716	0	0	0.05051	0.66829
TCONS_00042306	15:132320081-132321622	0.245315	0.387855	0.649983	0.101307	1.60582	1.66052
TCONS_00105100	8:29838486-30060982	1.65589	1.16963	0.730249	0.916564	2.90741	0.986068
TCONS_00012654	10:57907933-57913713	0.893362	0.741313	0.074038	0.333731	0	0.259072
TCONS_00004314	1:252218818-252371367	0.454048	0.450248	1.18674	0.531384	1.42211	0.920485
TCONS_00056122	2:150768830-150792049	0.945997	0.39031	0.441181	0.270953	0.887122	0
TCONS_00111689	9:64863741-64869316	3.07523	3.23008	2.75292	4.68257	8.76927	3.37768
TCONS_00060821	2:130931470-130932412	0.376967	0.104613	0.121949	0.117023	0.703324	0.213985
TCONS_00088221	6:145823236-146157404	0	0.137646	0.348994	0.135844	0.573595	0.983248
TCONS_00097867	7:76149306-76159404	1.19545	0	0.517247	1.29264	0	1.06157
TCONS_00004846	1:269575601-269586391	11.423	1.51883	3.3943	0.844584	12.6972	9.57989
TCONS_00011673	10:13974536-13977408	0.651316	0.600285	0.184437	0.329905	1.45718	0.492807
TCONS_00027668	13:65367613-65371187	1.33672	0.716001	1.55274	2.04167	3.34343	1.29526
TCONS_00047015	17:29688718-29719494	0.001747	0.442262	0	0	0.450532	0.236329
TCONS_00006416	1:83640365-83648586	0	0	0	0.389187	0	0
TCONS_00042200	15:128190464-128230818	0.700756	0.316474	1.55078	0.459857	1.26748	2.98732
TCONS_00033500	14:124521059-124522718	0.813429	0.443754	0.237561	1.97257	0.268995	0.530364
TCONS_00098100	7:80357425-80481884	0.9555	1.10711	1.60949	1.00739	2.98978	3.02341
TCONS_00023393	13:54225344-54302758	10.7335	4.99505	9.47973	19.9469	14.617	13.9098
ENSSSCT00000039015	10:68578572-68621321	0.260641	0.265149	0.523614	0.810761	0.22475	1.18342
TCONS_00033775	14:140335834-140357705	0.071216	0.076816	0.192108	0.019442	0.083119	0.823099
TCONS_00031757	14:50365032-50373008	2.47119	1.36976	1.70299	2.35876	4.5629	2.09662
TCONS_00078362	5:31920550-31940774	0	0	0	0.426791	0	0
TCONS_00033778	14:140335834-140357705	0	2.24522	0	0	4.70221	0
TCONS_00082675	5:89262949-89298423	0.256987	0.150982	0.739719	0.278769	0.376359	1.02915
TCONS_00014162	11:4849623-5043111	0	0	0	0.656406	0	0
TCONS_00119695	X:88814411-88957424	0.661438	1.24867	0.687722	0.733719	0.746499	0.873473
TCONS_00104528	8:135330917-135430602	0.10146	0.068257	0.104258	0.174238	0.187105	0.040403
TCONS_00095011	6:167958740-167963583	0.388843	0.558958	0.293301	0.761398	0.470196	1.11174
TCONS_00037968	15:33376540-33464606	0.423006	0.633397	0	0.292162	1.23172	0.711781
TCONS_00095475	7:12187518-12218789	0.184428	0	0	0	0.087181	0.573392
TCONS_00001528	1:106898470-106907927	0.753666	0.061982	0.35179	0.801658	0.255846	0.807274
TCONS_00027580	13:54031996-54034348	0.095462	0.187854	0.236052	0.544818	0.133325	0.299537
TCONS_00033255	14:113154828-113378912	0.270246	0.218925	0	1.05519	0.715707	0.199344
TCONS_00115752	AEMK02000682.1:390182-403826	0	0.710376	1.05618	0	2.68992	1.84729
TCONS_00067423	3:39689168-39735306	0.411758	0.387948	0	0.619607	0.404633	0.19989
TCONS_00109560	9:125613076-125846000	0.209059	0.451808	0.280344	0.258864	2.10225	0.479004
TCONS_00021911	12:60157570-60162563	0.373729	0.385785	1.2615	0.482266	0.92383	2.20933
TCONS_00083672	6:27639804-27651265	0.36154	0.451138	0.513563	0.467024	0.687074	0.550512
TCONS_00064743	3:88300987-88311423	0	0.224385	0	0.240115	0.887836	0.107063
TCONS_00076005	4:107508271-107638389	0.338209	0	1.063	0	0.78498	0.495433
TCONS_00000127	1:2881904-3386480	1.32757	0	1.12468	1.29329	2.72175	1.1958
TCONS_00074538	4:69327572-69382616	0.432008	0.559082	0.354138	0.709838	1.59178	0.239584
TCONS_00032028	14:56669621-56761458	0.113773	0	0.6581	0.512129	0.46906	0.450311
TCONS_00021709	12:54752496-54973527	0.30094	0	0.316371	0.562971	0.172807	0
TCONS_00036374	14:89770096-89803681	1.56975	0.697265	2.07022	2.14887	2.65244	3.56095
TCONS_00063801	3:53295743-53418480	0.400068	0.81219	0.476594	1.39722	0.706018	0.503085
TCONS_00073818	4:15210463-15385307	0.330577	1.02723	0.031804	0.298696	0.919424	0.303122
TCONS_00056189	2:151556425-151558372	0.242377	0.206293	0.272777	0.467954	0.650674	0.206072
TCONS_00076703	4:130208450-130242371	0.975111	0	1.66612	0	4.8043	0.723513
TCONS_00068141	3:49813343-49819448	0.721458	0.514899	0.13595	0.838667	0.393547	0.078354
TCONS_00067068	3:32523054-32599255	0.218239	0.28157	0.532322	0.137744	0.746783	1.09032
TCONS_00017950	12:51986468-51996450	0.780667	0.456236	0	0.70899	1.77795	0.064804
TCONS_00016895	12:24292979-24294787	0.399179	0.164621	0.554263	0.110264	0.621659	1.02868
TCONS_00025383	13:147417912-147442376	0	0.218196	0.45261	0	1.06317	0
TCONS_00049448	18:51064576-51066218	0.610104	0.121138	0.256083	0.754708	1.29232	0.410224
TCONS_00040653	15:46585601-46910679	0.73864	0.481037	1.07109	0.459873	1.84367	1.3199
TCONS_00044031	16:33208135-33565599	0.952514	0.991613	0.547237	3.33306	1.1123	0.233595
ENSSSCT00000039038	9:109095820-109166758	0.119442	0.187715	0.236081	0.15969	0.280763	0.230692
TCONS_00114645	AEMK02000452.1:2723228-2724144	1.02917	0.082911	0.72677	1.67269	0.851138	0.196429
TCONS_00017121	12:32087061-32089178	0.412339	0.33208	1.55992	0.744515	1.12524	1.65316
TCONS_00032631	14:83343598-83344338	0.253621	0	1.36791	0.675817	0.831224	0.543572
TCONS_00051672	2:8918992-8922583	0.72735	2.26146	0	0.941136	2.85708	0
TCONS_00119309	X:56449418-56462311	0.366409	0.882969	0.089283	0.814373	0.154629	0.293408
TCONS_00015184	12:559039-560833	0.502721	0.330984	0.754379	0.472761	1.60853	0.641771
TCONS_00015879	12:11966985-11971131	0.159257	0.212747	0.96535	0.558259	0.543628	1.20647
TCONS_00086792	6:80419825-80488022	0.005315	0	0	0	0	5.80434
TCONS_00089151	6:1489222-1505003	0	0.582644	0	0	0.877487	0
TCONS_00051665	2:8918992-8922583	0.056293	0	0.080326	0.138498	0	0
TCONS_00115751	AEMK02000682.1:390182-403826	0	1.92181	0.563347	0	1.64503	1.35241
TCONS_00088011	6:129256052-129271341	0.501516	0.155601	0	0.087781	0	0.750703
TCONS_00105505	8:59409929-59772730	0	0	0	1.09466	0	0
ENSSSCT00000048121	X:121776886-121932076	0.069707	0.074627	0.034282	0.12325	0.303548	0.068487
TCONS_00089355	6:12014284-12108079	0.497695	0.325931	1.08649	0.975946	0.383973	1.75988
TCONS_00060699	2:117698187-117879629	0	0.22891	1.37735	0	0.396442	0
TCONS_00037893	15:30579926-30581918	0	0	0.512933	0.154133	0.171985	0.747065
TCONS_00060577	2:103255737-103378623	0.546507	1.26372	1.52838	0.366205	3.58173	1.68518
TCONS_00065639	3:145388-154052	0.278895	0	0	0.506259	0	0
TCONS_00055571	2:136833404-136957536	1.2633	0.720273	0.719476	1.22352	1.35822	1.556
TCONS_00055692	2:140504621-140539428	2.39254	0	0	2.70228	0	0
TCONS_00079781	5:98450153-98635846	0	0	0.368378	0.488403	0	0.135246
TCONS_00088227	6:145823236-146157404	0.082712	0	0.511741	0.042366	0.058084	0.086552
TCONS_00029330	13:154007900-154010943	0	0.24029	0.729274	0.414826	1.56763	0.143352
TCONS_00018337	12:58850009-58866799	0.336798	0.080499	0	0.330503	0.215094	0.556879
TCONS_00059494	2:72418131-72471564	0.098586	0.324606	0	0.575224	0.093487	0.100715
TCONS_00003518	1:203775353-203775975	0.230455	0.18811	0.41505	0	0.114518	0.578963
TCONS_00047212	17:33648695-33657275	0	0	0.498176	0.76802	0.125242	0.53565
TCONS_00097344	7:58998803-59006013	0.426523	0.256576	0.472194	1.1098	0.211648	0.668546
TCONS_00043032	16:43605582-43607763	0	0.102572	0	0.446201	0.137503	0
TCONS_00010901	10:39275648-39798363	0.700822	0.466627	0.033742	0.055661	0.561211	0.289321
ENSSSCT00000044706	18:52351576-52403124	0.555896	0.569647	0.156237	0.465242	0.84905	0.50677
TCONS_00012023	10:25234080-25234718	0.58803	0.069877	0	3.14512	0	0.230607
TCONS_00044685	16:78844786-78850062	0	0	0.257077	1.03997	0	0
TCONS_00088283	6:151245489-151251398	0.141841	0.256356	0.184557	0.69219	0.918552	0.204278
TCONS_00119419	X:59545322-59551071	0.683068	0.27575	5.02972	2.31693	2.68277	5.83508
TCONS_00087522	6:96062784-96081595	0.091079	1.46646	0.747304	0.71793	2.99393	0.579445
TCONS_00064577	3:79644669-79647779	0.220879	0.220351	0.204987	0	0	0.665662
TCONS_00041751	15:105587083-105593247	1.12541	1.36752	1.19552	1.62424	4.56135	0.608641
TCONS_00093926	6:107924001-108055925	0.154179	0.135518	0.116637	0.304425	0.264119	0.462155
TCONS_00055369	2:128420961-128443304	0.799449	0.386146	0.672018	1.25422	1.33024	0.51405
TCONS_00014017	11:639915-641699	0.115516	0.062196	0.265183	0.044345	0.532474	0.157199
TCONS_00060561	2:102297380-102491856	0.13732	0	0.580201	1.22632	0.216044	0.984366
TCONS_00029957	13:202642031-202695594	0.376112	0.517476	0	0.656234	0.442566	0
TCONS_00052756	2:51768157-51768637	0.380554	0.988863	0.283314	0.385322	2.20754	0
TCONS_00056402	2:1213728-1224098	0.350922	0.107377	0.17234	0.895554	0	0
TCONS_00003806	1:228197260-228205014	1.66741	0.9786	1.51747	1.70672	2.80368	2.6755
TCONS_00111492	9:52276567-52302749	0.564959	0	0.767834	0.588857	1.66189	0.660173
TCONS_00003582	1:208983504-209173985	0.08275	0.286565	1.19505	0.244773	0.376962	0.28921
TCONS_00079137	5:66087378-66138333	0.294616	0.28688	0	0.325651	1.18069	0
TCONS_00009857	1:269624408-269646139	0.704625	1.16482	0.078255	0.617524	3.03002	0.482739
TCONS_00094762	6:163617937-163624610	0.310527	0.17975	0.184228	0.003169	0.445846	0.816862
TCONS_00004464	1:261295696-261376583	0	1.27867	0	0	2.14999	0
TCONS_00093638	6:95477569-95479042	0	0	0.313198	0	0.628905	0.099712
TCONS_00106352	8:114011305-114012562	0.047104	0.544297	1.00779	0.068378	0.995349	0.523953
TCONS_00033013	14:106744137-106796996	0.657409	0	0.258724	0.275202	0.902492	0.432626
TCONS_00118645	X:14230170-14235283	0.583778	0.392759	0.236243	0.369197	0.843783	0.38658
TCONS_00089357	6:12014284-12108079	0	0.274186	0	0	0.733113	0
TCONS_00009358	1:253691319-253702070	0	0	0.030142	0.262701	0.083744	0
TCONS_00025438	13:151542842-151578403	0.520887	0.127679	0.900311	0.25837	0.334583	0.274642
TCONS_00030583	14:15935131-15938902	0.377945	0.218616	0.594757	0.415731	0.550572	1.15773
TCONS_00092219	6:64188028-64247132	1.19867	0.934738	0.437451	0.862601	1.91	1.09471
TCONS_00015802	12:8206222-8540383	0.007388	0	0.072666	0.219074	0.012918	0.021423
TCONS_00109807	9:134953330-134974096	1.38285	0.89541	0.357493	3.16761	2.54568	0.389899
TCONS_00112454	9:109095820-109166758	0.275884	0.199462	0.200506	0.787998	1.34281	0.40957
TCONS_00074650	4:77592780-77649550	0.323519	0.868538	0	0.807353	1.74355	0
TCONS_00079759	5:94842743-94861436	0	0	252.239	221.592	310.228	0
TCONS_00111831	9:71357045-71853853	0.279292	0.269877	0.617967	0.578497	0.712898	0.343366
TCONS_00039186	15:105328717-105506114	0	0	0	0.958815	0	0
TCONS_00044401	16:53686188-53694949	0.770038	0.371018	1.01428	1.66304	1.84818	0.594658
TCONS_00021762	12:57972137-58011789	3.4438	0.094714	0	0.618239	0	0
TCONS_00018440	12:59935972-60056951	0.635283	0.682701	0.300523	0.708448	0.768633	0.933199
TCONS_00076347	4:115590126-115840706	0.322847	0.016818	0	0.234542	0.837498	0.038665
TCONS_00046109	17:48878706-48881540	0.268623	0	0	0	0.683819	0
TCONS_00019087	12:5592500-5635794	0.986332	0.457088	0.343398	1.30855	1.99109	0.326305
TCONS_00051656	2:8918992-8922583	0.164489	4.32848	0	0	0.676287	0
TCONS_00090214	6:44547605-44554787	0	0.562469	0.458933	0.384929	1.05	0
TCONS_00004858	1:269943890-269950457	0	0	0.852148	1.43185	0	0
TCONS_00005237	1:2014292-2088297	0.322049	0.402295	0.547361	0.251805	0.746435	1.1893
ENSSSCT00000061547	18:54431139-54470801	0.06458	0.232483	0.344102	0.025583	0.333499	0.27701
TCONS_00083169	6:8321999-8486134	1.75893	1.30216	0.550437	1.84733	1.49806	1.02309
TCONS_00070346	4:2919587-3024027	0	0	0.013065	0	0.003704	3.56877
TCONS_00089220	6:3778600-3786278	0	0	0.467389	0	0.728262	1.58203
TCONS_00090071	6:36788701-36791093	0.276504	0	0	0.509273	0	0
TCONS_00043965	16:27705234-27717956	0.239211	0.232006	0.868259	0.747272	0.638577	1.10086
TCONS_00111489	9:52237272-52272692	0.890367	0.983551	0.950576	0.911852	2.28446	1.62381
TCONS_00043100	16:44622149-44623279	0.706133	0.864774	0.734357	1.07033	1.56122	0.860421
TCONS_00037088	14:115206152-115251435	1.01171	0.923599	0.170209	1.60982	1.23364	0.34487
TCONS_00045958	17:46686183-46687916	0	0.284704	0	0	7.62789	0
TCONS_00072709	4:104251148-104323189	0.187853	0.243392	0	0.390055	0.281543	0.049365
TCONS_00017945	12:51986468-51996450	0.634587	0	0	0.24488	0	1.09437
TCONS_00063781	3:52484106-52652266	0	0.041487	0.293152	0	0	0.975224
TCONS_00008041	1:167239202-167295986	0.465939	0.863282	0.433755	0.555747	0.647462	0.815833
TCONS_00112648	9:120888884-120893445	3.84705	5.49319	4.4111	10.6595	6.98113	6.34567
TCONS_00065096	3:110551815-110741130	0.180397	0	0.278297	0.609598	0.204693	0.107795
TCONS_00115891	AEMK02000682.1:982192-1007572	0.406195	1.12639	0.799112	0.763335	1.79404	0.6143
TCONS_00085337	6:54973730-55030923	0.375533	0.461761	0.164978	0.305924	0.578767	0.309034
TCONS_00060822	2:130938994-130966144	0	0	3.04068	0.947184	1.17461	1.19234
TCONS_00109742	9:132737298-132749948	3.06932	3.93045	0.61692	2.5041	5.89468	1.62756
TCONS_00063746	3:49305126-49305701	1.00861	0.546693	0.622641	2.28369	0.939979	0.338114
TCONS_00023821	13:71761869-71934746	7.61209	4.50997	0	1.31811	9.94305	5.61054
TCONS_00050385	18:36567611-36575377	0	0	0.996253	0.218385	0.027767	1.23031
TCONS_00044684	16:78844786-78850062	0.580833	0	0.060311	1.37413	0.6454	0
TCONS_00001311	1:87270982-87275833	1.05887	0.470201	0.415658	1.55706	0.334592	0.112481
TCONS_00077734	5:17523367-17532458	0	0	1.3008	0	0	0
TCONS_00091999	6:62294948-63320751	1.6926	1.73636	1.8768	1.94047	3.75997	3.61559
TCONS_00093704	6:96765775-96767201	0.272185	0.401358	0.431967	0.483131	0.822237	0.719507
TCONS_00102349	7:114590944-114614808	0.199465	0.516894	0.603826	0.803696	0.866525	0.48739
TCONS_00114567	AEMK02000452.1:916988-1098921	0.993478	0.763837	0.806491	0.384883	2.37587	1.71128
TCONS_00073626	4:1155641-1188130	1.21918	0.834906	1.84016	2.28679	2.24602	1.91866
TCONS_00104860	8:3833213-3918766	9.55213	0.493199	8.14537	12.8454	16.0309	15.9493
TCONS_00000187	1:7935352-7943280	0.339357	0.264168	0.305065	0.402144	1.02391	0.469743
TCONS_00095356	7:4789996-4843306	0.459845	0.22137	0.74013	0.449664	1.24525	0.307378
TCONS_00109136	9:105733470-105777370	0	0	0	0	0	0.624325
TCONS_00081895	5:63300145-63334537	0	0.514391	1.55572	0	0.751288	2.56644
TCONS_00044713	16:79448641-79449742	0.394401	0.56737	0.45028	0.081505	1.05821	0.768434
TCONS_00018564	12:61273942-61319117	0.06713	0	0	0.011949	0.281035	0
TCONS_00001262	1:83847818-83853757	1.13958	0.525873	1.56736	1.58383	2.46613	1.73027
TCONS_00051658	2:8918992-8922583	0.020105	0	0.313847	0.155693	0	0.312077
TCONS_00109003	9:96415472-96589365	0.221023	0.099501	0.088267	0.053166	0.015831	0.386829
TCONS_00056802	2:5745378-5759860	3.31966	6.61609	2.67554	1.97183	2.39442	1.68759
TCONS_00092581	6:74930261-74962295	0	0	0	0	0	0.458506
TCONS_00043946	16:26504944-26505376	0.581065	0.337402	0	0.403465	0.999416	0.469999
TCONS_00074913	4:89130127-89133127	0.364693	0.262682	0.6603	0.801485	0.584629	0.608227
ENSSSCT00000046823	3:3996876-4011745	0	0	0	0	0.87326	0.379944
TCONS_00060827	2:130938994-130966144	0.35543	0.289958	0.56013	0.682825	0.345966	0.595404
TCONS_00004847	1:269575601-269586391	2.12551	2.76038	0.54747	1.76652	3.58196	2.83859
TCONS_00070742	4:36031839-36228348	0.376707	0.230423	0.190921	0.386984	0.53235	0.034636
TCONS_00060823	2:130938994-130966144	0	1.26178	0	0.032091	1.23131	0
TCONS_00049372	18:50458420-50463101	12.4186	11.0019	11.7908	12.0654	20.088	1.33476
TCONS_00109776	9:133525407-133565246	0.213412	0.517048	0.686305	1.38386	0	0.462168
TCONS_00021809	12:59090567-59094448	0	0.336674	0.000671	0.3103	0.042728	0.060596
TCONS_00106601	8:132752349-132755572	0.222507	0.410153	1.5507	0.830978	1.12724	1.49606
TCONS_00070716	4:34924370-35369392	0.986095	0.157544	0	0.476736	0.827535	0
TCONS_00000734	1:40589967-40640716	0.718387	0.039154	0.589731	1.98705	0.490062	0
TCONS_00112556	9:116145160-116176677	2.57122	0.571196	18.7333	17.9884	3.20418	18.815
TCONS_00056467	2:2119587-2124761	0.479647	0.211478	1.95809	1.34105	0.606943	2.9647
TCONS_00061620	3:1720934-1732680	1.11448	0.619736	0.341387	0.299374	0.918565	1.27089
TCONS_00110338	9:7765289-7765773	0.21738	0.293403	0.425487	0	0.980432	0
TCONS_00030517	14:12886558-12895079	3.02289	5.07603	5.38232	4.79119	8.42361	8.48827
TCONS_00117455	X:59324293-59513445	0.42901	0.130397	0.067588	0.471846	0.486717	0.202268
TCONS_00017079	12:27059924-27111195	0	0	0.141829	0.615546	0	0.307044
TCONS_00102948	8:23838869-23872893	0	0.415615	0.335822	0.864285	0.175164	0.233035
TCONS_00098123	7:85731170-85761565	0	0	0	0	0.889904	0
TCONS_00024352	13:98364236-98408481	0.897138	0.777768	0.958223	1.4585	1.04702	1.78849
TCONS_00087267	6:89295112-89318066	1.27734	0	0.134556	0.897325	1.21587	0.291298
TCONS_00014592	11:21983664-22145003	1.2807	3.49916	0	2.72539	2.09168	2.42328
TCONS_00109806	9:134953330-134974096	0.108603	0.304342	1.92891	0	0.836233	2.31052
TCONS_00104200	8:115244865-115256298	0.465293	0.540164	0.069921	0	1.14438	0.838887
TCONS_00072264	4:96637320-96690623	0.115247	0.086966	1.36404	0.874595	0.932977	0.718192
TCONS_00056706	2:5144339-5181376	0.220266	1.09068	0.623279	0.53439	0.810101	1.08359
TCONS_00079821	5:101820025-101858750	0.135275	0	0.125542	0.668508	0	0
TCONS_00039238	15:106516323-106775659	2.24482	1.83585	1.35497	2.73963	2.13066	3.96244
TCONS_00084717	6:49947172-49948599	0.957904	1.71629	2.11624	1.35296	4.04375	2.69131
TCONS_00023357	13:46593210-46595175	0.347765	0.722481	0.259509	0.21926	1.68522	0.344612
TCONS_00019341	12:13488561-13494106	1.24372	1.66897	2.81386	2.04936	3.62015	4.4561
TCONS_00011209	10:56244104-56567198	0.886912	0.721629	1.3312	1.1906	1.23155	2.47568
TCONS_00012922	11:366360-496713	0.494555	0.647098	1.46383	1.17741	1.51757	1.20331
TCONS_00057716	2:18618268-18726355	0.358081	0.279198	0.596079	0.048422	0.243528	0.401661
TCONS_00029928	13:200866171-200867141	0	0	0.783734	0.647255	0.413573	0.720658
ENSSSCT00000055418	17:53705211-54557486	0.012206	0.029185	0.104859	0.196951	0.262749	0.202592
TCONS_00118870	X:35725671-35740937	0.313068	0	0.2922	0.343782	0.187054	0.801843
TCONS_00040968	15:66251242-66252705	0.514004	0.817455	0.536379	0.845233	2.02945	0.355102
TCONS_00020813	12:42810557-42820583	0.46011	1.87099	1.64579	0	3.66736	2.27644
TCONS_00086758	6:79530718-79555048	0.484597	0.597996	0.369135	0.436471	0.309466	0.962115
TCONS_00093012	6:82832612-82925305	1.05767	0.617683	2.31738	1.08525	1.20952	3.42295
TCONS_00114583	AEMK02000452.1:1650030-1765830	0.789621	2.4445	0.27244	1.35764	5.71206	1.55068
TCONS_00099205	7:11235132-11245313	0	0	0.312561	0	0	0
TCONS_00107327	9:21700439-21781238	0.08646	0	0	0.571283	0	0
TCONS_00088282	6:151245489-151251398	0.109878	0.364371	0.675373	0.384797	0.591107	0.519062
TCONS_00044008	16:32336413-32462626	0.627004	1.25672	0.63816	0.333274	2.94111	0.765643
TCONS_00068724	3:72983123-73028636	0.735701	0	0	0	0	0
TCONS_00070702	4:34645796-34823610	0.847893	0	0	0	0	0
TCONS_00013931	11:78751298-78753438	1.84846	1.63551	0.884647	1.98514	4.51996	0.616282
TCONS_00027732	13:67921696-67983788	0.235854	0.276895	0.329148	0.277864	0.332368	0.124667
TCONS_00102586	8:896300-928019	1.91923	1.08685	0.533473	0.938581	3.93751	0.65023
TCONS_00027650	13:61442817-61453807	1.07696	0	0.196938	0.267822	0.524955	0.215541
TCONS_00111362	9:49098669-49111387	6.18866	0	0	5.10183	9.17269	16.1571
TCONS_00116122	AEMK02000682.1:774491-776183	0.368802	0.326717	0	0	1.09121	0
TCONS_00120591	Y:7233075-7285985	0.352833	0.648583	0.071115	0.429555	1.17282	0
TCONS_00012045	10:26110172-26264030	0.05437	0.298716	0.227063	0.201629	0.736315	0.125851
TCONS_00029518	13:165654582-165655458	0	0	0.990493	0.352915	0.764502	0.071541
TCONS_00014104	11:2531845-2640736	0.668111	0.833662	0.430256	0.999167	0.398452	0
TCONS_00044315	16:50516642-50734357	0	0	0	0	1.00956	0.782134
TCONS_00116861	X:35902179-35904174	0.246241	0.26605	0.286133	0.404041	0	0.16778
TCONS_00069133	3:96849008-96872405	1.68154	1.56763	0.308155	2.01808	2.17395	3.34725
TCONS_00025686	13:189114527-189275839	0.692212	0.758838	0.109059	0.08541	0.377775	0.474409
TCONS_00081771	5:59411879-59525563	0.728042	0.334955	0.659562	1.78951	0	0.338373
TCONS_00021817	12:59094833-59134697	2.73445	1.25886	1.79071	4.73259	1.9787	0.751334
TCONS_00111775	9:67120210-67157145	0.774047	0.802639	0.236273	0.933387	0.58152	0.318447
TCONS_00110243	9:6664192-6666564	0.364471	0.236186	1.24285	0.360222	1.22523	0.648989
TCONS_00012004	10:24956425-24976482	0	0	0	13.4489	10.0446	6.93571
TCONS_00026356	13:10900717-11360024	0.651153	2.04508	1.4318	2.79656	2.31205	3.34016
TCONS_00044004	16:31915029-32009201	0	0	0	0.578019	0	0
TCONS_00095089	6:169884457-170189354	0.42942	0	0.057997	1.07661	0.605877	0.603584
TCONS_00088220	6:145823236-146157404	0.287047	0.578188	0.380998	0.365807	0.82963	0.902987
TCONS_00017141	12:33212478-33214735	3.18389	0	2.02322	1.92852	2.39915	2.38057
TCONS_00098136	7:86240521-86243380	0.120581	0.847482	0.095757	0.033049	1.62992	0.106785
TCONS_00081847	5:61871957-61972756	1.194	0	0.050525	1.37947	1.60387	0.187275
TCONS_00015533	12:4526056-4529307	2.45721	0	0	1.68774	0	0
TCONS_00042305	15:132279929-132281961	0.60785	0.338044	0.212662	0.712952	0.323477	0.709168
TCONS_00008339	1:186512157-186529667	0.311475	0.260195	0.48573	0.396215	0.400899	0.286435
TCONS_00042474	15:139552944-139570181	0.080077	0.129281	0.865383	0.46314	1.18823	0
TCONS_00072541	4:99227058-99242561	1.81942	2.43015	3.24602	1.78973	6.0209	5.02445
TCONS_00118201	X:122120262-122234477	0.111616	0.330783	0.739971	0.455501	0.498594	0.947777
TCONS_00037260	14:128333302-128356245	1.71811	0.007872	0	0.010198	0.006153	0
TCONS_00041254	15:78733700-78772182	0	0	0	0.323849	0	0.621933
TCONS_00016751	12:22573319-22585828	0.708885	0.954264	0.599954	0.895442	1.41087	0.999117
TCONS_00112450	9:109095820-109166758	0.080425	0.191063	0.576346	0.594262	1.30465	0.08259
TCONS_00013953	11:78946336-79027969	0	0	1.15575	0	0	0
TCONS_00044698	16:78983247-78990459	0.096198	0	0.080521	0.074174	0.327399	0
TCONS_00094603	6:156599866-156601597	0.618906	0.371428	1.24711	0.844472	1.16517	0.759549
TCONS_00012300	10:41563512-41569889	0.430322	0.661404	0.332629	0.625046	0.883372	0.039688
TCONS_00008556	1:201681459-201766507	0.777071	0.911681	0.984218	1.21571	1.73948	1.60584
TCONS_00093162	6:85095412-85185861	0	0	0	0.8128	0	0
ENSSSCT00000053319	3:21638531-21650795	0.198941	0.503772	0.49315	0.644618	0.872804	0.381699
TCONS_00005988	1:54627708-54633646	1.53985	0	4.01508	2.5047	1.12657	1.2913
TCONS_00018275	12:55405457-55523163	0.36948	0.689386	0.751103	1.42073	0.517484	1.18127
TCONS_00057913	2:32984199-33174901	0	0.074369	0.101682	0.753129	0	0.031988
TCONS_00022208	13:17642214-18032174	0.41267	0.132813	0	0.535928	0.147903	0.15465
TCONS_00119368	X:58208872-58450380	0.320557	0.188734	0.104988	0.157901	1.55152	1.1378
TCONS_00055196	2:116434842-116738674	0.243151	1.73639	0.252936	1.20005	3.11056	0.689693
TCONS_00041629	15:101510594-101524076	0	0	0	0.571292	0	0
TCONS_00039052	15:101510594-101524076	1.09741	0	0	0.019714	0	0
TCONS_00062767	3:28567674-28612251	0.55594	0.602844	0	0.521843	1.99006	1.52256
TCONS_00093188	6:85567457-85597244	1.8532	0.648696	2.47171	0.823751	0.56579	0.825459
TCONS_00115943	AEMK02000682.1:1261118-1293601	0.108038	0.068574	0.700648	0.098347	0.180139	0.083078
TCONS_00056553	2:4119993-4136723	0	0.156298	0.135634	0	0.30743	0.02902
TCONS_00081239	5:24703361-24877213	0.514502	0.086421	0.624968	2.19972	0.185602	0
TCONS_00024962	13:133504762-133574442	0	0.048725	0.21876	0	0.806536	0.173429
TCONS_00112172	9:92528664-92823577	0.559162	0.178041	0.297819	0.670653	1.01684	0.516048
ENSSSCT00000044358	AEMK02000469.1:6685-30909	0	0	0.301192	0	0.468748	0
TCONS_00070933	4:43936727-43938963	0.435472	0.3768	0.24749	0.596115	1.16735	0.210303
TCONS_00088218	6:145823236-146157404	0	0	0	0	6.53867	0.880973
TCONS_00088558	6:161160289-161603725	0.84522	0.072966	0	0.646098	0.245817	0.594799
TCONS_00060594	2:103744329-103823573	0.866361	2.12934	0.365082	0.945212	4.00439	0.565709
TCONS_00021765	12:57972137-58011789	0	1.13563	1.67282	0	1.24465	0.688006
TCONS_00062970	3:38039651-38046754	0.777359	0.698906	0.173147	0.51187	1.36126	0.330702
TCONS_00023102	13:34553697-34565645	0	0	0	0.108688	0.264986	0.864634
TCONS_00102405	7:116663500-116665259	0.61414	0	0	0.460181	0.584367	0.596838
TCONS_00114662	AEMK02000452.1:3073218-3077237	4.28741	0.512885	0.102604	0.331679	0.679947	9.17926
TCONS_00064442	3:72380869-72494507	0	0	0	0.763201	0	0
TCONS_00014849	11:64086661-64309444	0.640773	0.276232	0.04877	0.551629	0.637033	0.101345
TCONS_00108159	9:51969857-51977269	4.85624	3.12838	3.81612	6.03914	8.02076	3.4102
TCONS_00062616	3:21638531-21650795	0	0.033483	1.02371	1.73363	3.42158	0.764365
TCONS_00029984	13:204594251-204594993	0	0.117733	0.287629	0.080159	0.654278	0.085877
TCONS_00104531	8:135330917-135430602	0.2613	0.155164	0.166095	0.1794	0.013018	0.097548
TCONS_00103743	8:75755914-75963092	0.131663	0.171463	0.645635	0.151432	0.55889	0.433047
TCONS_00032179	14:61646717-61678111	0.158235	0.989864	0	0	1.17311	0.325172
TCONS_00011536	10:10978650-11001036	1.17565	1.34609	1.52783	1.6748	3.35506	1.12026
TCONS_00037253	14:127629483-127650125	7.44354	6.6079	5.07535	9.68961	10.0552	3.32529
TCONS_00101702	7:80357425-80481884	0.807295	1.04312	1.414	1.43419	2.07138	1.78999
TCONS_00043547	16:75407691-75409253	0	1.49269	0.156303	0.554081	1.40947	0.367617
ENSSSCT00000039862	5:73898261-73947405	0.025974	0	0	0.168045	0.03633	0
TCONS_00107833	9:45619380-45644243	0	0.12151	0	0	0.833835	0.074426
TCONS_00066761	3:21638531-21650795	0.787334	1.44158	1.30421	1.51183	1.22861	0.738628
TCONS_00056590	2:4703792-4708194	1.07168	1.68001	0.360636	1.64255	2.2436	0.677368
TCONS_00088281	6:151245489-151251398	0.371549	0.544799	0	0.337329	0	0
TCONS_00108264	9:55903989-56182923	0.583744	0.466965	0	0.293476	0.818598	0
TCONS_00048766	18:17834459-17948085	0.269938	0.417885	0.657026	0.330084	0.457951	0.982879
TCONS_00035731	14:60862670-60905183	0	0	2.70063	0	0	0
TCONS_00060965	2:136833404-136957536	9.26294	3.30543	6.66496	9.25808	10.4887	7.00647
TCONS_00087081	6:85373283-85529441	1.42159	1.59021	0.399513	0.70961	1.14086	0.832055
TCONS_00059931	2:77391310-77393306	0.145485	0.424059	0.458159	0.514421	0.632781	0.331164
TCONS_00110516	9:11979105-12021160	0.212448	0	0.045479	0	0.964146	0
TCONS_00037523	14:140632031-140657623	1.2744	6.20306	1.47763	2.0794	4.65325	1.20762
TCONS_00089358	6:12014284-12108079	0.456126	0.315154	0.662857	0.752999	0.734943	0.887427
TCONS_00042588	16:322187-345898	0.058795	0	1.73972	1.64156	0	0.067632
TCONS_00011537	10:10978650-11001036	0.047731	0.2792	0.360095	0.89004	0.609304	0.504692
TCONS_00044236	16:46681271-46965734	0.446719	0.264899	0.210662	0.377087	0.281125	0.291908
TCONS_00100087	7:31096194-31216434	0.957373	0.875416	1.24571	1.50854	1.82221	1.41489
TCONS_00012725	10:60936549-60938686	0.389584	0.753735	1.5669	0.952805	1.62037	1.77053
TCONS_00043521	16:73328000-73336326	4.28874	3.81934	4.1879	5.30996	9.03671	5.86938
TCONS_00013264	11:14969719-14983997	0.490476	0	0	0.620623	0.193186	0
TCONS_00114945	AEMK02000510.1:357434-465583	0.725633	2.64651	0.044188	1.2225	3.81993	1.00614
TCONS_00016103	12:18139942-18243109	0.245816	0.337001	0.022896	0.365414	0.320532	0
TCONS_00100914	7:57102756-57147230	0.943075	2.25325	0.690879	0.598215	4.58546	0.952244
TCONS_00087585	6:98254392-98255522	0.194564	0	0.286019	0.153025	0.187882	0.623455
TCONS_00065479	3:125353118-125493368	1.73858	0	16.9953	0.602512	0	23.6811
TCONS_00001792	1:116532974-116606475	0	0	0.000431	0.000831	0	3.60197
TCONS_00086352	6:70671357-70672674	0.676286	0.198772	0	0.638665	0.487052	0.30295
TCONS_00093096	6:83883454-83884429	0.774626	0	0	0.95161	0	0.413114
TCONS_00007755	1:152462308-152465142	0.163004	0.155293	0.687261	0.263055	0.83583	0.486978
TCONS_00088970	6:52118-52696	0	0.465401	0.200108	0.120952	0.612845	0
TCONS_00038239	15:48893839-48897566	0	0.106517	0.279132	0	0.138361	0.694261
TCONS_00072439	4:98062188-98180578	0.484721	0.648718	0.86588	0.326489	2.53086	0.646543
TCONS_00019561	12:18139942-18243109	0.716021	0.531235	0	1.44021	0.540145	0
TCONS_00095381	7:5871566-5895624	0.153346	0.255376	0.242414	0.160691	0.518201	0.216802
TCONS_00013948	11:78849087-78901458	0	0	0.05207	0.949297	0	0.188805
TCONS_00014206	11:6866622-6906338	0.947071	0.684094	0.144441	0.846573	2.32084	0.009102
ENSSSCT00000046899	9:66696500-66723911	0.178718	0.141007	0.294943	0.122613	0.394307	0.275609
TCONS_00100723	7:52195339-52202629	0.452195	0.604332	1.28373	1.24562	0.719958	1.46137
TCONS_00017263	12:37685487-37711774	0.279561	0.51279	1.61348	1.58616	1.15939	0.374024
TCONS_00116414	MT:0-1245	0	0	3.39273	0	0.93351	0
TCONS_00067665	3:41038415-41062032	1.10421	0.574767	0.352063	0.300349	1.05211	0.520183
TCONS_00002948	1:170070231-170073164	0.513855	0.51559	0.497405	0.521815	0.410424	0.582312
TCONS_00074031	4:34328189-34332471	0.549794	0.168205	0.80342	0.714011	0.105827	0.799729
TCONS_00017167	12:34284476-34287587	0.842862	0.841809	1.34015	1.27492	1.83691	1.53767
ENSSSCT00000059380	9:134999254-135006940	0.102821	0.244028	0.142361	0.254359	0.202244	0.561856
TCONS_00010276	10:12774493-12821718	0.612317	0	0.718448	0	0.148773	0.543692
TCONS_00070182	4:940764-949866	7.20719	4.83484	2.67819	3.46371	15.5732	2.41202
TCONS_00022172	13:14085958-14092260	0.592828	0.216161	0.383071	0.085677	0.390132	0.84623
ENSSSCT00000044504	AEMK02000282.1:21379-50037	0	0.360823	0	0.228694	0.503147	0.522628
TCONS_00100285	7:37143355-37166743	0	0.653324	1.69659	0.134241	2.39204	1.29121
TCONS_00071407	4:80190930-80501718	0.255961	0	0	0.24907	0.705957	0
TCONS_00092220	6:64188028-64247132	0.293395	0.5607	0.452188	0.131553	1.18721	0.605537
TCONS_00039152	15:104767652-104894921	0	0	2.19557	0	0.969034	1.02254
TCONS_00094818	6:165060282-165079767	0.177656	0	0	0	0	0
TCONS_00015114	12:180590-182082	0	0.530998	0.328363	0.716923	0.187553	0
TCONS_00037436	14:135041499-135089100	0.381839	0.374482	0.651996	0.565498	0.897281	0.867081
TCONS_00010900	10:39275648-39798363	0	0	0.968062	2.24889	0.0386	0.24681
TCONS_00014311	11:11815247-12158848	0	0.414672	0.876736	0	1.04994	0
TCONS_00003576	1:208983504-209173985	0.748987	0.524172	0.118337	1.19149	0.482464	0.267864
TCONS_00065093	3:110551815-110741130	1.3948	1.43126	2.37694	2.76216	1.2941	3.98059
TCONS_00113739	AEMK02000328.1:450411-459351	0.199733	0.293864	0.159262	0.153691	1.05385	0
TCONS_00028993	13:136210365-136211948	0.963924	0.332849	0.893398	0.42675	0.704291	1.91353
TCONS_00095057	6:168742002-168760286	1.74555	1.65768	2.41425	1.81556	4.09104	2.69224
TCONS_00067209	3:38673638-38674709	0.194309	0.657962	0.091989	0.465326	0.2876	0.101153
TCONS_00065561	3:127654793-127664318	0.141119	0	0.687215	0	0.72765	0
TCONS_00026642	13:29537576-29589115	0.206563	0.53911	0.112651	0.443258	1.03297	0.068601
TCONS_00092564	6:74691652-74730046	0.332618	0.302474	0.46303	0.6868	0	0.751807
TCONS_00106729	9:369577-388949	0.418295	0.685493	1.22628	0.859812	1.51865	1.34468
TCONS_00087377	6:92216030-92225811	4.83424	4.9685	1.08744	5.97247	9.65978	8.30047
TCONS_00065593	3:131443581-131444799	0.263468	0.593404	0.242482	0.225646	0.50576	0.745265
TCONS_00034056	14:7562400-7564544	0.187857	0.141402	0.348683	0.250631	1.07993	0
TCONS_00013481	11:23237691-23913112	0.642135	0.569055	0.169075	0.581291	1.21811	0.557299
TCONS_00044003	16:31915029-32009201	0.373666	0.44323	0.868267	0	1.81925	0.326507
TCONS_00025740	13:192597406-192602819	0.295275	0	0.216339	0.585914	0	0
TCONS_00092580	6:74930261-74962295	1.20247	1.14175	0.270499	1.60784	1.32844	0.344658
TCONS_00108480	9:66398116-66435585	0.324041	0.175054	0.300726	0.522782	0.603814	0.08138
TCONS_00065333	3:115297702-115458866	0.639384	0.016077	0.288245	0.02113	1.12688	0
TCONS_00022186	13:14969862-15188311	0	0	1.05704	0	0	0
TCONS_00041757	15:105587083-105593247	0	2.07371	0	0.029383	0	0
TCONS_00051598	2:7845341-7883945	0.713118	0.385357	0.752973	0.403912	0.779713	0.729038
TCONS_00065344	3:117446530-117575717	0.136875	0.096974	0	0	0.481834	0
TCONS_00012617	10:56860311-56862415	0.137579	0.147408	0.839713	0.648266	0.617497	0.656484
TCONS_00055765	2:141878456-142077913	12.1912	16.3079	6.40614	19.6964	12.0976	17.3752
TCONS_00065941	3:6037740-6159408	0.324901	0	0	0	176.345	0
TCONS_00026355	13:10900717-11360024	4.24408	1.26054	2.18678	3.88521	4.26577	1.84234
TCONS_00070595	4:20645037-20935759	0.592754	1.13238	0.850531	0.620195	2.1887	0.664988
TCONS_00060047	2:78961455-79016627	0.904918	0.006071	1.01392	0.464753	2.19335	0.801516
TCONS_00061912	3:7407929-7572389	0.687634	0.569603	0.08827	0.57136	1.0157	0.152333
TCONS_00028374	13:100439584-100442864	0.942733	1.2008	1.14182	1.93983	1.84793	1.06173
TCONS_00051969	2:12279552-12286698	0.97263	0.565331	0.555425	0.814724	1.74524	0.657926
TCONS_00063161	3:39828604-39847351	0.198201	0.184957	0.067318	0.230369	0.180132	0.163646
TCONS_00087461	6:94944983-94990897	0.206973	0.536397	1.3217	2.57969	0.34585	0.533231
TCONS_00056190	2:151556425-151558372	0.231221	0.215324	0.183944	0.933287	0.493814	0
TCONS_00030149	13:207666627-207676713	0.064883	0.690851	0.299619	0.577354	0.925104	0.115593
TCONS_00046195	17:51760919-51771076	0	0	0	1.89023	0.074108	0
TCONS_00085398	6:55673203-55685532	0.274986	0.153729	0.594187	0.517221	0.804657	0
TCONS_00070741	4:36031839-36228348	0.710337	1.14517	0	2.74574	1.69842	0
TCONS_00020980	12:45223578-45427726	0.346864	0.164801	1.11973	1.03671	0.057187	1.02702
TCONS_00028156	13:84611760-84656112	0	0	0.853767	0.454623	0	0.200756
TCONS_00001639	1:111584143-111586353	0.136857	0	1.16785	0.541509	0.779063	0.87974
TCONS_00032020	14:56604925-56608191	0.386752	0.417307	0	0.700111	0.500135	0
TCONS_00113256	AEMK02000200.1:101429-103445	2.37657	1.70184	1.79648	1.80811	2.44082	4.67395
TCONS_00042590	16:322187-345898	1.82795	0.086853	1.14454	1.68733	1.04089	1.49985
TCONS_00076704	4:130208450-130242371	0.455575	1.24008	1.1928	1.12458	2.00913	1.22581
TCONS_00009629	1:264893752-264896760	0.232629	0.172745	0.453449	0.303679	0.899437	0.221582
TCONS_00082758	5:94842743-94861436	0	0	108.398	60.369	0.507551	0
TCONS_00033713	14:134002227-134154652	0.326669	0	0.331101	0.044993	0.050796	0.517139
TCONS_00000032	1:578464-719928	0.934918	0.509235	0	0	0.592318	0.062672
TCONS_00061003	2:137938952-137940695	8.79447	2.79741	3.63006	4.10441	8.82576	5.82752
TCONS_00005871	1:40589967-40640716	0.886371	1.0587	1.7845	2.22431	2.09524	1.08445
TCONS_00099110	7:5262580-5320414	0.808396	0.046486	1.00694	0.691149	0.455855	1.40058
TCONS_00048496	18:6632982-6724529	0.697606	0.001463	1.59698	0	2.98943	2.72898
TCONS_00111688	9:64863741-64869316	0.124999	0.814678	0	0	0	0.958131
TCONS_00065298	3:114385405-114387028	0.725286	0.400856	0.03817	0.198138	1.34032	0.169255
TCONS_00044688	16:78844786-78850062	1.34454	1.34373	0	0.483877	2.95838	0
TCONS_00053172	2:61139044-61243125	0	0	0	0	0	0.732268
TCONS_00103882	8:84390732-84428917	1.06363	0.784451	0.724892	0.681178	1.46071	0.343934
TCONS_00027676	13:65721469-65757688	0.534043	0.89502	2.90297	0.004427	1.61704	2.3105
TCONS_00113737	AEMK02000328.1:312622-314318	0.19785	0.680823	0.780989	0.246221	0.542341	0.956739
TCONS_00054094	2:74672838-74699399	4.46546	6.43719	7.95206	6.99761	7.85957	12.2557
TCONS_00062985	3:38073561-38302243	0.582102	0	0	0	0.464836	0
TCONS_00003491	1:202282866-202602969	0.473573	0.862768	0.78042	1.23805	1.65955	0.316982
TCONS_00052395	2:28813930-28828429	0.670769	0.48457	0.436451	0.611089	0.948981	0.667896
TCONS_00035719	14:60444976-60469059	0.614777	0.616357	0.645507	0.449725	1.28356	1.05287
TCONS_00104530	8:135330917-135430602	0.426411	0.650885	0.66874	0.312065	1.57655	0.608648
TCONS_00012513	10:51520327-51552875	0.220292	0.278151	0.287393	0.396902	0.447181	0
TCONS_00080842	5:19211295-19212809	0.969139	0.558204	1.22272	1.46942	2.19836	0.238431
TCONS_00043564	16:78317047-78324610	0	1.51619	0	0	1.52653	2.25857
TCONS_00076125	4:109980001-109984180	0	0	0.398237	0.118534	0.796254	0
TCONS_00009772	1:268650109-268727670	0.757771	0.966559	0.2466	0.810269	0.932992	0.522558
TCONS_00057449	2:13143604-13209250	4.23836	3.64369	5.45979	5.29774	8.1776	6.69085
TCONS_00096771	7:41344803-41457884	0	0	0	0	0	1.27405
TCONS_00003441	1:201343469-201477923	0	0.994851	0.39717	0.065177	1.76337	0
TCONS_00026484	13:21898326-21899185	2.2879	0.375222	0.278188	2.10668	0.753653	0.542705
TCONS_00034538	14:30319518-30496742	9.8411	0.333124	0.990417	0	0	0.411945
TCONS_00000184	1:7849879-7856063	0.737482	0.279686	0.371833	0.758042	0.775591	0.330428
TCONS_00024530	13:117833704-118088369	0.420649	0.454053	0.514903	1.73263	0.260805	0.07462
TCONS_00049645	18:2862103-2963183	0.466337	0.002329	0.641439	1.77474	0	0
TCONS_00092894	6:81129910-81144137	0	0.497906	0.092108	0	0.883305	0
TCONS_00017752	12:48171858-48416701	0.590895	1.65389	0	2.2171	2.83471	2.22395
TCONS_00074282	4:50276333-50477163	0.618079	0.428831	0.946172	0.749867	1.88264	0.07377
TCONS_00028832	13:131129556-131134873	0.123252	0.112136	0.05435	0.012908	0.035981	0.074546
TCONS_00060824	2:130938994-130966144	1.29495	0.613777	0	0.935232	1.51018	0
TCONS_00096987	7:52202709-52255911	0.875348	1.18591	1.07648	0.497025	1.69862	1.10087
TCONS_00028850	13:131391798-131493623	0.414471	0.882403	0	0.264648	0.689428	0.331703
TCONS_00009628	1:264893752-264896760	0	0.561641	0	0	0.712424	0
TCONS_00085504	6:57258200-57296515	0.930061	0.08642	0.22261	0.646205	0.478005	0.015014
TCONS_00083529	6:19437398-19489761	0.779416	1.41663	0.722351	0.589215	2.70048	0.92397
TCONS_00066684	3:18530641-18533220	0.210305	0.178687	0.031879	0.14539	0.067082	0.01912
TCONS_00084798	6:51124541-51231128	0.323495	0.043854	1.85748	0.275406	0.266424	0.043217
TCONS_00114415	AEMK02000452.1:2106973-2331635	0	1.62307	0	0.800289	0	0
TCONS_00063154	3:39828604-39847351	4.35428	4.4738	11.3742	5.89679	11.9994	9.27401
TCONS_00081759	5:58022732-58150185	0.550107	0.43994	0.394422	0.935587	0.482379	0
TCONS_00095104	6:170286864-170299268	0.14272	0	0.275631	0.804733	0.046602	0.062754
TCONS_00083872	6:31662537-31677067	0.114071	0	1.1167	0	1.17882	0.715482
TCONS_00085804	6:61705832-61718374	0.380927	1.51625	2.05325	1.88853	1.82706	1.83984
TCONS_00068837	3:78419942-78440762	0.208706	0.10365	0.524222	0.218167	0.755056	0.710914
TCONS_00018565	12:61273942-61319117	0	0.471604	0	0.949035	0	0
TCONS_00081275	5:30467896-30485066	0.727596	0.226852	0.458312	0.815763	0.657741	0.389514
TCONS_00018087	12:52774527-52777202	0.921505	0.639096	0.540647	1.79765	0.36133	0.7743
TCONS_00098615	7:103963244-104190377	0.212073	0	0	0	0	0.669023
TCONS_00012827	10:65559039-65704890	0.177259	0.864523	0.139078	0.080671	0.847995	0.6479
TCONS_00069721	3:121818380-121820882	1.111	1.09014	1.537	0.96187	1.94759	2.49177
TCONS_00064539	3:77636110-77648522	0.063446	0.08843	0.445072	0.332157	0.475272	0.866944
TCONS_00048803	18:18795879-18932981	1.66881	1.90463	1.18585	3.68945	2.63959	0.540067
TCONS_00104805	8:2312267-2319374	0.638114	0.706406	0.143615	0	0.383571	0.920832
TCONS_00048567	18:8869514-8910615	1.1867	0.352541	0	1.49028	0.359074	0
TCONS_00073656	4:1448315-1468756	0.125656	0.663434	0	0.415133	0	0.235628
TCONS_00089324	6:8321999-8486134	1.20672	0.907461	1.13362	2.17264	0.993896	1.90241
TCONS_00001088	1:74762573-74771286	0.360523	1.37741	1.28745	0.762617	1.03639	1.04292
TCONS_00095350	7:4644663-4685892	0.701891	0.127733	0	0.623861	0	0.351369
TCONS_00028994	13:136212137-136347411	0.364625	0.296989	0.128498	0.133085	0.577447	0.921706
TCONS_00018899	12:2455903-2478127	1.47005	1.63455	2.21645	5.29383	1.53233	0.652489
TCONS_00030419	14:9258113-9438692	0	0	0	0.57046	0	0
TCONS_00060503	2:98331786-98371579	0	0	0	0	0.627329	0.338905
TCONS_00011761	10:17155037-17156200	0.791035	0.526473	0.550283	0.773996	1.10674	0.646232
TCONS_00017143	12:33212478-33214735	0	0	0.706453	0	0	0
TCONS_00011772	10:17437794-17440234	0.950445	0.408346	0.643245	0.977652	0.804944	0.985953
TCONS_00065335	3:115297702-115458866	1.34545	0	1.45847	0.012152	0	2.07678
TCONS_00048856	18:20080380-20084433	0.094242	0.334386	0.257296	0	0.319143	0.561562
TCONS_00105844	8:75989202-75995285	2.36251	1.36605	0.295479	4.37716	1.1217	0.105487
TCONS_00113472	AEMK02000258.1:302710-304265	0.316254	0.18586	0.608865	0.444696	0.604442	0.502034
TCONS_00003456	1:201343469-201477923	0	0.318356	0	0.591009	0.161399	0.007679
TCONS_00104535	8:135330917-135430602	0.966056	1.21886	0.899361	1.00576	2.89629	1.76964
TCONS_00045291	17:31797526-31829161	6.69819	6.51026	5.95631	10.9427	12.3541	6.88482
TCONS_00045542	17:35914213-35965127	0.797971	0.317995	0.458652	1.40051	0.19636	0.599777
TCONS_00023723	13:68945546-68996606	0	0	0.439896	0	0.602924	0
TCONS_00104564	8:135687747-135765938	0.080811	0.062305	0.042282	0.027142	0.144143	3.06534
TCONS_00082762	5:95848916-95894322	0.265814	0.315084	0.491114	0.117068	0.148768	0.548318
TCONS_00073446	4:153292-159106	1.72899	0.742232	0.529059	1.00502	1.07461	1.76422
TCONS_00105303	8:40780887-40784680	1.10023	1.3182	2.37671	1.52198	2.25786	2.6492
TCONS_00018563	12:61273942-61319117	0.284088	0	2.31739	0.027867	0	1.34108
TCONS_00003129	1:183863456-183873649	0.483275	0.140932	0.516077	0.2877	0.729782	0.590133
TCONS_00009860	1:269684837-269686962	0.211953	0.579045	0.47155	0.847518	0.520057	0.532002
TCONS_00021815	12:59094833-59134697	21.7365	20.9851	20.8956	18.5672	30.2439	24.6743
TCONS_00109636	9:127920687-128165242	1.92051	1.82279	1.7813	2.10617	1.18087	1.70208
TCONS_00030074	13:207015098-207040437	0.480718	1.27916	0.671652	0.631112	1.00917	0.349953
TCONS_00085859	6:62294948-63320751	0	0	0	1.87315	0	0
TCONS_00064817	3:96431755-96590769	0.270699	1.26017	1.11772	1.45086	1.8895	0.416323
TCONS_00010097	1:273698338-273797613	1.20349	0	0.307757	0	0	0.008554
TCONS_00044486	16:64251163-64314546	0	0.091185	0.468375	0.625487	0.38116	0
TCONS_00064835	3:97207404-97211452	0.472001	0.481927	0.438776	0.323123	1.09602	0.316634
TCONS_00011213	10:57657713-57663704	0.648644	0	0.180552	0.347432	0.584462	0.606317
TCONS_00101935	7:93908966-93974366	0.941634	0.336446	0.157115	0.689012	1.02958	0.059108
TCONS_00061407	2:150258606-150518895	1.12546	1.37698	0.257141	0.192201	2.27083	1.18632
TCONS_00035695	14:59938977-59940282	1.24953	1.54489	1.36352	2.28396	1.68893	1.86414
TCONS_00095092	6:169884457-170189354	0.348286	0.385393	0.146868	0.826741	1.27504	0.369175
TCONS_00107815	9:45182399-45217783	0.328699	0.143656	0.244314	0.183068	0.631644	0.08815
TCONS_00079598	5:87433567-87434217	0.220391	0	0.128678	0	0.499048	0.065099
TCONS_00004722	1:268738502-268767931	4.65773	4.06564	1.15097	3.29271	6.66856	3.45492
TCONS_00026632	13:29537576-29589115	0	0	0.774835	0	0.333806	0.488699
TCONS_00070377	4:6957540-6961396	0	0	0.633483	1.23996	0	0
TCONS_00060046	2:78961455-79016627	0.000319	4.45945	0.000823	0.670124	0.129612	0
TCONS_00062781	3:30584712-31141840	0	0	1.04813	0	0	1.36347
TCONS_00086207	6:65334023-65338856	1.187	0.335267	0.392723	0.990252	1.34336	0.1704
TCONS_00050017	18:13575469-13637773	0.525882	0.807111	0.300862	0.716824	1.25549	0.735004
TCONS_00108639	9:70578880-70677256	0.22305	0.414731	0.414388	0.339941	0.226232	0.57917
TCONS_00108289	9:57121041-57152547	0	0.69302	0.365742	0.44031	0.061873	0.211473
TCONS_00093808	6:102872115-103199857	0.817883	0.501563	0	0.065789	0	0
TCONS_00075837	4:100440815-100471357	1.05001	0.081549	1.94525	1.29814	0.89499	1.671
TCONS_00111099	9:41630148-41631961	0.147285	0.339714	0.517337	0.191941	0.059012	1.01029
TCONS_00054974	2:96122043-96434978	0.804128	0.666543	0.461322	0.237826	0.236714	0.986533
TCONS_00073819	4:15210463-15385307	0.443573	0.86107	0.464762	0.510083	0.942025	0.669776
TCONS_00106644	8:134912500-135152016	0.299115	0.442709	0.346914	0.195447	1.00136	0.332953
TCONS_00120068	X:110843955-110963522	0.035876	0.832106	0	0	0	2.06467
TCONS_00021811	12:59094833-59134697	5.68361	7.39128	10.3575	3.28714	20.0029	9.69923
TCONS_00077008	5:4219471-4222641	0.64743	1.41585	1.07782	1.23598	2.58655	1.14582
TCONS_00013371	11:19032354-19082276	0.18571	0.336475	0	0.345675	0.669182	0.080265
TCONS_00055739	2:141376230-141396753	0.366512	0.435829	0.486397	0.81279	0.003871	0.985854
TCONS_00108170	9:52146783-52231245	0.582658	1.2807	1.08766	0.009826	1.05496	0.844353
TCONS_00045957	17:46686183-46687916	6.13936	10.2502	8.7731	6.09226	2.99626	15.3495
TCONS_00026635	13:29537576-29589115	0.393826	1.67394	0.346907	0	1.1089	0.323058
TCONS_00055738	2:141376230-141396753	0.54588	0.12399	0.005933	0.64461	0.055261	0.037728
TCONS_00029032	13:138018446-138109710	0.323487	1.15827	1.65913	0.846211	0.364608	0.395849
TCONS_00065337	3:115297702-115458866	0	0	0	0	0.90786	0
TCONS_00048059	17:58969937-58972321	0.648421	0.767865	0.659818	0.401598	2.00448	0.709604
TCONS_00047419	17:38517322-38637434	0.361943	1.71678	0	0.559463	2.89227	0.020777
TCONS_00003156	1:184496743-184550091	0.195405	0.304204	1.21656	0.888653	0.766891	1.06486
TCONS_00064411	3:72198755-72281811	3.47102	3.38022	6.5099	4.71339	5.61068	7.5467
TCONS_00119319	X:57079021-57080544	0	0.324561	0.473557	0.392259	0.215214	0.530973
TCONS_00057757	2:25172773-25173749	0.070737	0.362778	0.530324	0.19084	0.937709	0.457203
TCONS_00093018	6:83262042-83265359	0	0.65599	0.133764	0	1.26199	0.290553
TCONS_00103879	8:84390732-84428917	1.10613	1.6964	2.25088	1.7548	3.08519	2.2131
TCONS_00008619	1:205925107-206374319	0.418734	0.462446	0.629462	1.0452	0.61681	0.305141
TCONS_00038626	15:77135202-77135950	0.51908	0.418954	0.59513	0.837078	0.843083	0.382214
TCONS_00003424	1:201324964-201326232	1.27533	0.859104	0.909173	1.63683	1.68928	1.2776
TCONS_00002454	1:136121110-136236420	0	0	0	0	0	1.25102
TCONS_00039656	15:124882236-124918536	0	0	0	1.70985	1.19614	0.42854
TCONS_00003515	1:203720255-203771228	0	0	1.45367	0	0.021351	0
TCONS_00099447	7:22779584-22780268	0.815444	0	0	0.216638	0.695649	0.132408
TCONS_00074558	4:71038857-71318030	0.750166	0.560181	0.577634	0.751754	1.50865	0.701025
TCONS_00069383	3:109922956-110103245	0.466726	0.314142	0.237267	0.238414	1.72524	0.304784
TCONS_00120067	X:110843955-110963522	1.76693	0.659752	1.32475	0.74218	1.3993	0.49859
TCONS_00033510	14:124760403-125122384	0.430991	0.579884	0	0.659254	0.954991	0
TCONS_00035294	14:49615277-49809626	1.76489	0.699326	0.470065	0.335125	2.53408	0
TCONS_00114621	AEMK02000452.1:2106973-2331635	0	0	1.16796	0	0.76899	0.05777
TCONS_00030268	14:4416472-4453022	0	0.336296	0.092436	0.511299	0	0
TCONS_00062119	3:9761009-9770324	1.71057	2.22742	3.30811	3.32756	3.19758	2.71181
TCONS_00066131	3:8529648-8538752	0.561445	1.04567	1.67227	1.7894	0.802594	1.69756
TCONS_00109721	9:131833345-131903394	0.427805	1.06856	6.53316	2.72157	1.12666	1.80037
TCONS_00073358	4:130298042-130409569	3.22487	5.77002	5.21624	3.00666	10.5387	4.56116
TCONS_00103988	8:99539191-99544486	0	0	0.455719	0	0.513006	0.247476
TCONS_00106367	8:114053660-114146000	0.215302	0.2844	0.693634	0.260352	0.590841	0.361924
TCONS_00104799	8:2312267-2319374	0	0	0.651276	0	0.935328	0
TCONS_00048644	18:10593183-10648921	1.73333	0	1.27017	0	2.26909	0
TCONS_00093185	6:85533492-85536155	0	0	0	0	0.586506	0
TCONS_00047576	17:41464063-41479581	17.6078	20.6007	33.7249	30.8422	35.2461	22.6537
TCONS_00010908	10:39917087-39924910	0.273689	0.70631	0.715265	0.916383	0.615209	0.359235
TCONS_00055228	2:117698187-117879629	1.99285	2.46467	3.22352	2.00585	4.91692	0.951642
TCONS_00107993	9:46743958-46756680	0	0	0.192223	0	0	0.411979
TCONS_00107519	9:32943904-32944508	0.328776	0.637041	0.789723	1.25426	0.95871	0.305957
TCONS_00072714	4:104393647-104395318	0.609944	0.104851	0.671728	0.496539	0.245013	1.25115
TCONS_00081188	5:22816505-22881570	0.4757	0.509803	0.854834	0.156726	1.47265	0.766972
TCONS_00067534	3:40167592-40174638	3.93177	4.12466	3.37463	2.79205	9.09864	3.02357
TCONS_00023823	13:71761869-71934746	0.363249	1.97859	0	0.195774	1.58263	0
TCONS_00030842	14:29644968-29728216	2.17392	0	0	0	2.82047	3.60833
TCONS_00072673	4:103214938-103380227	0.200456	0.664705	0.345924	0.057932	0.81287	0.084646
TCONS_00098623	7:107658376-107913620	0.140366	0.796265	0.000481	1.5219	1.65831	1.25834
TCONS_00024051	13:81578416-81791923	0	0	0.014173	9.78338	0.013116	0
TCONS_00000644	1:32417498-32630653	0	0	0	0	0	1.08617
TCONS_00109379	9:117915442-118114655	0	0.161512	0.625916	0.246932	0.699293	0
TCONS_00091236	6:54288366-54308064	5.71762	8.41529	5.08412	4.82381	13.3711	5.90247
TCONS_00012483	10:50357371-50359050	0.965979	0.136103	0.429398	0.652577	1.08482	0.946094
TCONS_00109937	9:1971854-1973798	0.089207	0	0.493086	0.355742	0.237374	0.163441
[truncated: 5,550 more rows]
