# Supplementary material for: Transcriptional Differences of Coding and Non-Coding Genes Related to the Absence of Melanocyte in Skins of Bama Pig
Source: Genes (Basel). 2019 Dec 30;11(1):47. doi: 10.3390/genes11010047 (PMC7017308; doi:10.3390/genes11010047)
Supplement: Supplementary file 1 [file genes-11-00047-s001.zip › Table.S4 Differentially expressed mRNAs.xlsx]

## Sheet: Sheet2
MRNA	Gene	Locus(chromsome:start-end)	log2(fold_change)	Adjusted p value	W1	W2	W3	B1	B2	B3
ENSSSCG00000005193	TYRP1	1:209725496-209745763	-8.63197	0.03305	0	0	0.071837	28.5028	3.97291	4.6012
ENSSSCG00000000371	PMEL	5:21331467-21392707	-7.32194	0.00335	0.214627	0.151286	0.390643	102.91	15.1842	15.2004
ENSSSCG00000029545	GPRC5D	5:59535088-59546262	-7.10274	5e-05	1.85446	0.191224	1.02518	582.474	0.401593	5.53491
ENSSSCG00000033235	-	5:17571161-17579963	-7.06143	5e-05	3.08395	0.270074	0.618273	571.07	0.832706	2.09136
ENSSSCG00000038131	KRTAP11-1	13:194506051-194506525	-6.93491	5e-05	10.0099	0	3.84156	1309.48	0.17477	17.064
ENSSSCG00000000239	-	5:17635566-17645176	-6.57036	5e-05	16.8821	0.065533	4.58971	2429.51	0.31872	25.267
ENSSSCG00000000235	KRT82	5:17717923-17731954	-6.2835	5e-05	1.76499	0	0.949898	183.232	8.50094	2.23534
ENSSSCG00000020740	DSG4	6:115302302-115324853	-6.16038	5e-05	0.565224	0.040501	0.321206	76.3424	0.514831	0.28738
ENSSSCG00000004445	-	1:82150166-82155098	-6.14161	5e-05	0.726426	0.057973	0.623364	124.252	0.466235	0.998379
ENSSSCG00000029297	KRTAP27-1	13:193730802-193731423	-6.12939	0.0033	2.23572	0	0.829723	167.3	0	0.922989
ENSSSCG00000000249	KRT72	5:17936806-17948937	-6.04688	5e-05	1.32694	0	0.135866	101.374	2.05393	0.678745
ENSSSCG00000030350	-	12:21250442-21255560	-5.94414	5e-05	10.2562	0	1.21176	989.48	0.062638	8.315
ENSSSCG00000021755	-	12:21231794-21242549	-5.91508	0.0342	20.0547	0	3.69327	1696.12	0.099615	21.0442
ENSSSCG00000006605	RPTN	4:97127077-97131911	-5.90268	0.00015	0.108188	0	0.310985	27.2641	0	0.043499
ENSSSCG00000021668	KRT31	12:21209792-21213827	-5.8944	5e-05	14.0985	0	5.19512	1506.57	1.27537	19.4253
ENSSSCG00000036987	KRT40	12:21481897-21489286	-5.72959	0.0005	0.564586	0.096427	0.200323	57.129	0.649886	1.2541
ENSSSCG00000000240	KRT85	5:17679996-17691232	-5.66329	5e-05	4.53001	0.041887	4.87249	379.25	8.10708	2.90155
ENSSSCG00000006399	VSIG8	4:90637369-90644387	-5.6135	5e-05	8.32757	0.357778	4.57198	641.832	9.10645	8.5173
ENSSSCG00000025597	-	5:17620265-17631439	-5.61063	0.03425	16.1557	0	9.76906	1557.29	0.08734	20.4219
ENSSSCG00000016923	ACTBL2	16:36470502-36471633	-5.60308	0.04085	0.135256	0	0.189429	15.6838	0.425328	0.351893
ENSSSCG00000026868	LRRC15	13:131343939-131345685	-5.44792	5e-05	0.766336	0.161797	0.282975	53.9854	0.295673	1.1153
ENSSSCG00000000247	KRT71	5:17895717-17905181	-5.41363	0.03425	40.9228	0.027532	21.7823	2722.57	160.327	46.9974
ENSSSCG00000028334	KRT74	5:17914911-17924004	-5.27352	5e-05	11.2282	0.04681	7.12127	768.239	14.7613	17.4097
ENSSSCG00000034542	LYG2	3:55017571-55032344	-5.25804	5e-05	0.974391	0.07914	1.3415	99.4392	0.308893	1.97698
ENSSSCG00000017439	KRT32	12:21176088-21182646	-5.20504	5e-05	3.53384	0.505873	3.15627	210.703	4.00508	6.65041
ENSSSCG00000006579	S100A3	4:96084087-96086827	-5.19117	5e-05	76.1911	3.59942	26.0334	3924.56	22.3061	89.502
ENSSSCG00000010577	ELOVL3	14:113226581-113230208	-4.98588	0.0021	0.604958	0	0.029989	23.3486	0.303907	0.625471
ENSSSCG00000030461	HEPHL1	9:26356194-26436441	-4.90889	5e-05	0.483856	0.028952	0.405922	31.1849	1.13375	0.550561
ENSSSCG00000017464	KRT25	12:21703362-21709922	-4.89043	5e-05	90.5935	0.035214	59.098	4866.21	209.008	110.619
ENSSSCG00000003069	KCNN4	6:50579640-50593834	-4.83055	0.0042	0.049612	0.070056	0.039735	5.47737	0.32278	0.676481
ENSSSCG00000038121	-	4:97161429-97167199	-4.83046	5e-05	4.84459	0.040976	7.62027	319.728	17.8246	4.80486
ENSSSCG00000016297	NEU2	15:133473476-133476109	-4.8023	0.0025	0.294914	0.110236	0.054577	14.9548	0.833025	0.100322
ENSSSCG00000017437	KRT36	12:21155952-21160456	-4.78114	5e-05	0.920619	0.178275	0.505053	50.0969	1.03989	0.959549
ENSSSCG00000017461	KRT28	12:21659363-21669449	-4.77232	0.0102	1.20327	0.044473	0.429022	42.6086	2.14125	3.2615
ENSSSCG00000003481	PADI1	6:75829988-75872222	-4.67	5e-05	0.434216	0	0.262268	18.2459	1.58273	0.481891
ENSSSCG00000017462	KRT27	12:21677105-21682464	-4.64839	5e-05	32.3194	0	30.2219	1765.03	43.7788	54.0259
ENSSSCG00000033728	FABP9	4:55116362-55142036	-4.63162	0.0325	38.1233	0.640783	48.9298	2245.79	6.08715	37.6207
ENSSSCG00000003482	PADI3	6:75874246-75908508	-4.56596	5e-05	0.273798	0.074802	1.33111	35.9822	2.45336	0.706357
ENSSSCG00000001710	RUNX2	7:39762106-40349398	-4.54736	0.0182	0.064993	0	0.036081	0.457244	0.341624	0.918571
ENSSSCG00000022728	HOXC10	5:19197807-19202972	-4.51379	0.001	0.042513	0.215063	0.053189	2.07989	2.82437	4.18613
ENSSSCG00000017522	SP6	12:24103188-24104322	-4.48995	5e-05	1.13241	0	1.715	62.7978	2.59287	1.31576
ENSSSCG00000036706	SRMS	17:62549182-62555659	-4.40999	0.00555	0.201764	0	0.165959	11.5252	1.16034	0.077273
ENSSSCG00000028758	LBP	17:41352115-41432631	-4.19326	0.0013	0.068998	0.162766	0.096429	0.090051	4.97373	8.76927
ENSSSCG00000021204	HOXA10	18:45383109-45412639	-4.1706	0.0145	0	0.126962	0.460977	1.84515	5.86245	7.82223
ENSSSCG00000021804	KRTAP24-1	13:193630812-193631574	-4.1058	5e-05	1.68843	0	5.38634	131.036	0	1.71497
ENSSSCG00000040359	GOLGA7B	14:109210778-109225932	-3.991	5e-05	1.37023	0.305057	1.11298	42.596	4.43611	1.98301
ENSSSCG00000036487	-	13:204988951-204994409	-3.96172	0.04975	4.29568	0	3.1346	182.24	0.189541	2.03731
ENSSSCG00000009490	DCT	11:63584868-63678314	-3.95632	5e-05	0.459017	0.138516	0.687824	14.7739	4.52625	4.60046
ENSSSCG00000022592	FIBIN	2:33330457-33331093	-3.92196	5e-05	1.88921	0.355603	3.95673	11.0289	4.28437	66.5902
ENSSSCG00000025052	BPIFB6	17:36556405-36574853	-3.87476	5e-05	0.452258	0.149289	0.494674	16.3404	1.16579	0.908264
ENSSSCG00000013339	ANO3	2:33618287-33905069	-3.8429	5e-05	0.423066	0.157981	0.473563	15.5361	0.895786	0.978224
ENSSSCG00000004712	TGM7	1:128168954-128184495	-3.83067	0.00015	0.187225	0	0.663794	11.611	0.157549	0.30979
ENSSSCG00000017441	-	12:21222122-21226968	-3.70788	5e-05	14.523	0	9.81297	571.337	0.359037	19.1322
ENSSSCG00000015781	ENPP6	15:45357679-45441075	-3.70283	0.04525	0.034911	0.187041	0.127084	1.04716	1.303	0.755383
ENSSSCG00000000236	KRT75	5:17749943-17760524	-3.66545	5e-05	8.02949	0.074242	17.3829	182.95	42.9828	114.604
ENSSSCG00000039151	SERPINB12	1:158121868-158134452	-3.58797	5e-05	2.22569	1.03022	0.970597	55.1533	1.50519	2.23058
ENSSSCG00000017450	KRTAP3-1	12:21456591-21456888	-3.58153	5e-05	47.9378	0	131.962	2257.09	0.916983	95.9128
ENSSSCG00000024514	FAM159B	16:43273283-43297243	-3.56838	0.0022	0.705047	0	0.487458	12.9213	1.93841	0.379789
ENSSSCG00000026423	SLC23A1	2:141261755-141275086	-3.53217	5e-05	0.422965	0.086358	0.634368	16.493	0.670769	0.054695
ENSSSCG00000007082	-	17:25380516-25383455	-3.48389	0.0128	0.408845	1.19745	1.24152	13.7588	15.575	10.1586
ENSSSCG00000026043	TGM3	17:33191908-33236609	-3.4774	5e-05	2.31106	0.42586	2.28089	59.1377	2.1685	4.7794
ENSSSCG00000005530	LHX6	1:262299686-262321074	-3.43829	0.01235	0.155632	0.24491	0.40388	1.10645	2.7832	5.70928
ENSSSCG00000024024	CX3CR1	13:23944368-23957486	-3.43103	0.00925	0.047587	0.117343	0.022628	0.436953	0.57244	1.54697
ENSSSCG00000035435	-	12:21476819-21477119	-3.39621	5e-05	27.8834	0	57.8764	1065.99	0.840853	39.2738
ENSSSCG00000017438	KRT35	12:21166682-21171562	-3.34559	5e-05	7.36034	0	7.76552	127.118	22.1717	13.8517
ENSSSCG00000015002	ELMOD1	9:36141880-36209063	-3.3212	5e-05	0.272835	0.023392	0.419115	9.35607	0.799497	0.567813
ENSSSCG00000023788	TBC1D30	5:29205703-29300445	-3.23664	5e-05	0.330446	0.312833	0.761941	15.6097	1.60912	1.10881
ENSSSCG00000033142	ENDOU	5:78073089-78089520	-3.22453	5e-05	10.5287	3.69549	11.7135	207.478	11.4192	10.1603
ENSSSCG00000006595	-	4:96656522-96657615	-3.17699	5e-05	5.89302	2.55163	39.3607	342.918	6.77645	13.1268
ENSSSCG00000011195	GALNT15	13:3330022-3373481	-3.17046	5e-05	0.920992	0.525913	3.83681	2.12566	2.08944	55.1692
ENSSSCG00000004932	IGDCC3	1:163348817-163389014	-3.16889	0.007	0.204504	0.081767	0.077612	0.468799	1.08002	1.1404
ENSSSCG00000033256	-	13:122336151-122337036	-3.13741	5e-05	8.6807	2.18595	12.5129	175.748	8.51971	8.31754
ENSSSCG00000038562	RND1	5:14911452-14936489	-3.12587	5e-05	0.358912	0.194132	0.399073	0.61267	4.07217	1.88576
ENSSSCG00000010650	AFAP1L2	14:124631967-124672174	-3.07957	5e-05	1.63655	0.850762	0.365788	13.8434	2.73608	2.183
ENSSSCG00000022347	WNT11	9:10411901-10431405	-3.05473	5e-05	0.824299	0.094243	0.367472	5.94196	4.29955	2.33073
ENSSSCG00000017589	DLX3	12:26179427-26182932	-3.05295	0.00015	1.62916	0.094975	2.27945	26.345	6.8244	2.73572
ENSSSCG00000034746	CAPN8	10:19624171-19731940	-2.98963	0.0001	0.855903	0.524603	0.52119	6.2963	3.68102	1.83399
ENSSSCG00000009927	FAM222A	14:41174962-41233331	-2.98601	0.00845	0.056506	0.048575	0.031778	1.00726	0.188541	0.155238
ENSSSCG00000034087	TNFSF15	1:255326131-255349566	-2.98487	5e-05	0.222275	0.093821	0.273943	4.30237	0.286741	0.643955
ENSSSCG00000007073	ISM1	17:21948118-22357662	-2.96957	0.02345	0.834973	0.290605	1.46199	3.31386	2.37057	22.1467
ENSSSCG00000037430	COL6A6	13:1819081-1948536	-2.9172	5e-05	0.095849	0.13188	0.166182	0.582101	0.77117	2.36588
ENSSSCG00000025188	LEPR	6:146798978-146895937	-2.90441	0.0004	0.1173	0.166587	0.185019	1.44194	0.816914	2.50643
ENSSSCG00000007486	CYP24A1	17:55108878-55130554	-2.87375	0.0009	0.057172	0.06184	0.133402	2.4119	0.016164	0
ENSSSCG00000002639	TUBB3	6:168451-178462	-2.87323	0.0246	0.070238	0	0.098789	0.993452	0.015468	0.261851
ENSSSCG00000032053	ST8SIA5	1:96297033-96375848	-2.86225	0.00445	0.063752	0.078113	0.022411	0.828268	0.193927	0.116767
ENSSSCG00000021873	CRABP1	7:47601990-47609624	-2.8557	5e-05	31.2669	14.7054	2.78361	147.47	267.908	32.0857
ENSSSCG00000014854	KLHL35	9:9640849-9647749	-2.8325	0.0389	0.0325	0.035763	0	0.574363	0.539807	0.241855
ENSSSCG00000002469	OTUB2	7:115304814-115326047	-2.82714	5e-05	1.6922	0.514997	0.955345	24.1575	1.08228	1.83948
ENSSSCG00000026339	-	14:87940326-87943541	-2.80132	5e-05	35.6891	9.87098	65.3497	798.58	16.9591	41.4603
ENSSSCG00000012138	ACE2	X:12099432-12152347	-2.80113	5e-05	2.06293	0.891802	3.13209	16.2915	7.70851	27.827
ENSSSCG00000010532	LOXL4	14:109570534-109593396	-2.7635	5e-05	2.41344	1.97494	4.19542	11.3106	24.3798	38.5113
ENSSSCG00000035525	-	13:107016648-107696903	-2.72607	5e-05	0.290537	0.152005	0.144671	0.992446	2.22783	0.841414
ENSSSCG00000015271	PRELP	9:64190981-64207001	-2.72247	5e-05	5.23376	4.16502	6.60891	20.8795	24.509	93.9133
ENSSSCG00000040466	FMN1	1:136705076-137163598	-2.70659	5e-05	0.659577	0.217178	0.235463	5.57642	0.651903	0.497207
ENSSSCG00000009494	SOX21	11:63825636-63826467	-2.70451	0.009	0.949505	0.205361	1.45795	7.22915	2.22844	2.41859
ENSSSCG00000015015	ARHGAP20	9:38473327-38583148	-2.6977	0.00085	0.10961	0.115324	0.105115	0.70412	0.350391	1.52949
ENSSSCG00000031154	ACKR2	13:26306084-26329495	-2.69115	5e-05	0.524788	0.437773	1.24825	3.53067	3.24999	10.7314
ENSSSCG00000000577	GYS2	5:51852975-51917689	-2.68615	0.0012	0.09248	0.108408	0.36058	0.615336	0.625625	2.01358
ENSSSCG00000010142	RYR2	14:53653485-54194883	-2.68256	5e-05	0.114093	0.153221	0.266827	0.660542	0.962778	3.1189
ENSSSCG00000003228	VSIG10L	6:58518923-58541867	-2.6785	0.00195	0.347662	0.288643	0.214595	5.58214	0.50073	0.12062
ENSSSCG00000024022	TRPC6	9:32348437-32439187	-2.66986	0.00125	0.135129	0.191783	0.147896	0.553833	1.25886	1.52884
ENSSSCG00000011269	MYRIP	13:24382667-24554630	-2.66876	0.0015	0.218975	0.18688	0.258126	1.20103	1.76189	2.63729
ENSSSCG00000036180	-	2:1075335-1076262	-2.66287	0.0097	2.03896	0	3.10158	33.0355	0	1.41467
ENSSSCG00000014072	ENC1	2:83685442-83687254	-2.63319	5e-05	1.14983	0.737157	1.12727	14.2411	1.28645	1.89209
ENSSSCG00000038783	IGFBP3	18:49984803-50035762	-2.62999	5e-05	2.37017	1.06518	3.7946	8.43441	9.23532	31.5573
ENSSSCG00000032411	ENGASE	12:3139128-3149460	-2.60554	5e-05	1.74595	1.67976	1.42471	28.7684	3.6922	1.82274
ENSSSCG00000032423	SPOCK1	2:139020175-139406457	-2.59288	5e-05	1.50476	0.546984	1.40951	5.93187	9.75984	8.77186
ENSSSCG00000001867	PSTPIP1	7:57102756-57146751	-2.57265	5e-05	1.67061	0.548677	1.98994	15.892	4.45044	3.95995
ENSSSCG00000023868	-	5:63091197-63092627	-2.57227	0.0051	0.151815	0	0.669924	1.24592	0.48632	4.72497
ENSSSCG00000000521	PHLDA1	5:39314594-39315761	-2.56899	5e-05	0.843241	0.878138	1.36123	14.7032	2.13204	4.34308
ENSSSCG00000030565	GRIA4	9:35442090-35839530	-2.56716	0.0022	2.03315	1.24296	1.00804	8.16595	18.1127	8.56474
ENSSSCG00000021596	KCNA5	5:65440132-65441935	-2.55657	0.0001	0.256117	0.362578	0.561654	1.61195	1.08378	6.30817
ENSSSCG00000026585	PROCR	17:38532507-38539375	-2.53015	5e-05	2.3882	1.37105	2.63429	30.3367	5.93993	11.3021
ENSSSCG00000037358	-	2:41020697-41027785	-2.51784	5e-05	1.59584	1.4398	4.60851	3.33933	11.5997	40.6008
ENSSSCG00000002476	SERPINA1	7:115604298-115609726	-2.51045	5e-05	12.9059	8.30835	27.0526	261.711	26.0227	24.4759
ENSSSCG00000028997	-	18:45383109-45412639	-2.50451	5e-05	5.66139	5.35635	3.42125	21.9456	53.1054	31.4583
ENSSSCG00000013056	LGALS12	2:8461558-8499260	-2.50278	5e-05	0.813137	0.414658	0.666071	3.99177	4.25824	3.36268
ENSSSCG00000015810	HTRA4	15:47611952-47713346	-2.49837	0.00055	6.93185	3.16589	10.7456	46.1119	10.3733	81.0411
ENSSSCG00000008903	KIAA1211	8:55336004-55598257	-2.48234	0.0002	0.320265	0.087461	0.126218	1.32174	0.923493	1.47958
ENSSSCG00000008664	FAM84A	3:122716999-122720657	-2.47108	5e-05	10.0504	3.05564	12.2483	123.658	10.843	22.1965
ENSSSCG00000039522	KIAA1644	5:4704762-4849333	-2.45999	5e-05	0.325209	0.163028	0.176137	2.40787	1.06174	0.984719
ENSSSCG00000015913	SCN9A	15:72745113-72912407	-2.45314	5e-05	0.19035	0.217714	0.125196	0.790704	2.02421	1.32065
ENSSSCG00000011014	BAMBI	10:40053340-40060319	-2.43885	5e-05	2.03075	1.80514	4.51694	50.3036	3.11406	3.41513
ENSSSCG00000012724	SLITRK2	X:118826441-118834950	-2.43777	0.00035	0.08584	0.197424	0.411171	1.79274	1.64203	1.2622
ENSSSCG00000009285	-	11:2792783-2803487	-2.43613	0.0045	0.529873	0.44704	0.372556	2.27911	3.36483	2.88754
ENSSSCG00000035029	NOVA2	6:52248929-52278412	-2.43125	0.01305	0.043437	0.354032	0.347105	0.81952	1.49236	2.50104
ENSSSCG00000031321	NR4A1	5:17399323-17411053	-2.4273	5e-05	10.4239	7.86694	13.1446	51.0567	81.1399	73.1953
ENSSSCG00000000151	-	5:11920385-11929669	-2.42628	0.00375	0.313037	0.113423	0.843705	3.1671	0.697353	3.44585
ENSSSCG00000011695	AGTR1	13:88934984-88980310	-2.41805	5e-05	2.56901	2.00536	3.72679	14.0893	10.33	30.7155
ENSSSCG00000001849	ANPEP	7:55351082-55373894	-2.4026	5e-05	8.7542	8.60376	9.83071	32.8477	46.6917	100.864
ENSSSCG00000013301	ELF5	2:26443976-26488445	-2.40215	5e-05	5.22436	1.92773	4.46044	76.0196	2.62773	2.58496
ENSSSCG00000016450	NOS3	18:6200638-6228967	-2.4007	0.0052	1.20931	1.14068	1.36892	5.16844	17.0043	16.929
ENSSSCG00000017762	FOXN1	12:44765241-44797811	-2.39713	5e-05	2.66042	0.36555	2.01044	28.29	0.962089	0.926684
ENSSSCG00000004093	IYD	1:15757678-15779492	-2.38591	0.00115	0.683601	0.519436	0.372558	3.19299	1.87308	2.89066
ENSSSCG00000015119	MFRP	9:46548174-46556077	-2.38068	5e-05	11.7837	4.19518	5.40764	33.2102	65.5451	28.2209
ENSSSCG00000024814	PFKFB1	X:47761885-47858948	-2.37941	0.00015	0.150089	0.130137	0.057184	0.772913	0.45668	0.971638
ENSSSCG00000007836	SCNN1G	3:22976930-23013385	-2.37166	0.0003	0.112908	0.129519	0.106711	1.2957	0.463368	0.44762
ENSSSCG00000000713	-	5:64986831-65001820	-2.3685	0.02485	0.291721	0.268333	0.194062	0.930255	1.45677	2.36654
ENSSSCG00000028559	LZTS1	14:4343497-4404203	-2.36277	0.00015	0.133255	0.124201	0.379493	2.55909	0.428938	0.64626
ENSSSCG00000040815	DUSP5	14:120906038-120921985	-2.34119	5e-05	1.29516	1.12771	1.87276	21.7034	1.78024	2.61249
ENSSSCG00000003239	HAS1	6:58307113-58313486	-2.33981	0.02935	0.095043	0.045231	0.051108	0.878332	0.025444	0.264184
ENSSSCG00000034500	MSX2	16:49764593-49772121	-2.33825	5e-05	2.13129	0.919043	1.89547	23.728	4.06555	3.3551
ENSSSCG00000014395	PCDH12	2:143548214-143564429	-2.32821	5e-05	0.274899	0.319994	0.310017	1.35757	1.98722	2.37878
ENSSSCG00000015885	PLA2R1	15:66900496-67005242	-2.32314	0.00035	0.26024	0.139289	0.297529	3.19876	1.08339	0.79069
ENSSSCG00000009216	SPP1	8:131077025-131085759	-2.30896	5e-05	12.1965	4.61788	4.61804	76.3683	37.0987	21.1392
ENSSSCG00000026457	-	3:15351867-15448192	-2.30338	0.01195	0.68266	0.182915	0.55944	2.40509	1.89987	2.46835
ENSSSCG00000008841	PDGFRA	8:40977603-41018506	-2.29653	5e-05	1.2241	1.05331	2.06689	6.08451	3.39332	16.0857
ENSSSCG00000011557	CIDEC	13:66141205-66149851	-2.28872	5e-05	9.21141	7.87869	10.4947	49.5688	29.3402	95.9503
ENSSSCG00000017562	CACNA1G	12:26844078-26911746	-2.278	5e-05	0.559653	0.701574	0.34265	2.07463	4.82067	1.83332
ENSSSCG00000017101	ADCY2	16:74307480-74524295	-2.2753	0.0007	1.01327	0.576728	0.977375	2.225	3.56943	7.05109
ENSSSCG00000037416	CLIC5	7:40684988-40863857	-2.26764	0.0011	0.192268	0.233091	0.746152	1.04246	1.23959	5.36035
ENSSSCG00000025214	TSHZ3	6:41347115-41350148	-2.25691	0.00515	0.105579	0.177574	0.193371	0.576954	0.787335	1.68865
ENSSSCG00000039236	FGF22	2:77683737-77687282	-2.25587	0.0004	0.478115	0.480911	0.797711	8.01806	0.633551	0.580439
ENSSSCG00000016381	SNED1	15:139821362-139875422	-2.25458	5e-05	0.721682	0.686564	1.14048	2.59984	4.64451	7.65257
ENSSSCG00000037806	KRT2	5:17984030-17992092	-2.25408	0.00035	0.428302	0.10422	0.586751	5.14297	0.308175	0.352262
ENSSSCG00000039707	RTKN2	14:65687030-65775201	-2.24622	5e-05	0.234053	0.103863	0.308439	2.77311	0.44506	0.287025
ENSSSCG00000030217	COLGALT2	9:125148752-125292347	-2.24477	0.00095	0.089827	0.156308	0.144166	0.209323	1.02135	1.17636
ENSSSCG00000029365	MSI1	14:40289562-40356788	-2.24475	0.02265	0.335369	0.142081	0.330961	5.08203	0.791577	0.520712
ENSSSCG00000016866	GHR	16:27126351-27421449	-2.24385	5e-05	2.82005	1.54217	4.61556	12.467	7.9428	31.4682
ENSSSCG00000000062	CSDC2	5:6976276-6988352	-2.23903	5e-05	2.81126	1.29451	1.75085	20.2517	4.29997	4.68628
ENSSSCG00000010649	VWA2	14:124594324-124627360	-2.2348	0.0051	0.148245	0.151588	0.374848	2.82832	0.799347	0.115753
ENSSSCG00000004452	PRSS35	1:82714897-82734872	-2.23291	0.0021	0.622412	0.081389	0.356023	2.55798	1.26124	1.78605
ENSSSCG00000017643	43347	12:34744628-34785175	-2.21914	0.0061	1.56753	1.43074	0.922516	48.4688	29.1239	15.1458
ENSSSCG00000011831	APOD	13:132514025-132557866	-2.21427	5e-05	45.6022	54.4318	13.3407	99.8665	96.5195	376.9
ENSSSCG00000014431	AFAP1L1	2:150471071-150507577	-2.21064	5e-05	1.42903	1.27425	1.41661	5.77524	9.35829	6.69275
ENSSSCG00000039651	SLC2A5	6:69507825-69535528	-2.20156	5e-05	0.874798	1.50968	1.23576	1.91493	4.40357	11.3341
ENSSSCG00000009619	SFTPC	14:6440252-6443134	-2.192	0.00385	0.56691	0.1908	0.492025	1.31517	3.47145	0.364634
ENSSSCG00000031904	UGT8	8:108230634-108418077	-2.19154	0.0004	0.194907	0.081323	0.42712	3.40877	0.219262	0.195978
ENSSSCG00000000279	HOXC13	5:19151168-19157645	-2.18978	0.00165	1.06795	0.538577	2.66429	14.3112	1.9185	2.06076
ENSSSCG00000038038	SBK1	3:18677246-18681186	-2.18952	0.02035	0.181495	0.181284	0.127729	1.28466	0.62163	0.653868
ENSSSCG00000007171	EBF4	17:32874811-32943828	-2.18685	0.0001	0.508793	0.457137	0.402545	2.1151	4.42106	1.42157
ENSSSCG00000005494	TNC	1:255532021-255630963	-2.18574	5e-05	4.51796	0.960234	1.5247	6.79347	4.18307	39.4946
ENSSSCG00000039013	NOTUM	12:1037502-1044387	-2.18074	0.00385	0.382904	0.065703	0.352627	3.01308	1.06659	0.438988
ENSSSCG00000039419	SLCO4A1	17:61947594-61970779	-2.1724	0.00025	0.302192	0.090492	0.811874	2.73944	1.61752	2.4049
ENSSSCG00000011743	MECOM	13:107754510-107943642	-2.17103	5e-05	0.891123	0.57922	1.06029	2.63305	4.35623	5.86614
ENSSSCG00000012229	GP91-PHOX	X:33654655-33678333	-2.17023	0.0007	0.861096	0.447329	1.34326	5.82514	0.598112	7.18592
ENSSSCG00000005375	CORO2A	1:239945892-240000961	-2.16912	5e-05	0.396169	0.201494	0.537085	4.05018	1.38963	0.868824
ENSSSCG00000004840	OTUD7A	1:143296594-143418236	-2.16861	0.0213	0.218744	0.059503	0.097103	0.650443	0.602769	0.617297
ENSSSCG00000035371	-	17:12428898-12496941	-2.1663	0.00075	1.48601	0.904297	0.69633	3.06943	4.41208	7.19249
ENSSSCG00000006463	PEAR1	4:93176751-93205185	-2.16374	5e-05	3.24518	2.61875	1.65282	5.74416	14.3922	12.9501
ENSSSCG00000001422	C2	7:24020322-24067398	-2.16311	0.0071	7.65906	8.10541	6.03182	21.4992	39.9089	52.7277
ENSSSCG00000036322	SPRY4	2:143877339-143891285	-2.15736	0.0002	0.391288	0.197506	0.409233	2.22304	1.15906	2.43857
ENSSSCG00000017433	-	12:21014312-21021924	-2.15467	0.00105	2.26274	0.976692	1.57964	10.7428	4.88875	3.69075
ENSSSCG00000009144	ETNPPL	8:113363041-113384792	-2.15379	0.00145	0.31264	0.441766	0.322965	1.59553	1.46127	2.6903
ENSSSCG00000016685	WIPF3	18:42991497-43071294	-2.14795	0.00025	0.401498	0.236097	0.667676	0.409372	5.00587	2.11471
ENSSSCG00000001844	PLIN1	7:55237348-55251510	-2.14791	5e-05	14.5245	8.70011	20.9462	59.8781	36.9681	148.692
ENSSSCG00000005369	FOXE1	1:239727854-239728976	-2.14651	0.01625	0.697477	0.223458	0.215295	4.74341	1.29557	0.833182
ENSSSCG00000017376	MEOX1	12:19431028-19452810	-2.14067	5e-05	0.938117	1.21465	1.81898	3.11733	8.37697	11.2232
ENSSSCG00000016848	EGFLAM	16:23469348-23605906	-2.13385	5e-05	1.57553	1.31694	1.50616	3.86062	5.43762	8.24492
ENSSSCG00000037025	PLVAP	2:60324484-60347510	-2.12637	5e-05	4.42816	3.93047	3.47418	9.04223	22.0545	33.0615
ENSSSCG00000039442	BMP2	17:15749835-15761194	-2.12444	0.00035	0.826113	0.602673	1.05459	4.02121	2.39708	7.09265
ENSSSCG00000001427	C4A	7:24068069-24086128	-2.11862	5e-05	1.79685	2.29312	1.40485	8.2209	8.66313	12.4784
ENSSSCG00000007507	PCK1	17:57930355-57938817	-2.11695	0.00065	0.282952	0.1	0.408871	1.14889	0.831752	2.61108
ENSSSCG00000010728	CPXM2	14:133245328-133395378	-2.11534	5e-05	9.29381	18.7282	10.2405	32.3681	31.9671	52.9981
ENSSSCG00000006141	CA3	4:51212589-51238746	-2.11328	5e-05	2.32382	5.26222	5.97368	18.0414	23.3223	32.4076
ENSSSCG00000038956	HEYL	6:95445149-95453073	-2.11299	0.01075	0.640972	0.310774	0.604315	1.86456	1.65161	2.29293
ENSSSCG00000020934	-	15:37957507-38066021	-2.1125	0.00095	1.32853	0.824573	5.97604	18.9547	3.82039	5.7352
ENSSSCG00000013940	NLRP3	2:56892802-56978010	-2.10458	0.00035	0.207073	0.210344	0.347133	0.987536	0.660572	1.67723
ENSSSCG00000004484	COL12A1	1:90744288-90872963	-2.10147	5e-05	3.86501	4.04292	4.61425	13.3141	13.489	39.6532
ENSSSCG00000025698	SERPINE1	3:8864668-8869943	-2.10137	5e-05	8.64189	1.11479	14.1838	42.8303	23.6001	66.1215
ENSSSCG00000021933	CLEC5A	18:7987136-8022507	-2.09641	0.02875	0.460425	0.318436	0.352559	1.92022	0.869222	3.22011
ENSSSCG00000040464	LEP	18:20106178-20123451	-2.09408	5e-05	6.17953	3.59072	7.63334	31.0457	15.419	43.833
ENSSSCG00000036474	GJB6	11:793279-800046	-2.09073	5e-05	7.47792	5.37017	11.8661	86.1695	17.2851	9.12131
ENSSSCG00000028995	TLE2	2:75515114-75542331	-2.08663	5e-05	2.61409	1.77239	1.8664	9.35172	22.5134	5.08896
ENSSSCG00000038149	KCNE4	15:124911921-124918536	-2.08514	5e-05	1.20245	0.720186	0.506594	5.40405	3.91331	3.61722
ENSSSCG00000007032	PLAT	17:11196252-11210458	-2.08359	5e-05	7.89178	4.21346	8.42333	19.5454	27.1118	64.152
ENSSSCG00000028567	BTNL9	2:57728024-57745684	-2.08079	5e-05	0.581777	1.09338	2.55423	3.11728	5.27691	12.9227
ENSSSCG00000027157	SLC40A1	15:94115561-94161781	-2.07638	5e-05	11.5334	10.7897	19.624	132.021	18.5994	77.0437
ENSSSCG00000040410	-	6:51641622-51662472	-2.06948	0.01305	0.055655	0.124235	0.197874	0.337816	0.559924	0.767118
ENSSSCG00000001725	-	7:41640262-41729027	-2.06437	5e-05	2.43647	1.53153	1.41618	5.83594	8.95321	13.6676
ENSSSCG00000020970	IL6	9:91506339-91511491	-2.06176	0.00145	1.53319	0.199553	0.630293	3.20923	1.87474	7.65084
ENSSSCG00000014127	RASGRF2	2:89528121-89790718	-2.05998	0.0002	0.434095	0.37946	0.381633	2.18958	1.85558	3.04599
ENSSSCG00000001899	LMAN1L	7:58717820-58730172	-2.05826	0.00465	1.18201	0.254345	0.956351	7.5365	2.32739	0.581608
ENSSSCG00000030626	ALDH1L1	7:53748585-53794796	-2.05698	5e-05	2.13297	1.65119	2.32569	11.1434	9.14552	11.3063
ENSSSCG00000030209	MFNG	5:10319825-10334504	-2.053	5e-05	7.66487	3.79909	9.15523	28.9033	22.2042	53.4153
ENSSSCG00000013551	C3	2:72431162-72471564	-2.04795	5e-05	5.73824	6.17356	6.97674	16.5821	23.3593	49.2536
ENSSSCG00000028282	SLC1A4	3:76938108-76970515	-2.0434	5e-05	1.14035	0.657866	1.79797	11.5709	1.95955	3.50341
ENSSSCG00000012818	F8	X:125266878-125350651	-2.04212	0.0166	0.315344	0.201811	0.601099	0.715069	1.788	2.97336
ENSSSCG00000029388	PDE2A	9:7133060-7227964	-2.04055	5e-05	1.66509	2.59307	1.94794	8.80288	22.7481	9.30406
ENSSSCG00000031118	PREX1	17:50353928-50550250	-2.03744	0.0008	0.639695	0.259734	0.57055	1.33275	1.24255	3.02717
ENSSSCG00000015045	NCAM1	9:40721254-40960966	-2.03392	5e-05	1.12106	0.901531	0.647302	3.08168	4.3748	7.2705
ENSSSCG00000006850	FAM102B	4:111392337-111467795	-2.0268	5e-05	0.821161	0.524517	2.51105	2.94821	1.77705	14.1954
ENSSSCG00000011627	ACPP	13:73471683-73571052	-2.02289	0.00465	0.431697	0.701916	1.83396	10.8199	0.008536	0.134033
ENSSSCG00000017789	ABHD15	12:45756645-45761937	-2.01894	0.00105	0.542723	0.113404	0.47446	2.46578	0.934207	2.18758
ENSSSCG00000001487	KLHL31	7:27062043-27106117	-2.01546	0.0001	0.282021	0.363618	0.095456	1.76196	1.12664	1.04328
ENSSSCG00000005455	SVEP1	1:251370188-251571076	-2.01447	5e-05	1.13434	1.28977	2.13646	3.90484	5.05403	12.0661
ENSSSCG00000006958	TOP1MT	4:1155641-1188130	-2.01217	0.0025	0.102524	0.80103	0.683612	0.760072	4.98552	1.58874
ENSSSCG00000024048	MMRN2	14:87900481-87922110	-2.01194	0.01895	1.22232	2.60926	1.53857	2.45636	13.0759	8.05121
ENSSSCG00000032241	GPNMB	9:92037508-92071499	-2.00919	5e-05	29.3267	10.6676	46.0849	156.792	31.8049	226.488
ENSSSCG00000003073	LYPD5	6:50607022-50612462	-2.00885	5e-05	3.36627	0.575006	4.59872	29.6107	3.48559	3.85822
ENSSSCG00000036787	APOLD1	5:59667584-59673649	-2.00826	5e-05	3.84389	1.31596	3.41191	8.70058	10.8823	22.7413
ENSSSCG00000031359	MT4	6:18610592-18613967	-2.00722	5e-05	66.3003	1.53052	130.273	1153.16	54.1951	38.0336
ENSSSCG00000000024	PARVB	5:4909648-5015339	-2.00659	0.0438	0.692277	1.10756	0.490082	1.64956	2.84157	4.5543
ENSSSCG00000001988	ADCY4	7:74951104-74974201	-2.00394	0.0059	1.60176	1.44186	1.31548	2.58699	9.44599	7.2767
ENSSSCG00000003374	ESPN	6:67284277-67315783	-2.00243	0.01365	0.160286	0.151173	0.448579	0.83862	0.972148	0.375489
ENSSSCG00000036948	IGFN1	10:23628937-23663545	-2.00195	0.0023	0.275651	0.350169	0.219178	1.51024	0.707085	1.16679
ENSSSCG00000031616	FOSB	6:51838276-51842399	-2.00092	5e-05	22.5401	4.03757	8.50633	29.5754	107.47	31.8731
ENSSSCG00000040397	COLEC12	6:105808091-106000187	-1.99966	5e-05	3.99118	1.73173	4.14137	11.5758	12.3838	25.7175
ENSSSCG00000023014	CD300LG	12:19270974-19284170	-1.99849	0.0005	0.525282	0.512296	0.231322	1.37077	1.61769	3.40425
ENSSSCG00000006696	GJA5	4:99854391-99871286	-1.99736	5e-05	2.44937	1.39605	4.14617	6.36163	9.62135	24.7803
ENSSSCG00000034653	DLX4	12:26155511-26161738	-1.99711	0.00025	0.798028	0.466763	0.808781	4.44319	3.03172	1.6353
ENSSSCG00000031648	WISP2	17:47130818-47149608	-1.99549	5e-05	0.776212	0.259698	0.905494	2.46593	1.14359	5.57295
ENSSSCG00000008648	RSAD2	3:128880858-128898072	-1.99312	0.00015	0.652239	0.602111	0.976479	2.42579	3.98296	4.71648
ENSSSCG00000036036	XG	X:11162-36551	-1.99276	0.0008	3.03157	2.61166	1.75833	13.2256	6.48332	13.7401
ENSSSCG00000009642	STC1	14:7948654-7961629	-1.98915	5e-05	1.02503	0.371766	2.7906	5.78449	4.44128	10.1547
ENSSSCG00000009873	DTX1	14:38561122-38598721	-1.97829	0.00055	1.77066	1.09323	1.30075	6.15434	3.14022	8.46074
ENSSSCG00000015270	FMOD	9:64059852-64074106	-1.97749	5e-05	5.41473	4.14733	4.51185	20.8984	24.9506	24.788
ENSSSCG00000015617	G0S2	9:133287324-133287742	-1.97607	0.02045	1.46979	1.48978	3.4772	3.40041	5.61082	12.984
ENSSSCG00000027677	-	12:25313818-25335894	-1.97543	0.0053	1.71479	1.32667	1.28486	3.03941	7.04769	7.70434
ENSSSCG00000021515	HS3ST1	8:7389779-7423229	-1.97419	0.009	0.351871	0.076759	0.29675	0.82658	1.34171	1.86448
ENSSSCG00000039103	ADIPOQ	13:124633683-124648055	-1.97365	5e-05	22.7863	10.5197	32.5936	115.337	53.402	161.006
ENSSSCG00000016290	EFHD1	15:133060260-133311516	-1.97165	0.039	2.33337	1.00774	4.97271	24.5989	2.85025	11.6438
ENSSSCG00000010992	-	10:33098675-33116154	-1.96874	5e-05	1.45077	0.648037	3.66676	8.07265	4.93887	14.9574
ENSSSCG00000008769	-	8:28306015-28313150	-1.96737	0.0011	0.560979	0.362927	0.473642	2.30208	1.04094	3.70797
ENSSSCG00000034102	DGAT2	9:10032162-10066082	-1.96522	5e-05	22.5388	17.5202	15.9259	86.9522	67.3289	115.409
ENSSSCG00000030903	CDSN	7:23405022-23562074	-1.96505	0.00765	14.9213	2.74717	28.3005	156.016	11.8938	38.6553
ENSSSCG00000033191	BEAN1	6:27176022-27215350	-1.96429	0.0023	0.199858	0.261179	0.282941	1.41672	1.4023	0.613832
ENSSSCG00000021906	SYT7	2:9947736-10012517	-1.95787	0.0001	0.727178	0.412818	0.899554	1.93199	2.07288	4.20388
ENSSSCG00000030575	TMEM158	13:28405186-28406074	-1.95777	0.01165	0.742857	0.34555	0.317868	2.82673	1.24799	3.45994
ENSSSCG00000010143	MTR	14:54550795-54652763	-1.95639	5e-05	0.521079	0.392332	0.742227	1.60455	1.9527	4.64166
ENSSSCG00000012309	SHROOM4	X:44302231-44543983	-1.9547	5e-05	0.870234	0.674491	0.952493	1.73949	3.71223	5.38937
ENSSSCG00000002432	KCNK13	7:111866982-111980485	-1.95435	0.0168	0.199491	0.18624	0.203456	0.872106	0.267375	1.27318
ENSSSCG00000027768	SLC29A4	3:3854352-3877197	-1.95301	0.01795	0.259835	0.186535	0.290158	2.18047	0.982781	0.354535
ENSSSCG00000010478	FFAR4	14:105011407-105033633	-1.95242	0.04165	0.281432	0.08338	0.209864	1.2257	0.56831	1.02287
ENSSSCG00000023451	KCNK2	9:128429091-128659278	-1.94992	5e-05	0.980235	0.716151	0.776239	4.75829	3.57526	3.49885
ENSSSCG00000013388	PDE3B	2:44416096-44614133	-1.9487	5e-05	0.819595	0.427268	1.10273	3.20651	2.32277	7.34176
ENSSSCG00000012002	ROBO2	13:177369576-177723151	-1.9435	0.00095	0.437514	0.452643	0.417194	1.2032	1.76855	2.38138
ENSSSCG00000013667	COL5A3	2:68828196-68869943	-1.9382	5e-05	10.3349	8.96599	10.5692	34.1753	44.5295	65.2541
ENSSSCG00000037935	CYYR1	13:189959478-190066461	-1.93554	5e-05	1.40492	1.13668	2.26768	3.94984	4.25928	14.4542
ENSSSCG00000040714	RSPH6A	6:52119911-52139112	-1.9332	0.04745	0.152352	0.190875	0.122349	1.15145	0.263857	0.288276
ENSSSCG00000033998	-	2:13490807-13517074	-1.93069	5e-05	0.966213	0.547231	0.792681	2.83952	3.08882	5.12503
ENSSSCG00000003218	MYBPC2	6:55281802-55310295	-1.92595	5e-05	1.27057	0.929018	0.859474	2.15527	8.54297	3.0365
ENSSSCG00000000712	VWF	5:64517480-64678840	-1.92221	5e-05	13.3633	7.37276	5.15439	18.7758	54.3881	49.011
ENSSSCG00000031977	PTCH2	6:166495762-166512648	-1.92038	5e-05	1.75381	0.944362	1.53392	4.14155	13.8609	2.73933
ENSSSCG00000010530	CRTAC1	14:109237491-109390951	-1.91724	0.00245	0.412388	0.295537	0.755736	2.44395	1.2648	1.82518
ENSSSCG00000005620	SH2D3C	1:268216048-268270361	-1.91401	0.0001	3.08839	2.68794	1.46899	5.73788	16.5194	14.5609
ENSSSCG00000039946	CD34	9:134913388-134940648	-1.9136	5e-05	6.63528	7.35929	5.29165	14.6898	37.1326	40.8195
ENSSSCG00000007239	CCM2L	17:35671063-35693269	-1.91249	5e-05	1.29717	1.85534	0.567001	2.19372	12.9389	2.54907
ENSSSCG00000006415	CADM3	4:91221888-91260579	-1.90808	0.0143	1.54002	1.45353	0.356522	7.22495	3.51475	6.5213
ENSSSCG00000003715	ZNF521	6:109966081-110097878	-1.90332	0.00055	0.33308	0.347673	0.342816	1.23209	1.63917	2.09509
ENSSSCG00000036770	-	14:88158947-88160309	-1.9031	0.02715	0.509894	0.321706	0.371683	4.28022	0.230115	0.056589
ENSSSCG00000014430	ABLIM3	2:150260182-150423211	-1.89349	5e-05	1.2699	0.926794	1.19923	3.80867	5.63252	10.5767
ENSSSCG00000036403	FAM180A	18:13575469-13592345	-1.89249	5e-05	4.65244	2.43372	10.9667	17.7744	22.7779	41.384
ENSSSCG00000023333	FCN2	1:274106005-274111977	-1.8906	5e-05	7.40862	1.21427	3.88984	18.6317	9.42608	28.7966
ENSSSCG00000011111	CAMK1D	10:59205630-59630946	-1.88962	0.00795	0.293856	0.436085	0.702303	3.70002	0.971041	0.783613
ENSSSCG00000028662	PDE3A	5:52413636-52738207	-1.88883	0.0005	0.435068	0.211045	0.392682	1.0479	1.78207	2.43713
ENSSSCG00000015334	PDK4	9:75246951-75260137	-1.88626	5e-05	1.23339	0.562387	20.1559	20.4798	3.39394	73.1534
ENSSSCG00000038869	APLNR	AEMK02000423.1:68317-72029	-1.88547	0.0001	0.811507	1.25063	0.392618	2.15673	6.82351	2.42762
ENSSSCG00000000551	ARNTL2	5:46330521-46482280	-1.88342	0.00225	0.929658	0.527267	0.519826	3.11041	1.44762	3.48066
ENSSSCG00000009958	SEZ6L	14:43917169-43998250	-1.87813	0.01315	0.144601	0.087213	0.122354	1.15484	0.440781	0.354347
ENSSSCG00000017894	WSCD1	12:51154484-51198311	-1.87792	0.00055	0.761178	0.967181	0.648982	1.2065	2.47607	3.97349
ENSSSCG00000016002	-	15:84541497-84742497	-1.8752	0.00305	0.436757	0.31056	0.249381	1.03925	1.64193	1.68815
ENSSSCG00000016976	ZNF366	16:48708609-49048458	-1.87478	0.00035	0.282635	0.244807	1.91741	1.61606	1.93892	8.61815
ENSSSCG00000039203	CYSLTR1	X:62380779-62407524	-1.87097	0.0008	0.367095	0.290146	0.40576	1.14207	1.52141	1.60597
ENSSSCG00000035847	TAL1	6:164285014-164294494	-1.87078	0.0141	1.07895	0.550957	0.940172	1.14174	5.84324	4.78406
ENSSSCG00000003018	LIPE	6:49542874-49618688	-1.86949	5e-05	11.1867	5.60767	22.5743	33.5	31.8547	114.132
ENSSSCG00000011020	JCAD	10:40910547-40998561	-1.86627	5e-05	2.77378	1.84004	1.45931	7.56158	9.02959	10.4757
ENSSSCG00000015766	WDR17	15:38589307-38705784	-1.86187	0.00045	0.477315	0.620187	0.658271	1.44317	2.74435	3.3754
ENSSSCG00000016810	PDZD2	16:18237332-18352854	-1.86159	0.0011	0.187545	0.188446	0.313689	1.12899	0.505859	1.69035
ENSSSCG00000015405	-	9:99684188-99782278	-1.85409	5e-05	7.1572	4.06035	24.3026	51.6703	26.7663	111.724
ENSSSCG00000005045	BMP4	1:183413652-183422839	-1.85262	5e-05	2.71609	3.56912	2.34686	21.2009	8.65778	6.98367
ENSSSCG00000016997	FGF18	16:52722741-52760236	-1.85145	0.00025	0.482329	0.24596	2.3862	2.41472	3.07609	6.17084
ENSSSCG00000035037	-	13:206451885-206465260	-1.84855	5e-05	5.52554	2.0278	2.62939	15.282	19.6735	10.7116
ENSSSCG00000040681	FABP4	4:55096227-55101209	-1.84774	5e-05	241.848	96.9044	409.441	1319.22	650.04	1353.06
ENSSSCG00000005638	LCN2	1:268609632-268640934	-1.84725	0.0015	4.79475	9.35243	5.89018	10.6683	30.9258	48.0305
ENSSSCG00000024480	SFMBT2	10:63876965-64066546	-1.84702	0.01295	0.13971	0.191805	0.365373	0.475413	0.760473	1.55387
ENSSSCG00000006286	-	4:81229964-81299275	-1.84108	5e-05	3.28827	0.77324	3.11765	7.47122	10.7793	13.6174
ENSSSCG00000017537	HOXB8	12:24865838-24872518	-1.83726	0.02095	0.107968	0.156505	0.06714	0.284943	0.569385	0.818215
ENSSSCG00000000504	PTPRB	5:34658539-34794270	-1.83581	5e-05	1.4579	0.98543	2.34228	2.99438	6.37291	11.4543
ENSSSCG00000004948	SMAD6	1:164657085-164734703	-1.83295	0.0008	2.12867	1.17889	0.69954	4.36669	5.24714	4.82691
ENSSSCG00000001435	AGPAT1	7:24205839-24209627	-1.83245	5e-05	17.4962	10.9703	14.4463	58.1017	37.6277	97.8275
ENSSSCG00000000839	ALDH1L2	5:79491977-79575998	-1.83224	0.0064	1.37694	0.831752	2.04693	5.29597	3.61809	8.92852
ENSSSCG00000007700	HIP1	3:10521061-10574558	-1.82832	0.00045	1.04266	1.34201	0.774074	2.19522	4.14356	6.23428
ENSSSCG00000006546	TDRD10	4:95231251-95284502	-1.82646	0.0002	1.09278	1.23965	1.51185	3.03646	10.1791	5.47733
ENSSSCG00000038322	-	AEMK02000203.1:38426-60476	-1.82189	5e-05	7.59619	6.11583	7.55525	29.9224	23.3822	47.569
ENSSSCG00000023591	ADGRF2	7:42357172-42403213	-1.82169	5e-05	1.04803	0.673528	2.35684	4.31547	3.17296	10.7247
ENSSSCG00000015879	DAPL1	15:65792088-65832941	-1.81832	5e-05	34.1261	12.6607	12.1083	227.747	23.8569	9.25219
ENSSSCG00000038767	MBP	1:147568190-147782141	-1.81725	0.0205	1.10211	3.04864	0.853208	2.68278	10.988	8.19915
ENSSSCG00000003119	ZNF541	6:53280047-53306736	-1.81612	0.00415	0.193736	0.223286	0.131899	0.392257	0.890604	0.726799
ENSSSCG00000008150	TMEM182	3:51430764-51492695	-1.8161	0.002	0.351508	0.240224	0.408267	1.08728	0.889574	1.76445
ENSSSCG00000015579	PTGS2	9:127848602-127859287	-1.81442	0.00605	0.634228	0.093422	0.129076	0.957131	1.40545	1.36675
ENSSSCG00000011641	SLCO2A1	13:75106606-75190081	-1.81411	5e-05	1.80389	0.938744	2.66464	5.57106	8.6307	10.0008
ENSSSCG00000034827	CHP2	3:22472885-22478775	-1.80855	5e-05	3.59592	3.20629	1.80884	7.30633	25.7946	7.62508
ENSSSCG00000014869	LRRC32	9:10802232-10817930	-1.80715	5e-05	2.66972	2.42212	2.7457	5.49039	13.1741	16.2398
ENSSSCG00000010885	-	10:19390204-19392774	-1.80534	0.0036	0.231726	0.277253	0.585074	0.473932	1.16499	3.27908
ENSSSCG00000033260	TNNI2	2:1251526-1254226	-1.80443	0.00035	2.00873	1.63327	2.08397	13.7913	5.14909	1.76942
ENSSSCG00000012754	GABRE	X:123279949-123295965	-1.80295	0.0038	0.58252	0.44534	1.71137	1.31217	2.07678	8.43327
ENSSSCG00000033093	RGS6	7:95746785-95930034	-1.80107	0.0038	0.23443	0.372929	0.060279	0.41892	1.98265	0.632727
ENSSSCG00000003950	TIE1	6:167919670-167940579	-1.8008	5e-05	5.77525	4.89019	3.27716	8.30761	33.2599	19.5271
ENSSSCG00000011598	FGD5	13:69594223-69724056	-1.79728	5e-05	1.90637	2.2079	1.59157	3.9441	12.3309	7.8939
ENSSSCG00000014249	43162	2:129880660-130026447	-1.79531	5e-05	2.29021	2.1401	2.18059	15.2124	5.787	6.40716
ENSSSCG00000021899	-	6:97644176-97948747	-1.79418	0.0003	0.429788	0.405129	0.190036	2.53072	3.17726	2.35151
ENSSSCG00000011690	PLSCR4	13:86542283-86574156	-1.79342	5e-05	1.9568	1.93548	4.69256	8.47303	7.30621	25.6552
ENSSSCG00000033383	AVPR1A	5:27824991-27832799	-1.78864	0.00115	0.34732	0.153494	0.475421	0.907316	0.687668	2.58142
ENSSSCG00000016873	NIM1K	16:27858104-27933473	-1.78826	0.00265	0.156699	0.122047	0.639314	2.37245	0.334174	1.01727
ENSSSCG00000030638	-	9:99600588-99670215	-1.78797	0.0003	1.28289	0.515751	0.668116	4.95439	1.79263	5.28986
ENSSSCG00000001440	NOTCH4	7:24231883-24256141	-1.78692	5e-05	2.20252	2.5457	3.766	3.80269	17.3771	15.9041
ENSSSCG00000026042	-	1:16112177-16119704	-1.78685	0.00235	0.493499	0.133937	0.421628	0.724136	1.1303	2.65156
ENSSSCG00000008844	KDR	8:41809114-41856379	-1.78176	5e-05	2.02589	3.51773	1.60959	5.16248	11.3455	14.921
ENSSSCG00000015935	CCDC173	15:75980209-76007188	-1.77979	0.003	1.82699	0.460191	1.14012	9.12714	1.81985	1.81829
ENSSSCG00000017759	ALDOC	12:44823013-44848527	-1.77829	5e-05	4.78039	3.26524	10.577	15.633	12.0804	46.6716
ENSSSCG00000023716	TNFAIP6	15:861895-881760	-1.77777	5e-05	8.26104	2.73848	11.3276	17.6162	20.4454	22.8215
ENSSSCG00000009132	ENPEP	8:111765838-111858515	-1.77508	0.0014	0.222907	0.209168	0.679581	0.778398	0.81991	2.95264
ENSSSCG00000014982	MMP7	9:33205361-33242842	-1.77374	5e-05	5.59394	1.68717	2.60836	4.37771	4.07597	33.4666
ENSSSCG00000031706	MICALCL	2:47045930-47120943	-1.77326	0.00325	0.237984	0.330565	1.07922	4.98733	0.797946	1.00794
ENSSSCG00000017053	NIPAL4	16:65815294-65829299	-1.77191	5e-05	2.28041	1.07238	2.10088	12.5129	4.0636	4.4655
ENSSSCG00000007116	CD93	17:30233273-30239897	-1.77157	5e-05	5.74784	4.45249	3.91213	10.184	25.2867	25.3988
ENSSSCG00000036963	LRRC25	2:59400950-59448983	-1.76931	0.0031	0.352995	0.197994	0.449878	1.24069	0.784808	2.60489
ENSSSCG00000005785	PCSK6	1:145508658-145697008	-1.76618	5e-05	1.49191	1.28615	1.76713	6.73873	3.96317	8.68402
ENSSSCG00000000132	TEX33	5:10768384-10779092	-1.76427	0.02575	0.173945	4.53939	0.127995	0.326334	16.048	0.686842
ENSSSCG00000035218	ADA2	5:69518631-69554758	-1.76289	0.006	1.66998	0.417237	1.35335	5.05745	1.97461	6.83837
ENSSSCG00000007909	ABAT	3:33908962-34017770	-1.76182	5e-05	1.47051	1.23399	1.36507	2.31862	11.1466	6.08118
ENSSSCG00000006199	PREX2	4:66715252-67116135	-1.76009	5e-05	0.60921	0.421607	0.965527	1.52077	2.51498	4.37774
ENSSSCG00000017054	CYFIP2	16:65852586-66001986	-1.75999	5e-05	0.576386	0.864643	0.960932	7.36412	1.22063	1.04524
ENSSSCG00000004835	MAGEL2	1:142448688-142454697	-1.75775	0.0002	0.929548	0.584724	0.296759	2.24426	2.94534	1.9921
ENSSSCG00000023320	CYP3A29	3:6615342-6892457	-1.75709	0.00015	2.48736	0.643063	3.99044	13.9054	1.62406	15.5024
ENSSSCG00000024067	KRT23	12:21527970-21548550	-1.75419	0.0002	5.11128	1.16723	5.85703	39.2354	3.38083	4.13167
ENSSSCG00000006598	KPRP	4:96750459-96752073	-1.74882	0.0023	1.48783	0.038228	2.05815	10.8978	0.755468	1.39243
ENSSSCG00000015268	FMO1	9:63812102-63895080	-1.74785	0.0018	4.4889	4.22758	9.9047	9.32882	26.5026	43.5146
ENSSSCG00000010757	-	14:138819297-139004257	-1.74768	5e-05	1.49405	1.20325	0.810685	1.75941	5.43001	4.2613
ENSSSCG00000004340	FHL5	1:63705935-63755534	-1.74117	5e-05	1.68229	1.65447	1.48427	3.17774	5.66679	11.5553
ENSSSCG00000023520	PCSK5	1:228854607-229308906	-1.73707	0.005	0.315474	0.258096	0.335292	0.566194	0.861576	1.8522
ENSSSCG00000027725	CACNA1C	5:69271052-69448130	-1.7351	0.0031	0.255065	0.121805	0.279946	0.474071	0.811181	1.02984
ENSSSCG00000009798	B3GNT4	14:30520215-30521286	-1.73486	0.0492	0.307341	0.176297	0.976536	0.877367	1.48822	2.65165
ENSSSCG00000040016	-	2:72159383-72198869	-1.73458	0.0047	1.07583	0.384425	1.04678	3.38842	1.50775	3.56651
ENSSSCG00000024958	GPR173	X:45884088-45907562	-1.73403	0.001	0.514724	0.26197	0.310164	1.02611	1.50739	2.31985
ENSSSCG00000009789	HCAR1	14:30105256-30108165	-1.73387	0.0048	0.325462	0.127047	0.558688	0.793462	0.649543	2.40295
ENSSSCG00000037791	NKD2	16:79335323-79420313	-1.73377	0.00085	3.92695	2.83265	2.72564	14.3062	10.0046	10.6793
ENSSSCG00000000423	LRP1	5:22436201-22518418	-1.73372	5e-05	7.14471	6.51047	5.52711	16.7556	19.0703	41.7986
ENSSSCG00000009650	DOCK5	14:9258113-9434099	-1.73316	0.00115	0.266791	0.413728	0.704068	1.25042	1.04967	2.10052
ENSSSCG00000015825	ADGRA2	15:48568345-48610619	-1.73301	5e-05	6.86196	3.02423	3.1781	14.3792	12.9884	24.7334
ENSSSCG00000031788	PTAFR	6:85237718-85272333	-1.73081	0.01745	0.51731	0.280083	0.521309	1.60538	0.694906	2.6427
ENSSSCG00000023627	LYPD6	15:2579623-2696565	-1.72991	5e-05	1.16363	0.859528	1.48732	11.769	1.55298	1.144
ENSSSCG00000022857	TFF3	13:205641037-205644363	-1.72927	0.03335	2.64341	0.299137	0.1645	6.41493	4.58359	2.09459
ENSSSCG00000036223	ACKR1	4:91221888-91260579	-1.72713	0.01775	3.88228	3.49534	10.6821	8.45752	23.4883	45.1825
ENSSSCG00000011241	DCLK3	13:22062244-22095473	-1.72689	0.00385	0.369933	0.423638	0.117853	0.992995	0.961623	1.66854
ENSSSCG00000040631	LPL	14:4104768-4136593	-1.72677	5e-05	24.3651	15.0101	47.822	127.265	66.6292	173.189
ENSSSCG00000006987	SLC7A2	17:5122264-5271849	-1.72573	5e-05	1.18986	0.670609	1.59915	4.02145	4.88073	9.21785
ENSSSCG00000031074	FAM110D	6:83581361-83585994	-1.72494	5e-05	3.53271	2.57617	5.23579	8.89009	17.5784	14.9267
ENSSSCG00000005233	DMRT2	1:220750257-220757312	-1.72491	5e-05	3.5686	1.7921	1.38869	6.67543	13.4513	8.57465
ENSSSCG00000024614	ITSN1	13:197248980-197481159	-1.72482	5e-05	1.29708	0.672067	1.68698	3.75243	1.95067	9.61506
ENSSSCG00000009434	RGCC	11:25479865-25496524	-1.722	5e-05	12.4844	4.36944	13.0615	33.7272	33.3284	58.1881
ENSSSCG00000039340	CCDC184	5:78561224-78563512	-1.71711	0.00545	0.373716	0.162341	0.278652	0.818559	1.53754	1.1154
ENSSSCG00000011640	TF	13:74930654-74970593	-1.71696	0.0013	0.478235	1.11254	0.594563	4.63027	2.0112	1.60994
ENSSSCG00000008835	RASL11B	8:39703361-39709817	-1.71664	0.0015	0.514041	0.350503	0.915672	2.66408	1.36959	3.56395
ENSSSCG00000006572	NPR1	4:95957222-95973430	-1.71555	5e-05	4.76795	4.63534	6.82789	11.4752	21.4183	32.2486
ENSSSCG00000040940	CCL16	12:39618320-39622574	-1.71466	0.0207	0.318911	0.777393	0.096873	0.346264	3.85685	0.313662
ENSSSCG00000040366	ADAMTSL1	1:203935289-204383707	-1.7122	0.0003	0.261181	0.292941	0.179475	0.80667	0.134767	1.56247
ENSSSCG00000030016	PDE9A	13:205938316-206037297	-1.71121	0.00015	0.65739	1.33994	0.63007	1.18473	5.48787	3.79153
ENSSSCG00000029879	LTF	13:29411456-29445953	-1.71086	5e-05	1.712	2.26021	4.74275	2.71067	15.114	18.8769
ENSSSCG00000005943	ST3GAL1	4:7814272-7911047	-1.70933	5e-05	1.68068	0.926228	2.12557	4.79892	4.8689	9.90077
ENSSSCG00000023604	LAP3	8:12590329-12619107	-1.70859	0.0002	34.5115	30.5303	40.4238	301.97	39.6774	55.8594
ENSSSCG00000010170	DISC1	14:58605065-58911547	-1.70841	0.0202	0.158333	0.181439	0.156841	0.689209	0.552276	0.685053
ENSSSCG00000011186	COL6A5	13:2029942-2173774	-1.70789	0.00015	0.427631	0.793719	0.276142	0.773267	4.44462	1.36183
ENSSSCG00000036261	CROCC2	15:139766982-139806234	-1.70535	0.00195	0.543154	0.51408	0.596416	1.69456	1.88115	2.53634
ENSSSCG00000004736	SPTBN5	1:129463701-129511568	-1.70513	0.00215	0.330427	0.192094	0.149865	0.410436	1.84361	0.572997
ENSSSCG00000028805	PTPRM	6:99350305-100093056	-1.70506	5e-05	5.32659	3.58491	3.36796	10.7803	17.0682	21.2098
ENSSSCG00000005625	ENG	1:268287728-268343936	-1.70412	5e-05	3.79847	2.92827	2.38295	7.43855	14.465	15.0485
ENSSSCG00000008937	AMBN	8:67381124-67394611	-1.70383	0.0033	0.885742	0.226728	0.47596	3.19792	0.811024	2.23864
ENSSSCG00000026254	PRRG3	X:123084508-123132794	-1.70185	0.04495	0.083699	0.058958	0.076516	0.341087	0.819029	0.184644
ENSSSCG00000022741	PDGFRB	2:151155753-151192816	-1.70183	5e-05	19.3751	15.9044	10.9847	39.9436	74.5065	71.4157
ENSSSCG00000023322	COL9A2	6:96062784-96081595	-1.69912	0.01035	0.615926	0.102805	0.090715	2.17492	0.509543	0.251668
ENSSSCG00000035224	-	12:25420865-25449239	-1.69788	0.0001	1.2914	1.18255	1.03732	2.12453	10.2534	5.56623
ENSSSCG00000035772	CDH5	6:27108498-27142921	-1.69733	5e-05	6.95663	5.20745	3.5642	10.5836	29.1309	25.4118
ENSSSCG00000021706	KIF21B	10:23444997-23491185	-1.69655	5e-05	1.40423	0.758043	0.955804	5.60831	3.22085	2.50098
ENSSSCG00000036907	NMB	7:52883127-52886644	-1.69472	0.0286	0.895328	0	0.77475	2.0413	2.1395	2.89973
ENSSSCG00000020657	BCAM	6:51298753-51313335	-1.69399	5e-05	37.994	11.6575	16.7982	92.2629	92.1249	167.517
ENSSSCG00000012926	PC	2:5566607-5587797	-1.69182	5e-05	30.1121	28.2355	35.7411	86.5504	63.2699	221.873
ENSSSCG00000008311	CYP26B1	3:70572969-70593461	-1.69158	5e-05	1.39454	0.689047	1.76487	3.27759	3.90331	9.17175
ENSSSCG00000005688	PTGES	1:269911792-269924481	-1.68974	0.00015	8.6069	3.12893	6.70816	20.2918	18.6737	31.9758
ENSSSCG00000029163	BCAT1	5:48813772-48925970	-1.68657	0.0002	0.671538	0.331329	0.757279	2.1275	1.73031	3.53267
ENSSSCG00000011322	CCR1	13:29227221-29233960	-1.6851	0.00015	1.71581	0.5707	2.08713	7.1593	3.32773	7.06201
ENSSSCG00000013655	ICAM1	2:69097008-69108205	-1.68437	5e-05	7.84069	5.11887	7.74345	15.3921	29.2937	38.7546
ENSSSCG00000008842	KIT	8:41402321-41492977	-1.68254	0.00025	0.793524	1.02636	0.44005	2.41401	3.24024	2.89663
ENSSSCG00000000736	TEAD4	5:67124725-67194381	-1.68137	0.0032	1.61645	0.75448	1.38214	2.67968	6.4893	4.16276
ENSSSCG00000006187	MSC	4:63710044-63714793	-1.67836	0.00165	0.390199	0.275636	0.559607	1.36823	1.52839	2.23766
ENSSSCG00000004215	KIAA0408	1:35694268-35778966	-1.678	0.00025	1.30374	0	0.957548	3.6616	4.86719	3.34922
ENSSSCG00000017801	TUSC5	12:46621116-46634332	-1.67756	5e-05	10.4291	7.17874	19.3496	39.0501	26.6616	84.0227
ENSSSCG00000015203	ROBO4	9:52068321-52097795	-1.67755	5e-05	3.04177	3.18395	1.68927	5.86728	18.6911	8.7081
ENSSSCG00000014851	SLCO2B1	9:9442668-9472619	-1.67607	0.0048	1.10389	0.765911	1.69704	3.18133	2.75038	6.25252
ENSSSCG00000004534	CCDC68	1:104420667-104474696	-1.67535	0.00235	0.304919	0.301595	0.609903	0.850212	1.5799	2.65774
ENSSSCG00000036801	C6orf132	7:37222698-37258650	-1.6751	5e-05	2.56787	1.33272	1.99973	11.2997	3.9118	5.92151
ENSSSCG00000001869	PEAK1	7:57223817-57503648	-1.67458	0.00095	0.394454	0.519711	0.341523	1.17643	1.05742	2.95034
ENSSSCG00000004249	CEP85L	1:43392974-43559423	-1.67414	0.00845	0.246106	0.496081	0.477557	1.22506	0.734102	2.65144
ENSSSCG00000039909	ICAM2	12:14966076-14997437	-1.67353	0.0204	0.973872	0.634835	1.62748	2.92436	3.78033	3.64719
ENSSSCG00000031581	-	AEMK02000216.1:20540-24210	-1.67218	0.03615	0.408117	0.56108	0.328472	2.98051	4.40306	3.89219
ENSSSCG00000021852	FAM124B	15:126112454-126127547	-1.67154	0.01815	0.275401	0.353984	0.045869	0.534435	1.32682	1.21185
ENSSSCG00000027628	IL6R	4:95322433-95381338	-1.67091	5e-05	2.03444	1.30855	2.80673	7.28592	5.41838	11.6123
ENSSSCG00000036575	USHBP1	2:60411565-60425899	-1.66814	0.00015	0.486713	0.716883	0.79817	1.02141	3.05621	4.05849
ENSSSCG00000023924	PDE1A	15:87619055-87868354	-1.66511	5e-05	2.20685	2.22797	2.64602	5.7748	10.87	12.2748
ENSSSCG00000021072	EPG5	1:95498732-95603018	-1.66451	0.00245	0.321619	0.448154	0.286588	1.55642	0.602765	1.33035
ENSSSCG00000004576	RORA	1:111375422-111477664	-1.66169	5e-05	1.04019	0.897228	1.3186	8.46687	1.58649	2.19704
ENSSSCG00000003231	NKG7	6:58496088-58497827	-1.66081	0.0005	2.18374	1.78637	1.70875	6.08657	5.45946	11.4352
ENSSSCG00000010959	NTRK2	10:30032175-30429882	-1.65813	0.0002	0.521297	0.568681	1.40442	1.49587	0.809704	6.89661
ENSSSCG00000015600	DTL	9:131227716-131270863	-1.65763	0.02805	0.295206	0.332033	0.402329	1.48617	1.02214	0.32227
ENSSSCG00000015664	-	9:67933080-67959721	-1.65665	0.00065	2.18018	0.507776	2.28143	7.14895	5.36376	6.28493
ENSSSCG00000006940	CYR61	4:130298042-130405349	-1.65633	5e-05	11.4317	9.56576	11.94	31.4763	30.3971	55.0197
ENSSSCG00000037324	-	17:32594219-32597054	-1.6556	0.0463	0.145905	0.046669	0.563342	0.610741	0.325615	1.9886
ENSSSCG00000013886	B3GNT3	2:59934955-59952859	-1.652	5e-05	2.81142	2.00142	4.1391	6.87488	10.9717	16.7256
ENSSSCG00000014391	ARAP3	2:143304074-143325905	-1.65144	5e-05	4.85367	4.86068	3.37758	6.19353	29.1419	11.6138
ENSSSCG00000014221	LVRN	2:120117759-120193929	-1.651	5e-05	3.20195	1.76261	5.93922	7.88742	7.98605	27.9007
ENSSSCG00000037184	GPR4	6:51968821-51979432	-1.65023	0.00275	0.40466	0.469438	0.721652	0.899711	2.82676	2.9349
ENSSSCG00000002788	EXOC3L1	6:27816868-27832454	-1.64764	0.04895	1.72333	1.73633	0.719816	1.74608	12.4217	3.53353
ENSSSCG00000036842	-	16:54553550-54667861	-1.64668	0.0217	0.652002	0.946305	0.299928	1.45967	0.63349	3.8161
ENSSSCG00000011732	TRIM59	13:99939721-100133166	-1.6464	0.0428	1.99576	1.54834	3.588	20.9996	3.20189	4.79125
ENSSSCG00000027826	GIMAP4	18:6429885-6452966	-1.64573	0.0002	2.63722	1.24138	4.73716	9.8923	5.51577	18.591
ENSSSCG00000007710	MLXIPL	3:10894339-10934049	-1.64536	0.0006	0.395871	1.30475	2.2717	1.60134	4.77193	7.00215
ENSSSCG00000004755	DLL4	1:130374119-130386314	-1.64452	0.00015	1.39476	1.08042	0.657462	1.5974	5.40794	4.53582
ENSSSCG00000006369	F11R	4:89424838-89447909	-1.64436	0.0002	8.05033	5.29139	6.45072	27.4902	14.9767	28.6478
ENSSSCG00000000223	BIN2	AEMK02000258.1:93258-133289	-1.64373	0.00145	1.15547	0.700077	1.59345	5.9922	1.22995	3.59226
ENSSSCG00000009468	KCTD12	11:48946451-49031093	-1.64362	0.0095	1.1648	0.536156	0.987155	2.66203	0.832476	3.76028
ENSSSCG00000009148	LEF1	8:113824510-113946000	-1.64274	5e-05	3.76237	2.01498	3.32475	17.9376	7.93811	4.49018
ENSSSCG00000012141	CA5B	X:12229859-12333790	-1.64236	5e-05	6.19608	3.6381	5.3933	19.117	12.3958	24.1433
ENSSSCG00000028048	ARHGEF15	12:53497758-53504842	-1.63996	0.0025	1.84882	1.25428	1.66978	3.90723	8.14729	5.38933
ENSSSCG00000031346	CMKLR1	14:42420176-42468058	-1.63699	0.0013	0.229179	0.1978	0.770827	1.05128	1.04246	2.50454
ENSSSCG00000010529	SFRP5	14:109088459-109158981	-1.63621	0.00295	8.81588	8.58647	18.5257	37.8094	35.4224	66.5821
ENSSSCG00000011959	ABI3BP	13:158090692-158326893	-1.63604	0.0005	19.3811	12.8811	19.869	63.6556	58.0196	83.3601
ENSSSCG00000037865	SOX18	17:62867774-62895556	-1.63464	0.03045	6.95034	6.09431	4.68581	8.79471	34.7738	22.442
ENSSSCG00000005087	SIX1	1:189619854-189624652	-1.63427	0.00195	0.721937	0.403634	1.93004	1.61571	1.49554	8.27247
ENSSSCG00000005480	-	1:254078729-254156331	-1.63414	0.00015	1.66766	0.938595	0.918864	2.97996	5.90477	4.46849
ENSSSCG00000023522	TGM2	17:41185877-41221710	-1.63405	0.0005	0.433052	0.365035	0.773955	0.869035	1.1664	4.22829
ENSSSCG00000027447	TMTC1	5:43913654-44217224	-1.63358	0.00275	0.294272	0.124863	0.572748	1.09404	0.563057	2.06622
ENSSSCG00000029371	C5AR1	6:53097141-53111565	-1.63287	0.0001	1.85146	1.26934	3.07002	5.25869	3.87536	15.3685
ENSSSCG00000006379	CD48	4:89828922-89844484	-1.63138	0.00045	1.44464	0.394103	2.35162	7.17341	4.68182	4.40067
ENSSSCG00000003584	THEMIS2	6:85010745-85030723	-1.63109	0.00305	0.353015	0.088489	0.259851	0.816852	0.61902	1.46348
ENSSSCG00000022039	STARD9	1:128657566-128808959	-1.63067	0.00015	1.4654	0.908759	1.05468	2.48673	5.60435	3.17733
ENSSSCG00000002927	LRFN3	6:45346636-45351832	-1.62973	0.02615	0.221186	0.287406	0.669037	1.18425	1.6272	1.21315
ENSSSCG00000036883	FABP3	6:87879768-87951610	-1.62618	0.0016	7.69988	8.02449	9.90096	38.7125	35.7675	23.6975
ENSSSCG00000000873	ANO4	5:83048947-83489395	-1.62504	0.0155	0.27668	0.052053	0.250282	0.838879	0.377887	0.606338
ENSSSCG00000016639	FOXP2	18:31338999-31458143	-1.62356	0.0317	0.404582	0.473316	0.781186	1.42468	1.05602	2.18053
ENSSSCG00000023235	MAN1C1	6:83089948-83228777	-1.62318	5e-05	1.81485	1.02144	1.73411	4.39798	4.24059	8.37042
ENSSSCG00000007435	-	17:48077939-48101728	-1.62085	0.01195	13.9473	7.26036	6.32225	27.0333	20.0785	53.4334
ENSSSCG00000006256	SOX17	4:76855150-76857176	-1.62045	0.001	2.81913	1.8276	1.36087	3.37285	8.1147	10.4169
ENSSSCG00000001906	CYP1A1	7:58802879-58809775	-1.62025	0.0009	0.867235	0.51799	1.00194	2.68042	3.31516	3.19765
ENSSSCG00000008959	CXCL2	8:70054755-70163415	-1.62014	0.00025	8.42851	3.46556	6.78244	8.74047	22.911	41.5391
ENSSSCG00000009672	SCARA5	14:11617594-11742938	-1.62003	0.00285	2.49098	2.8483	3.01891	3.66316	2.84409	22.8234
ENSSSCG00000011463	IL17RD	13:38939401-39006690	-1.61949	0.01355	0.227781	0.218225	0.230395	0.5061	0.480807	1.75252
ENSSSCG00000003797	DIRAS3	6:144576364-144578816	-1.61908	0.0084	0.236859	0.581068	0.739906	3.3627	2.12547	0.651066
ENSSSCG00000003928	PLK3	6:166527349-166533576	-1.61794	0.0003	4.87089	2.07102	2.63092	19.1311	10.9512	4.80129
ENSSSCG00000003848	LRP8	6:158797087-158982381	-1.61776	0.00355	0.307206	0.152559	0.428046	1.49085	0.692358	0.868341
ENSSSCG00000014840	P4HA3	9:8627415-8667755	-1.61501	5e-05	8.7719	4.26398	4.32029	23.5365	21.7849	18.0952
ENSSSCG00000017879	SPNS2	12:50454062-50506140	-1.61478	0.0134	8.50224	7.03612	7.1248	26.6069	32.6452	23.7091
ENSSSCG00000002783	SLC9A5	6:27884658-27903090	-1.61141	0.00985	0.415149	0.562068	0.525269	1.96995	1.89807	1.55374
ENSSSCG00000035176	SEMA6B	2:74223743-74300462	-1.61024	0.00055	0.579883	0.27444	0.742148	0.649807	2.6667	2.7549
ENSSSCG00000022370	TNFSF9	2:72577585-72582678	-1.60966	0.00265	0.421298	0.213818	0.889392	1.55537	0.685639	3.45704
ENSSSCG00000000232	ACVRL1	5:17263906-17285874	-1.60884	5e-05	4.33027	3.13541	3.04349	9.02406	16.6892	13.3278
ENSSSCG00000017277	PECAM1	12:14608356-14723295	-1.60705	5e-05	20.8081	18.8265	25.6818	54.1402	93.9934	107.872
ENSSSCG00000004507	-	1:98510228-98542315	-1.60673	5e-05	1.37124	0.98844	1.70251	7.47388	3.98107	4.56766
ENSSSCG00000014287	SHROOM1	2:135148992-135152494	-1.60474	0.006	0.895207	0.450337	0.382247	1.82295	1.4846	3.1671
ENSSSCG00000034506	MS4A2	2:11400191-11420549	-1.6013	0.0002	0.958005	0.870858	2.07447	2.19972	2.90288	9.73573
ENSSSCG00000033759	TBXA2R	2:75068672-75081715	-1.6006	0.0148	0.48052	0.426437	0.036178	1.21379	0.994157	1.03247
ENSSSCG00000002628	ICK	7:46662257-46701044	-1.60043	0.0125	0.491827	0.750032	0.723984	1.03511	1.27488	2.91117
ENSSSCG00000006418	-	4:91373128-91402639	-1.59866	0.0004	1.16025	0.932747	2.17766	2.68101	2.9917	7.95123
ENSSSCG00000011436	-	13:34353443-34357717	-1.59767	0.012	0.150649	0.09155	0.221521	0.451841	0.565174	0.676813
ENSSSCG00000004598	MYZAP	1:114287626-114386473	-1.59718	0.0002	2.24977	2.02472	2.13876	13.037	5.4685	3.85096
ENSSSCG00000015645	-	9:66837803-67117315	-1.59718	5e-05	2.57283	2.23204	2.94202	8.88563	9.68977	10.6263
ENSSSCG00000034284	-	6:58941107-58952131	-1.59585	0.0048	0.417118	0.77081	0.480798	0.947781	2.09063	2.48652
ENSSSCG00000026819	NID1	14:55239631-55348956	-1.59561	5e-05	7.12947	3.95002	8.49466	20.2551	13.544	43.7108
ENSSSCG00000000675	C1R	5:63644320-63751607	-1.59367	0.01415	9.65245	11.0701	11.0991	28.8201	33.8483	82.0679
ENSSSCG00000034259	PMEPA1	17:57999286-58053674	-1.59083	5e-05	4.9058	3.65693	5.81135	13.7621	14.0326	27.3334
ENSSSCG00000006767	MAGI3	4:106674517-107120035	-1.59045	0.0137	1.79807	2.53699	2.26524	11.8507	5.3346	6.40469
ENSSSCG00000000660	A2M	5:62437646-62485537	-1.59003	0.0014	0.366722	0.33593	0.349995	0.808989	0.890038	2.28374
ENSSSCG00000022256	C10orf10	14:91092179-91138465	-1.58967	0.00925	19.4258	9.91903	11.2756	35.7996	46.453	66.5128
ENSSSCG00000000789	CNTN1	5:72168531-72495728	-1.58936	5e-05	2.04206	1.19035	1.87262	5.78466	2.16738	7.63374
ENSSSCG00000004974	LARP6	1:168503611-168530284	-1.58564	5e-05	1.4735	1.43698	1.5372	3.24303	5.23625	8.6969
ENSSSCG00000016656	ELMO1	18:36786421-37338970	-1.58541	0.0005	1.71697	0.653666	0.461775	2.34822	4.46877	4.84604
ENSSSCG00000013393	SPON1	2:44968384-45300189	-1.58203	5e-05	11.9361	5.59474	8.42599	25.9255	27.5522	41.6225
ENSSSCG00000038765	FAM89A	14:59367768-59385448	-1.58168	0.0009	2.41785	1.11071	3.04552	9.47508	6.76936	6.8537
ENSSSCG00000034689	GPIHBP1	4:1252749-1257556	-1.58111	0.0001	4.08924	3.5033	3.51423	7.53893	7.33761	7.54691
ENSSSCG00000011294	FAM198A	13:26415712-26473634	-1.58033	5e-05	7.70155	4.44327	4.31207	17.3326	21.9354	22.263
ENSSSCG00000010444	LIPM	14:100726472-100772386	-1.5783	0.00055	13.1069	5.72049	16.9453	110.036	17.2587	10.9435
ENSSSCG00000036484	-	12:21393710-21397286	-1.57807	0.0052	10.1695	0	49.1604	198.223	0.64038	21.3868
ENSSSCG00000026407	NCCRP1	6:47926784-47930101	-1.57628	0.00025	5.62186	2.67265	5.2446	33.5479	4.37414	6.05807
ENSSSCG00000038401	TRAM2	7:46323079-46406958	-1.57405	5e-05	1.88311	1.39091	1.29175	3.67764	6.14066	7.36793
ENSSSCG00000016451	-	18:6457537-6463104	-1.57402	0.00795	0.807583	0.493115	1.2809	4.72989	2.18084	5.78252
ENSSSCG00000026842	CDH18	16:8094692-8578236	-1.57399	0.0065	0.864811	0.118623	0.281066	2.24557	0.314926	1.6177
ENSSSCG00000010479	RBP4	14:105036960-105044712	-1.57346	0.00045	3.54791	0.861414	3.68824	10.3754	5.29581	15.1128
ENSSSCG00000021862	PTGER2	1:181955297-182009953	-1.57281	0.00285	1.0219	0.316002	0.670902	4.63851	1.57819	1.68553
ENSSSCG00000006352	MPZ	4:89174117-89180304	-1.57177	5e-05	5.35842	7.71798	1.40902	11.4387	27.4312	18.5286
ENSSSCG00000034114	GPR68	7:112885162-112904246	-1.57119	0.0011	0.73896	0.36592	1.04361	4.59559	1.19545	1.59254
ENSSSCG00000040401	EEF1A2	17:62515416-62526190	-1.57046	0.0243	0.331218	0.11651	0.107596	0.401051	1.3978	0.634716
ENSSSCG00000015871	NR4A2	15:63485313-63505728	-1.568	5e-05	2.53169	2.18711	2.1345	9.06564	15.096	6.95108
ENSSSCG00000014336	EGR1	2:140441490-140504363	-1.5663	0.00825	45.4492	12.0718	44.6082	87.6729	139.138	153.062
ENSSSCG00000014219	CDO1	2:119927723-119940951	-1.56602	5e-05	2.76257	2.07879	3.24527	9.66229	9.18631	10.4165
ENSSSCG00000021880	MXRA8	6:63630937-63635555	-1.5635	5e-05	13.1102	16.9632	16.9148	46.8552	38.3795	58.0498
ENSSSCG00000029592	GPRC5A	5:59565407-59587289	-1.56279	0.00245	0.904558	0.787031	1.26089	2.82528	2.32719	5.11064
ENSSSCG00000035068	GJB4	6:91007199-91008000	-1.56177	0.0232	1.51525	0.309144	3.30505	7.29052	3.53343	2.97882
ENSSSCG00000015287	TMCC2	9:65910162-65954063	-1.56078	0.0101	0.247101	0.118834	0.136631	0.425952	0.800786	0.752532
ENSSSCG00000011440	SEMA3G	13:34574199-34585660	-1.5594	5e-05	4.87299	2.0222	2.94711	6.87083	13.3447	16.0267
ENSSSCG00000022331	FGF13	X:113460198-113530948	-1.55936	0.00465	0.504841	0.807355	0.784018	1.87629	2.49799	3.73151
ENSSSCG00000012137	BMX	X:12044489-12096638	-1.55696	0.00135	0.998835	0.225213	0.526608	1.3082	4.40538	2.70205
ENSSSCG00000000838	SLC41A2	5:79594003-79719276	-1.55399	0.00215	1.52652	0.917749	2.24801	5.4228	2.36687	9.64599
ENSSSCG00000022208	TNFRSF1B	6:72195389-72231147	-1.5539	5e-05	9.31972	4.67824	9.99812	17.5177	28.1884	39.883
ENSSSCG00000004789	THBS1	1:131728783-131746115	-1.55283	5e-05	26.7884	12.1853	33.7881	60.8483	53.2933	155.723
ENSSSCG00000017256	ABCA6	12:11225407-11286018	-1.55156	5e-05	2.84086	3.37984	2.61572	7.65732	9.16807	16.3599
ENSSSCG00000017219	HID1	12:6291668-6321964	-1.5512	5e-05	3.4428	3.12428	1.98531	6.07996	16.3698	9.68455
ENSSSCG00000022504	CDON	9:53079549-53178884	-1.55097	5e-05	1.69021	1.47856	1.76671	3.51825	8.65174	7.03881
ENSSSCG00000025049	CYBRD1	15:77649029-77695138	-1.55062	5e-05	27.1714	20.3919	40.7758	90.518	67.0135	170.305
ENSSSCG00000006307	RCSD1	4:83322172-83404102	-1.54984	0.0005	1.07462	0.576224	1.62763	2.90763	1.50277	4.64408
ENSSSCG00000022318	ERG	13:201996904-202129223	-1.54701	5e-05	1.74321	1.88528	1.91703	3.85593	2.46797	9.22474
ENSSSCG00000003788	PTGER3	6:141959396-142159718	-1.54627	0.008	0.473263	0.305642	1.5804	1.49652	1.19252	6.41755
ENSSSCG00000011925	CD200R1	13:146953036-147067910	-1.54573	0.0018	0.418704	0.340818	1.2225	2.34505	1.67638	2.48214
ENSSSCG00000016286	PRSS56	15:133034453-133039305	-1.54521	0.02205	0.544281	0.362563	0.737809	3.21108	0.451788	0.267698
ENSSSCG00000000781	ABCD2	5:71121074-71181317	-1.5449	0.00425	0.253812	0.146009	0.40343	1.1186	1.45529	0.622556
ENSSSCG00000008348	PLEK	3:73875999-73910501	-1.53712	0.0002	1.2055	0.68376	0.951212	4.68384	2.59156	3.09633
ENSSSCG00000016717	MPP6	18:47593298-47711918	-1.53583	0.02275	0.469993	0.273709	0.160308	0.512401	1.09858	1.58503
ENSSSCG00000017181	CYGB	12:4978245-4988521	-1.53348	0.00015	6.89302	3.54644	3.79483	15.4775	16.6007	18.2458
ENSSSCG00000015357	MEOX2	9:84943198-85010216	-1.53314	5e-05	1.96868	1.77968	2.24863	4.79342	6.71406	11.3573
ENSSSCG00000022933	EFR3B	3:113661003-113758973	-1.53233	0.0132	0.294273	0.407604	0.296377	1.0031	1.57953	1.19429
ENSSSCG00000026478	PADI2	6:75696477-75756332	-1.53199	0.0009	0.432767	0.46159	0.358068	1.823	1.18991	1.5821
ENSSSCG00000007682	SH2B2	3:9683138-9695157	-1.53195	0.00145	1.47542	0.907797	1.95887	2.71592	4.98769	7.87073
ENSSSCG00000028612	PTPRS	2:73622408-73679458	-1.53044	5e-05	8.80927	6.22964	6.68693	18.3862	23.6003	32.119
ENSSSCG00000001535	TCP11	7:31007464-31034067	-1.52871	0.0258	0.177599	0.288961	0.066476	0.596173	1.26212	0.15899
ENSSSCG00000032473	NYNRIN	7:74877918-74898576	-1.52522	0.0001	0.917215	0.692791	1.06122	2.06822	4.0659	3.29955
ENSSSCG00000024911	-	6:18650322-18657676	-1.52449	0.0002	30.2699	2.44405	68.2066	232.375	59.5643	20.1141
ENSSSCG00000004332	BACH2	1:57899808-58204804	-1.52398	0.00325	0.273741	0.149191	0.55675	1.1102	1.04699	1.45362
ENSSSCG00000027657	ZC4H2	X:51114291-51254998	-1.5228	0.0383	1.25513	1.37872	0.566396	2.84881	4.93816	4.88806
ENSSSCG00000023526	RAPGEF3	5:78098800-78134156	-1.51918	5e-05	5.36801	3.52439	4.004	6.82338	31.299	16.1742
ENSSSCG00000017389	RAMP2	12:20092006-20094474	-1.51677	5e-05	38.5125	32.5962	26.4183	63.5938	176.304	114.478
ENSSSCG00000029367	CARD6	16:25810434-25816947	-1.51625	0.0038	0.838585	0.860775	1.99297	2.77172	2.48309	6.72602
ENSSSCG00000000500	-	5:34003185-34053898	-1.51191	0.00065	3.17511	2.24307	4.20416	20.856	2.55472	4.3153
ENSSSCG00000039926	-	Y:6512527-6524995	-1.51162	5e-05	5.25929	2.55281	1.99944	12.9406	5.82894	17.2054
ENSSSCG00000031925	SHANK3	5:43320-91002	-1.51038	0.0001	2.29492	1.61145	2.10095	2.6917	9.68988	8.40347
ENSSSCG00000006001	ENPP2	4:19319957-19437062	-1.51027	5e-05	2.08002	1.53624	2.45848	4.64628	6.92659	10.7324
ENSSSCG00000013594	FBN3	2:71102053-71174357	-1.50999	0.0028	0.427783	0.103766	0.149868	1.18773	0.761192	0.205178
ENSSSCG00000038355	SP5	15:76902386-76905022	-1.50965	0.0102	1.21074	0.234234	0.76294	1.67376	2.60533	4.12969
ENSSSCG00000011977	DCBLD2	13:160064050-160156993	-1.50573	0.00165	1.32245	0.629134	0.936296	2.76868	1.93423	7.02119
ENSSSCG00000023611	-	7:24086257-24159027	-1.5047	5e-05	4.255	4.12189	3.46755	8.10453	13.9106	17.627
ENSSSCG00000005095	PRKCH	1:190206098-190441946	-1.50411	5e-05	3.33946	2.24734	3.02858	13.9257	8.05898	8.4125
ENSSSCG00000004968	PAQR5	1:167154626-167231034	-1.50405	0.04115	0.487434	0.418514	0.644978	2.46248	0.83469	0.796648
ENSSSCG00000013311	KIAA1549L	2:27238424-27559624	-1.50375	0.0013	0.348862	0.36295	0.466791	1.32851	1.07897	1.48388
ENSSSCG00000004065	TIAM2	1:11566187-11799068	-1.50184	0.03305	1.12583	0.754537	2.00386	3.41057	2.79121	4.67271
ENSSSCG00000017791	SSH2	12:45823001-45888093	-1.50128	0.0019	0.579303	0.865163	0.962556	2.27405	1.23772	5.4866
ENSSSCG00000034858	RAP1GAP2	12:48806714-49018115	-1.50126	0.002	0.558266	0.203705	0.459238	1.31989	0.778696	1.19092
ENSSSCG00000013273	CHST1	2:16772256-16789027	-1.50076	0.0003	1.1198	0.921169	1.00215	1.77452	3.72038	2.74588
ENSSSCG00000000649	CLEC1A	5:61849260-61870248	-1.50051	0.00565	3.75402	2.58507	2.95365	8.90448	14.6431	11.6325
ENSSSCG00000000292	ZNF385A	5:19557336-19583315	-1.49995	5e-05	1.90329	1.02401	1.60088	8.04808	4.91936	4.53071
ENSSSCG00000017614	TRIM25	12:33187341-33212339	-1.49973	0.0057	1.09534	0.933277	1.19907	3.08893	2.95094	6.09652
ENSSSCG00000010003	CCDC157	14:47341322-47349662	-1.49938	0.04875	0.55504	0.395606	0.578375	1.13037	0.955186	1.4984
ENSSSCG00000000573	KCNJ8	5:51695973-51707039	-1.49912	0.0022	0.180231	0.274758	0.991548	1.02424	0.745216	3.33238
ENSSSCG00000033807	C14orf132	7:117242670-117290347	-1.4987	0.00375	0.188895	0.343304	0.369845	0.975378	1.10357	0.999627
ENSSSCG00000014235	SNCAIP	2:125889164-125956865	-1.49457	0.00645	0.924232	0.617542	0.709664	2.16131	3.45936	3.21789
ENSSSCG00000010276	UNC5B	14:74120013-74205263	-1.49453	0.0005	1.58251	1.98281	3.04933	14.1172	3.80697	3.40672
ENSSSCG00000039514	ID3	6:81422545-81424169	-1.49291	5e-05	50.976	32.1424	40.1256	117.554	132.323	183.15
ENSSSCG00000029189	DCHS1	9:3113450-3134365	-1.49145	0.0001	0.848596	0.438783	0.589607	1.46705	2.78905	2.37256
ENSSSCG00000008823	SLC10A4	8:38378797-38386567	-1.48973	0.01625	0.267605	0.166919	0.261036	0.669552	0.679266	1.15008
ENSSSCG00000002495	SYNE3	7:116665428-116770312	-1.48786	0.0001	1.04717	0.802117	1.25944	2.43649	2.53929	8.2813
ENSSSCG00000008230	ATOH8	3:58964548-59001145	-1.48749	0.0016	0.946194	1.27493	2.20495	3.30797	5.16746	6.48342
ENSSSCG00000022478	STK10	16:52003735-52166161	-1.48722	5e-05	1.90941	1.33601	2.38046	5.44799	6.60977	7.71246
ENSSSCG00000003687	EPB41L3	6:101420335-101671173	-1.48694	5e-05	2.66979	1.57922	1.45002	5.7235	7.88795	7.85694
ENSSSCG00000034519	SERPINB13	1:158100171-158111946	-1.48602	0.001	8.03235	0.631799	19.9792	80.4533	4.83924	10.0619
ENSSSCG00000032444	PLXDC2	10:54268470-54677303	-1.48535	5e-05	4.53348	2.38082	5.66783	11.2897	6.36422	23.1716
ENSSSCG00000007872	XYLT1	3:27164990-27492892	-1.48504	0.02795	0.30501	0.033599	0.221297	0.651061	0.51485	1.17356
ENSSSCG00000023653	GLIS2	3:37989179-38018721	-1.4847	0.0005	9.60282	4.53646	4.29993	16.4948	20.1502	25.9823
ENSSSCG00000012832	MXRA5	X:487571-513928	-1.48446	0.0001	2.06322	1.43278	0.923542	4.94064	4.08356	6.48637
ENSSSCG00000002464	PRIMA1	7:115038478-115100924	-1.48361	0.0117	0.141976	0.366573	0.778422	0.668282	1.0884	2.98824
ENSSSCG00000032320	C8orf4	17:9441481-9443050	-1.48325	5e-05	15.3688	5.62403	43.4337	62.424	30.3468	126.618
ENSSSCG00000005617	STXBP1	1:268116123-268205801	-1.48325	0.0002	1.96467	1.36372	1.68583	3.58072	5.88187	8.42247
ENSSSCG00000023969	ACER1	2:72743874-72772303	-1.48137	0.00125	2.5482	0.697262	3.31136	7.05631	8.54023	3.63992
ENSSSCG00000021656	-	13:135864538-136156061	-1.48101	0.01345	0.337044	0.243224	0.191966	0.526239	0.798236	1.34196
ENSSSCG00000031830	-	15:120008244-120049351	-1.48095	0.0028	6.1401	5.58954	6.85607	14.794	8.79594	46.3132
ENSSSCG00000005828	EGFL7	AEMK02000682.1:1095564-1119038	-1.48092	0.01125	54.962	41.0497	45.361	70.1937	257.17	145.447
ENSSSCG00000032239	-	10:46908300-46956737	-1.48009	0.00715	2.92126	2.82389	5.64659	28.6303	3.03823	5.52259
ENSSSCG00000035293	-	2:1469103-1496346	-1.48006	5e-05	11.0814	9.13364	8.24221	16.1943	45.3092	36.3336
ENSSSCG00000040162	NUPR1	3:18402775-18404404	-1.47628	5e-05	211.441	76.1459	239.535	384.747	404.677	1045.64
ENSSSCG00000006547	SHE	4:95284606-95308099	-1.47555	5e-05	1.75265	1.48927	0.802821	3.00719	6.80142	5.08999
ENSSSCG00000005350	FBXO10	1:238232857-238308626	-1.47553	0.002	0.323876	0.382803	0.844833	2.43185	1.3209	1.55283
ENSSSCG00000033367	PLEKHA2	15:47611952-47713346	-1.47437	0.00135	3.41258	1.91446	4.58226	16.9977	5.0572	9.58604
ENSSSCG00000017927	BCL6B	12:52426940-52433230	-1.47259	5e-05	6.85394	5.95818	6.81278	13.9968	33.3274	22.2065
ENSSSCG00000029849	S1PR1	4:117064070-117069724	-1.46963	5e-05	9.73665	6.17585	10.5891	16.3295	29.3197	47.8702
ENSSSCG00000038911	KLF2	2:61270713-61273138	-1.46959	5e-05	32.2998	15.6429	28.3501	49.0178	107.151	100.477
ENSSSCG00000016548	PODXL	18:17444338-17494877	-1.46943	5e-05	3.74807	2.99784	3.01293	6.35292	16.055	12.4645
ENSSSCG00000025499	FXYD5	6:44682253-44696766	-1.46893	0.0004	4.54423	3.12432	3.20412	7.76288	14.3365	14.6484
ENSSSCG00000000717	-	5:65625584-65659219	-1.46737	0.00195	0.360235	0.545555	0.347499	0.944068	1.6549	1.62588
ENSSSCG00000022486	CBLB	13:153479924-153700111	-1.46684	0.00015	0.787919	0.427846	1.47101	1.74854	2.50523	4.63996
ENSSSCG00000016816	ADAMTS12	16:19547006-19920513	-1.46359	0.00035	0.676968	0.46394	0.523374	1.13568	1.73708	2.15243
ENSSSCG00000015022	LAYN	9:39306275-39326824	-1.46358	0.00465	5.36043	1.4741	2.17844	8.01953	8.36227	14.4368
ENSSSCG00000015550	RGS16	9:123913172-123918871	-1.46344	0.00065	3.91329	1.37028	1.24719	8.6991	6.05334	7.68457
ENSSSCG00000005122	TEK	1:195937430-196052751	-1.46277	0.0002	0.972583	1.55919	2.78456	3.33818	3.00667	7.30835
ENSSSCG00000014920	FZD4	9:20712716-21021460	-1.46224	5e-05	9.3931	10.3227	8.08866	21.4771	30.4395	45.9538
ENSSSCG00000025260	CARD10	5:10284094-10316720	-1.46141	5e-05	3.867	4.50535	3.34772	5.82494	17.4097	15.2977
ENSSSCG00000024000	EFCC1	13:71504937-71540592	-1.46111	0.0052	0.258181	0.350994	0.141836	0.571421	1.33896	0.819326
ENSSSCG00000014224	SEMA6A	2:120559077-120687331	-1.45998	5e-05	2.45731	1.62425	2.12832	5.74622	8.95949	6.72889
ENSSSCG00000024396	NOVA1	7:72805629-72961258	-1.45923	0.003	0.597256	0.31445	1.15672	0.98348	3.02164	2.37433
ENSSSCG00000017987	-	12:53659573-53698840	-1.45751	5e-05	3.56289	3.10846	2.90008	7.75804	8.52322	15.78
ENSSSCG00000026224	ARHGAP31	13:140838660-140948410	-1.45733	0.0001	1.29304	1.1411	2.28359	3.32777	3.1063	10.0521
ENSSSCG00000012787	L1CAM	X:124596652-124609457	-1.45712	0.0005	2.30033	2.21832	0.940715	3.12102	7.89963	6.3346
ENSSSCG00000027312	PTCH1	10:26626658-26703223	-1.45559	0.00015	1.9696	1.06219	1.56374	4.49128	6.9135	4.49214
ENSSSCG00000002383	FOS	7:98449507-98453576	-1.45484	5e-05	87.9803	20.0503	77.7028	138.516	288.184	208.835
ENSSSCG00000035971	DUSP2	3:47051595-47057791	-1.45323	0.00515	0.978381	0.193879	0.403909	3.24107	0.848167	0.70351
ENSSSCG00000009237	HPSE	8:135081150-135123029	-1.45118	0.002	0.634005	0.323354	0.456314	2.46991	1.18626	1.24136
ENSSSCG00000035403	RFX2	2:72949988-73051524	-1.45012	0.0009	0.756338	0.835538	3.46087	3.80381	1.9275	12.5027
ENSSSCG00000021557	SULT1A3	3:18352021-18354465	-1.44979	0.00355	11.2183	8.78124	12.2916	26.4966	21.4179	42.3826
ENSSSCG00000033000	TIMP4	13:68170498-68220753	-1.44862	0.00105	0.750281	0.677787	0.982828	2.45296	1.46086	4.4121
ENSSSCG00000014351	-	2:141341595-141352643	-1.44741	0.00015	3.20112	1.859	3.14626	4.77874	12.222	12.7614
ENSSSCG00000010826	43161	10:10156794-10216175	-1.44544	0.00075	3.26004	3.42339	8.1944	14.2296	7.03805	25.9636
ENSSSCG00000017300	MRC2	12:16058676-16119709	-1.44528	5e-05	17.1309	10.4124	9.59899	32.7556	43.1576	40.17
ENSSSCG00000034607	OGN	3:42116435-42135852	-1.445	5e-05	14.8358	13.0434	13.1707	58.1749	44.8328	45.1885
ENSSSCG00000021586	ZHX2	4:16389142-16391644	-1.44387	0.01515	0.155666	0.481822	0.780297	0.726579	0.74412	3.248
ENSSSCG00000003088	APOE	6:51317419-51378600	-1.43958	0.0019	445.168	218.013	418.585	1147.02	699.923	1767.75
ENSSSCG00000016672	ADCYAP1R1	18:41917425-41972311	-1.43958	0.0044	0.476065	0.379593	0.323865	1.68113	0.847768	1.76727
ENSSSCG00000035170	VSIG4	X:52175606-52198683	-1.43911	0.0016	1.30373	0.811038	1.92955	3.50896	3.56991	8.02164
ENSSSCG00000026850	SNCG	14:87900481-87922110	-1.43793	0.0001	3.12328	3.20639	5.87301	9.81423	13.4061	17.0863
ENSSSCG00000031875	ZNF469	6:1162821-1174257	-1.43721	0.0008	0.439315	0.27568	0.253583	0.664771	1.65384	0.555856
ENSSSCG00000025238	SHOX2	13:97879195-97890447	-1.4363	0.00035	2.24078	1.0868	1.72734	3.89182	5.02808	8.09818
ENSSSCG00000027226	EPN3	12:26813825-26826742	-1.43615	0.0025	0.621219	0.418923	0.972449	5.94365	0.499088	0.54898
ENSSSCG00000009951	SGSM1	14:42790602-42974741	-1.43564	0.0001	1.85644	2.30321	1.38423	3.69362	9.37724	5.68521
ENSSSCG00000017753	KSR1	12:43985927-44132792	-1.43452	0.0005	2.93193	2.01518	2.24448	6.691	6.13989	12.1913
ENSSSCG00000013181	SERPING1	2:13322842-13338996	-1.43425	5e-05	46.1689	68.3364	47.8509	106.642	125.401	205.542
ENSSSCG00000006455	-	4:92393743-92444712	-1.43343	0.00245	1.13199	0.292984	0.649383	1.86014	1.1043	4.05882
ENSSSCG00000034948	RASSF9	5:96296556-96339042	-1.433	0.00195	2.69982	0.773739	2.13401	6.43306	5.90841	6.71941
ENSSSCG00000003078	CEACAM19	6:51182431-51203807	-1.43283	0.00255	2.76327	0.965607	1.97426	12.7121	2.00665	1.83762
ENSSSCG00000006338	DDR2	4:87756167-87911787	-1.43277	0.00365	0.687692	0.817346	1.47716	1.98597	1.99343	5.93476
ENSSSCG00000025416	CAMKV	13:32381111-32392976	-1.43271	0.0063	0.903852	0.741118	0.220415	1.48268	3.31811	1.04086
ENSSSCG00000011874	PARP14	13:137809502-137865762	-1.43248	0.007	0.220395	0.146467	0.447652	0.726535	0.661429	1.40001
ENSSSCG00000011895	PLA1A	13:140636945-140666004	-1.43173	0.0343	0.297885	0.664022	0.930935	0.363194	2.66753	2.05754
ENSSSCG00000005385	NR4A3	1:241569829-241613629	-1.431	0.0026	0.212461	0.071402	1.62222	2.27921	0.633966	3.63178
ENSSSCG00000038540	-	9:2145671-2171943	-1.43039	0.00085	4.23452	3.32375	1.33427	7.73796	10.5541	11.0768
ENSSSCG00000017490	GSDMA	12:22364771-22376866	-1.43011	0.00085	8.67042	5.03831	14.1035	60.7476	7.1468	8.96903
ENSSSCG00000023082	SSUH2	13:65039718-65066369	-1.42884	0.0224	0.133165	0.259794	0.31717	0.256876	1.71049	0.551506
ENSSSCG00000015598	TMEM206	9:130968202-131001479	-1.42817	0.0004	2.02669	1.55924	2.00802	5.03981	7.57321	6.34792
ENSSSCG00000014349	TMEM173	2:141356325-141367312	-1.42729	0.00505	2.20213	2.06553	1.25046	3.70466	10.277	5.96977
ENSSSCG00000007501	BMP7	17:57584951-57676359	-1.42611	5e-05	8.19185	1.73768	4.77083	18.3611	14.8641	15.0211
ENSSSCG00000023527	NRROS	13:133470644-133496264	-1.4256	0.0014	1.69818	1.1214	2.11323	3.78661	5.78087	7.15971
ENSSSCG00000016992	NEURL1B	16:51541127-51557772	-1.4233	0.02375	0.558736	0.45633	1.09746	1.3741	1.67126	4.21088
ENSSSCG00000027272	PIK3CG	9:106698206-106748215	-1.42327	0.00205	0.320778	0.171076	0.772727	1.49525	0.622523	2.17655
ENSSSCG00000028814	SOD3	8:18796635-18804064	-1.42252	0.00055	8.96064	4.68348	3.76932	14.9065	13.9625	27.8314
ENSSSCG00000027801	VTN	12:44650621-44653871	-1.42129	0.02945	1.76888	0.494575	0.206707	2.27384	3.02895	3.45176
ENSSSCG00000013514	LRG1	2:74300663-74304559	-1.42068	0.00275	0.666231	0.680264	1.30517	1.17145	3.58749	4.34835
ENSSSCG00000002829	MMP2	6:30058594-30087031	-1.41917	0.00025	109.089	73.0036	67.4062	195.374	198.484	460.078
ENSSSCG00000000188	DHH	5:15114526-15119577	-1.41872	0.043	0.424659	0.362204	0.115207	0.534694	1.37166	0.927733
ENSSSCG00000000234	GRASP	5:17358041-17367324	-1.41867	0.00015	4.85459	3.41927	2.12744	7.03581	17.6644	10.3022
ENSSSCG00000004658	FBN1	1:123101259-123359568	-1.41773	5e-05	5.36903	4.57397	4.89373	16.1615	8.81843	23.1624
ENSSSCG00000031536	MYCT1	1:13633323-13667301	-1.41635	0.00015	3.16167	2.96345	2.21014	6.89759	13.3577	10.06
ENSSSCG00000012487	XKRX	X:82614593-82630283	-1.41601	0.0155	0.41311	0.251743	1.28096	4.10524	0.520614	1.21388
ENSSSCG00000006023	SYBU	4:27899433-27974660	-1.41435	0.00045	3.07853	3.67358	3.33161	10.0437	9.24305	13.9217
ENSSSCG00000016857	DAB2	16:24514721-24777242	-1.41293	5e-05	6.56475	6.52157	11.5278	26.6865	43.738	36.8547
ENSSSCG00000010915	NAV1	10:23885524-24102339	-1.41226	0.0001	1.03802	1.31824	1.45622	2.00179	6.4063	4.58354
ENSSSCG00000006153	FABP5	4:55276620-55282908	-1.41192	0.00025	63.4161	25.8182	139.364	406.585	121.649	256.631
ENSSSCG00000011326	PTH1R	13:29749846-29777076	-1.41182	0.0001	3.99072	2.62994	1.82398	6.70808	14.3465	7.27653
ENSSSCG00000006857	COL11A1	4:115638097-115840706	-1.41097	0.0023	1.45295	0.251249	0.87328	3.58837	2.74857	1.14987
ENSSSCG00000000917	KERA	5:91796323-91801357	-1.41039	0.00095	29.4066	10.7492	6.45143	75.6998	40.7865	39.1984
ENSSSCG00000012480	TNMD	X:82269195-82292453	-1.41028	0.01875	0.87502	0.420671	1.22404	2.90087	1.15844	3.86388
ENSSSCG00000027443	MRAS	13:79139763-79211137	-1.40772	5e-05	5.02487	3.98653	4.21932	13.1348	8.22341	22.8542
ENSSSCG00000023760	CLEC14A	7:61825904-61829028	-1.40605	5e-05	7.47021	4.85634	9.84291	12.756	22.5923	40.3288
ENSSSCG00000001472	HLA-DOA	7:25178085-25182954	-1.40595	0.0013	1.56372	1.07274	1.03756	2.4097	7.1779	3.32292
ENSSSCG00000009083	SPRY1	8:100854657-100861157	-1.40549	0.0001	0.530895	2.64729	4.71151	10.0855	10.6942	18.4146
ENSSSCG00000015267	FMO2	9:63812102-63895080	-1.40517	0.014	3.40273	2.84825	1.75531	8.73575	6.62587	12.2566
ENSSSCG00000003616	FAM167B	6:88715793-88717269	-1.40479	0.00025	8.82065	7.28141	10.6793	11.3872	37.8547	39.2329
ENSSSCG00000029570	PXDN	3:132306432-132362841	-1.4039	5e-05	2.9497	2.7204	3.62839	4.74625	12.6661	13.8723
ENSSSCG00000032343	-	12:39477693-39557358	-1.40387	0.0027	1.11022	2.52986	0.708309	3.69801	7.31368	2.91352
ENSSSCG00000017383	-	12:19996342-20006198	-1.40369	0.023	0.893047	0.637366	1.07558	2.36771	1.13524	5.9067
ENSSSCG00000004361	GRIK2	1:68289342-68679256	-1.40286	0.0199	0.246869	0.322538	0.150249	0.708084	1.0716	0.525561
ENSSSCG00000008866	GUCY1A3	8:44448779-44520669	-1.40235	0.00025	1.33794	1.54039	1.37229	3.03153	5.95513	6.02721
ENSSSCG00000022925	-	5:62963639-63041739	-1.40218	5e-05	9.80436	6.53251	7.60811	24.3563	35.2867	22.2107
ENSSSCG00000038902	KCNK6	6:47224560-47246618	-1.40169	0.0487	1.03978	1.08698	1.10411	6.24577	1.49859	2.91483
ENSSSCG00000007901	CIITA	3:32172213-32230780	-1.40069	0.0019	0.850067	0.540569	0.866777	1.8194	3.33018	3.52763
ENSSSCG00000015235	ETS1	9:55377265-55512247	-1.39749	5e-05	3.46551	3.71393	5.36225	10.8716	6.399	20.4262
ENSSSCG00000011208	ZNF385D	13:8236334-8569112	-1.39726	0.0191	0.450984	0.327371	0.394244	1.56863	1.05281	1.36311
ENSSSCG00000027467	DZIP1L	13:78858444-78912596	-1.39705	0.0001	2.64837	1.75075	1.61816	4.82725	4.02715	5.99699
ENSSSCG00000027124	TMEM119	14:42180005-42198269	-1.39508	5e-05	16.3683	8.70241	6.37361	30.6976	46.0663	28.1062
ENSSSCG00000027882	C1orf115	10:10115926-10127714	-1.39504	5e-05	5.44465	2.81129	3.84392	8.57244	12.6651	17.9005
ENSSSCG00000001595	DAAM2	7:35159048-35283324	-1.39499	0.00075	1.75301	1.86242	1.84559	2.61424	4.13113	9.60501
ENSSSCG00000009867	TBX5	14:37773604-37824400	-1.39178	0.04435	0.29646	0.141317	0.291529	0.838152	0.2911	1.02541
ENSSSCG00000022099	TP53INP2	17:38103592-38221888	-1.39161	0.0255	5.6758	4.07851	7.39557	43.0522	4.22099	5.44607
ENSSSCG00000007324	SOGA1	17:40027974-40098802	-1.39157	0.0066	0.824099	0.310194	0.366307	0.797176	1.41484	2.37065
ENSSSCG00000001078	MBOAT1	7:15532072-15643988	-1.39113	0.00105	1.14345	0.70036	0.90556	2.60539	2.14728	4.35274
ENSSSCG00000006250	LYN	4:75786098-75904235	-1.39088	0.0015	1.20774	0.881815	1.19486	0.940502	2.1355	4.63077
ENSSSCG00000007147	HSPA12B	17:31943022-31980394	-1.39057	0.0138	3.03968	1.0184	1.23603	4.54953	5.98762	7.14483
ENSSSCG00000012118	TLR8	X:9601177-9616757	-1.38905	0.001	0.439249	0.526718	0.628881	1.66262	1.34315	2.57013
ENSSSCG00000012001	ROBO1	13:175980909-176479481	-1.38813	0.0005	1.62854	0.656869	0.961579	3.74811	3.94323	3.18766
ENSSSCG00000014242	ZNF608	2:128048246-128154895	-1.38608	0.0177	0.435836	0.155289	0.277662	1.35962	0.969682	0.717224
ENSSSCG00000024149	ELOVL5	7:46860498-47043818	-1.38579	5e-05	19.6714	14.97	21.2492	72.4362	43.7541	69.6672
ENSSSCG00000039548	PTGFR	6:134727341-134776763	-1.38471	5e-05	5.607	4.6115	9.44992	17.2093	16.9479	31.3345
ENSSSCG00000011782	ABCC5	13:121868610-122059398	-1.38436	0.00075	3.02091	2.41645	3.95467	7.14987	6.2079	12.2233
ENSSSCG00000024975	NR5A2	10:22727824-22866904	-1.38408	0.00835	0.412661	0.398101	0.196671	0.652478	1.82947	0.881187
ENSSSCG00000013400	MICAL2	2:47135585-47302040	-1.38184	0.0017	0.712651	1.59066	2.19328	7.15728	1.6671	4.25617
ENSSSCG00000004464	FAM46A	1:84545027-84552134	-1.38112	5e-05	8.52605	5.72351	5.10879	26.5934	23.3738	15.3903
ENSSSCG00000005503	TLR4	1:258044434-258055522	-1.37941	5e-05	3.32208	1.32966	7.23761	14.4882	6.54249	17.7135
ENSSSCG00000010755	PTPRE	14:137183574-137264236	-1.37914	0.0036	1.30553	0.578337	1.32202	3.70549	2.52693	2.40106
ENSSSCG00000002690	GAN	6:6931563-6989675	-1.37897	0.0016	0.619681	0.558527	0.855909	3.66397	0.461861	2.46709
ENSSSCG00000034821	ARMCX4	X:83092689-83103834	-1.37812	0.00315	0.449028	0.319108	0.187413	0.786457	1.69864	0.525575
ENSSSCG00000027060	TBX2	12:36878152-36888007	-1.37594	0.00055	2.12956	1.13791	1.27999	2.69444	5.72229	6.19333
ENSSSCG00000035730	ZDHHC21	1:207836572-207912546	-1.37546	0.0006	1.49163	1.06345	1.72748	11.5342	1.13417	1.56212
ENSSSCG00000025924	IGFBP5	15:118857470-118878593	-1.37449	5e-05	18.6713	13.0604	19.4392	45.4593	32.349	87.6365
ENSSSCG00000020988	-	6:53718934-53726017	-1.37201	0.04825	0.185524	0.147056	0.650158	0.982077	0.979704	0.670321
ENSSSCG00000035189	-	15:31707769-31790452	-1.3696	0.0041	0.406653	0.266525	0.296591	0.889688	0.891568	1.36736
ENSSSCG00000009157	TET2	8:116415271-116545514	-1.3695	0.0001	1.31062	1.31559	1.67149	5.25127	2.48853	5.96464
ENSSSCG00000011828	FAM43A	13:131662534-131665648	-1.36942	5e-05	6.26813	2.96503	12.1522	30.05	9.64698	26.5588
ENSSSCG00000007350	PPP1R16B	17:41752844-41866670	-1.36845	0.00015	1.48142	1.40606	0.984594	3.07708	5.06142	4.56093
ENSSSCG00000029874	DUSP14	12:38941123-38974912	-1.36796	0.0004	16.222	8.60463	17.7548	107.426	11.8468	17.2855
ENSSSCG00000023909	THPO	13:122259274-122264269	-1.36617	0.0119	1.15723	0.842726	0.845362	2.30256	5.07093	2.27708
ENSSSCG00000032710	E2F2	6:81376651-81398346	-1.36587	0.0108	0.405658	0.292487	0.297921	1.79459	0.785163	0.250941
ENSSSCG00000012132	ASB9	X:11800549-11827979	-1.36561	0.0121	1.69801	1.22986	2.3013	4.70868	4.18224	7.30248
ENSSSCG00000009997	OSM	14:47242773-47246838	-1.3656	0.02175	0.871105	0.388505	0.279936	1.17636	3.04739	0.642638
ENSSSCG00000017306	ITGB3	12:16693513-16752292	-1.36475	0.00075	0.983884	0.667009	2.01905	2.29887	2.76163	6.75689
ENSSSCG00000014933	NAALAD2	9:23110276-23164144	-1.36403	5e-05	3.4035	3.43995	3.74682	8.26104	18.2477	9.98454
ENSSSCG00000009320	FLT1	11:5619969-5794957	-1.36296	0.0005	1.1126	0.671156	1.30037	1.54073	3.78913	4.64754
ENSSSCG00000024344	CCR5	13:29383302-29387881	-1.36281	0.0109	0.68827	0.435365	0.946699	1.8234	1.15731	3.61043
ENSSSCG00000003376	PLEKHG5	6:67316818-67365701	-1.36214	0.0007	3.59106	2.04915	1.58308	4.79813	7.2573	6.40757
ENSSSCG00000034802	-	13:125098763-125106729	-1.36151	0.00835	0.29076	0.223626	0.762101	0.920474	1.17995	2.19365
ENSSSCG00000011747	CLDN11	13:109075423-109090190	-1.36135	0.00175	2.6717	2.28434	0.879999	10.6905	3.12571	5.14264
ENSSSCG00000037821	RGS5	4:87286909-87344289	-1.35943	5e-05	10.8818	6.80767	7.26856	28.167	17.3207	32.3556
ENSSSCG00000029811	PLCL2	13:3901100-4764226	-1.35764	0.0388	1.32868	0.681068	1.94055	3.45311	3.63424	4.96468
ENSSSCG00000033059	CASKIN1	3:39794207-39810008	-1.35694	0.02385	0.235493	0.12628	0.218704	0.852965	0.590613	0.411176
ENSSSCG00000014369	CD14	2:142346210-142349349	-1.35691	0.00025	2.82925	1.78372	3.30512	4.66783	5.39366	15.7825
ENSSSCG00000002814	ADGRG3	6:19574584-19601100	-1.35585	0.0214	0.343043	0.379829	0.158764	0.449436	1.49047	0.671469
ENSSSCG00000039874	CCL26	3:10381292-10385747	-1.35543	0.00045	28.0297	16.7282	14.0088	21.9034	115.871	49.1655
ENSSSCG00000040636	KRT80	5:17482096-17505614	-1.35494	5e-05	13.9463	7.58276	12.9788	59.9995	20.8146	19.9253
ENSSSCG00000007477	NFATC2	17:52743569-52907428	-1.35466	0.00045	0.705025	0.587944	1.9278	1.82271	1.54203	8.0579
ENSSSCG00000013079	DAGLA	2:9800576-9863968	-1.35397	0.00625	0.364006	0.268143	0.380869	0.749123	1.12157	1.82046
ENSSSCG00000017006	LCP2	16:53696863-53739704	-1.35334	0.01865	1.55288	0.671165	0.95057	2.82446	3.19056	2.58344
ENSSSCG00000009220	DMP1	8:131285240-131299738	-1.35333	0.002	1.02598	1.34284	2.17647	1.89811	7.34392	5.35285
ENSSSCG00000007130	SYNDIG1	17:30621723-30709386	-1.35077	0.0185	0.90433	0.271161	0.432049	1.59756	2.93234	0.183377
ENSSSCG00000033720	-	AEMK02000452.1:2979840-3008520	-1.3505	5e-05	39.4859	27.9402	25.8607	63.0726	148.281	62.8323
ENSSSCG00000007198	ANGPT4	17:34348355-34395821	-1.34963	0.0018	0.754026	0.756247	1.13047	1.50547	2.36837	4.07836
ENSSSCG00000032156	GPR146	3:641617-745319	-1.34708	0.034	6.20386	5.76485	1.96168	7.68736	26.9224	7.5408
ENSSSCG00000028530	TMEM52	6:63966464-63974289	-1.34669	0.0042	3.9188	1.75591	7.38103	6.18381	12.0093	16.8239
ENSSSCG00000015047	TTC12	9:40988894-41032924	-1.34567	0.02585	0.483554	0.30477	0.477828	0.975114	1.09729	1.67154
ENSSSCG00000010926	SYT2	10:24638410-24727220	-1.34507	0.0027	0.853362	0.413289	0.292004	1.9939	2.11481	0.801825
ENSSSCG00000028341	-	14:88123852-88132097	-1.34493	0.00155	2.26207	1.1866	1.84618	2.46328	6.41564	7.95106
ENSSSCG00000016823	-	16:20032979-20059655	-1.34444	0.0021	1.57302	0.870827	1.23239	3.21871	4.79329	4.21719
ENSSSCG00000023133	OSBPL6	15:83872781-84101064	-1.34417	0.00655	0.903876	0.78164	1.39445	2.84215	3.40957	3.71092
ENSSSCG00000017177	ST6GALNAC2	12:4938662-4955291	-1.34361	5e-05	14.5124	15.2918	16.3101	22.4343	73.4664	42.7234
ENSSSCG00000038627	ADAMTS18	6:10488572-10650626	-1.34229	0.0383	0.745681	0.154751	0.171738	1.03982	0.806981	0.993936
ENSSSCG00000017260	WIPI1	12:11715273-11838504	-1.34157	0.00025	4.89773	3.06724	3.31706	13.7475	8.87224	12.4618
ENSSSCG00000010151	LYST	14:55433017-55633484	-1.3412	5e-05	1.20637	2.00979	2.08835	8.30285	2.48793	4.70247
ENSSSCG00000016119	-	15:106913642-106997565	-1.34092	0.02875	0.434098	0.503078	0.670862	1.18162	1.18293	3.13318
ENSSSCG00000000108	TMEM184B	5:9632918-9682473	-1.34048	5e-05	6.89318	7.25215	7.02297	13.8613	28.2279	25.9116
ENSSSCG00000010023	PLA2G3	14:47923995-47928883	-1.34043	0.01775	1.06307	0.520894	2.396	5.59087	1.75099	1.50757
ENSSSCG00000033909	-	18:6373055-6386988	-1.33998	0.00015	2.34798	1.86653	5.34288	10.3354	4.715	13.3903
ENSSSCG00000015290	CDK18	9:66175561-66203852	-1.339	0.0032	0.869983	0.783176	1.08055	1.80712	2.7417	3.57682
ENSSSCG00000025114	FMNL3	5:15570453-15646060	-1.33871	0.0062	2.80277	2.72038	4.9933	5.59171	11.1142	10.9322
ENSSSCG00000015237	FLI1	9:55612900-55749781	-1.33854	5e-05	6.16492	4.57297	5.50015	11.3664	24.4584	18.5983
ENSSSCG00000040919	RTN4RL2	2:13441109-13459021	-1.33692	0.028	0.339098	0.096474	0.269774	0.483446	0.461473	1.12817
ENSSSCG00000017754	-	12:44140504-44327111	-1.33681	0.0254	5.58329	2.66298	3.74245	5.10851	18.1379	8.42963
ENSSSCG00000003428	MTHFR	6:71863636-71881832	-1.33486	0.0006	1.99693	1.36937	1.11159	2.90505	6.32576	4.51387
ENSSSCG00000016665	BMPER	18:39417836-39663999	-1.33448	0.00115	1.67062	1.0326	1.56296	5.04329	4.32871	3.93279
ENSSSCG00000001099	CMAH	7:19873778-19955840	-1.33393	0.0226	0.321014	0.236884	0.755717	0.810063	1.20033	1.96134
ENSSSCG00000033412	B4GALNT3	5:67772425-67859017	-1.33153	0.01165	1.23823	0.545133	1.55416	6.0493	2.04209	2.0827
ENSSSCG00000006979	MSR1	17:3857170-3939614	-1.33101	0.01325	1.20686	0.25648	0.491679	3.32942	1.42387	2.1823
ENSSSCG00000004890	SERPINB2	1:157869363-157886753	-1.33095	0.0001	4.47836	3.05245	15.055	26.9539	13.0202	30.3011
ENSSSCG00000012828	STARD8	X:54773163-54856714	-1.33069	0.00235	0.754521	0.713187	1.21073	2.06572	1.64454	5.09172
ENSSSCG00000000136	CSF2RB	5:10814007-10840808	-1.32859	0.00145	0.778053	0.289851	0.59504	1.22806	2.3577	1.66977
ENSSSCG00000023972	DRAM1	5:82290377-82326150	-1.3284	0.0003	2.56838	1.84941	3.18259	5.28411	7.98378	11.4391
ENSSSCG00000022679	COCH	7:68579141-68594077	-1.32798	0.0111	0.302583	0.151406	0.859487	1.5807	2.07807	2.80849
ENSSSCG00000003707	NPC1	6:108376024-108450486	-1.32716	0.0014	3.70133	4.25745	3.78414	16.697	7.47448	10.6695
ENSSSCG00000033327	PDGFB	5:8986461-9007462	-1.32543	0.0004	5.14755	3.29955	3.11871	7.67011	16.7019	12.6397
ENSSSCG00000009605	GFRA2	14:5743583-5837423	-1.32497	0.00485	0.988067	0.415553	0.701451	2.2274	2.50892	1.84663
ENSSSCG00000011553	-	13:66068001-66123977	-1.32236	0.03945	14.1858	15.0916	10.2036	24.4004	57.7566	40.0345
ENSSSCG00000004421	FYN	1:77584482-77810575	-1.32128	5e-05	6.56409	6.53367	5.75598	19.5921	9.24863	17.9127
ENSSSCG00000035027	ZDHHC14	1:9350254-9619672	-1.32017	0.0047	1.15894	0.769152	0.64143	1.54033	4.43616	2.51459
ENSSSCG00000039921	-	AEMK02000229.1:45545-53732	-1.31932	0.0336	1.87898	1.1441	1.32257	3.20473	4.91208	2.00301
ENSSSCG00000007115	THBD	17:30220161-30223499	-1.31907	5e-05	6.26195	5.73828	5.00016	14.5361	17.5065	21.3503
ENSSSCG00000008262	SEMA4F	3:68377678-68404641	-1.31905	0.00395	0.35182	0.239302	0.453656	0.882	1.26547	1.38565
ENSSSCG00000003640	GRIK3	6:92886609-93128582	-1.31893	0.0253	0.522624	0.158707	0.236131	0.461452	0.922026	1.86946
ENSSSCG00000012076	MX2	13:204798301-204831975	-1.31886	0.00145	0.480495	0.478504	1.27144	1.95739	2.18802	3.25942
ENSSSCG00000023258	CLEC4F	3:71683892-71696353	-1.31856	0.0141	0.939594	0.646645	0.693359	1.12006	3.79759	1.26063
ENSSSCG00000008509	RASGRP3	3:106098112-106213752	-1.31738	0.00065	1.73518	1.99907	1.41039	3.80404	7.81603	5.58916
ENSSSCG00000012576	CHRDL1	X:90703424-90827344	-1.31727	5e-05	34.6638	28.8308	38.7114	85.1442	82.2006	157.479
ENSSSCG00000004737	PLA2G4B	1:129512631-129533308	-1.31643	0.0004	5.11683	2.74742	3.56518	21.8417	7.33991	6.36759
ENSSSCG00000017382	EZH1	12:20118355-20139419	-1.31634	0.00085	2.58718	2.94913	3.58972	4.88338	7.63648	17.3658
ENSSSCG00000011592	PLXND1	13:68946660-68996606	-1.3132	5e-05	6.35233	6.24881	3.42179	10.3681	23.1796	14.6565
ENSSSCG00000007944	-	3:37928081-37986535	-1.31177	0.00525	6.61194	4.61716	3.1438	10.5159	22.5846	8.42769
ENSSSCG00000005751	COL5A1	1:273956342-274082908	-1.31083	5e-05	17.6996	13.1936	7.47338	32.4596	36.7211	43.6794
ENSSSCG00000040557	SERTM1	11:12576595-12600660	-1.31012	0.00065	1.29593	1.12145	3.44903	3.48127	5.25696	9.71562
ENSSSCG00000003603	COL16A1	6:88177190-88239392	-1.30993	5e-05	29.1522	17.0064	14.7172	45.4999	76.6316	61.4746
ENSSSCG00000010448	FAS	14:100927111-100954882	-1.30868	0.0078	0.733421	0.585402	0.711783	1.23651	1.72365	2.96275
ENSSSCG00000016892	FST	16:32806340-32811382	-1.30818	0.0014	10.2675	9.67281	10.0916	25.9464	37.2719	22.6873
ENSSSCG00000014904	DLG2	9:17576150-18495897	-1.30728	0.0004	0.655315	1.29747	1.09214	2.25711	4.1644	2.12677
ENSSSCG00000010629	ADRA2A	14:121469526-121470924	-1.30462	0.0132	2.10124	1.54898	3.9941	6.85833	2.94974	10.6885
ENSSSCG00000025561	VASN	3:37928081-37986535	-1.30291	0.02875	5.56742	3.71658	4.76709	20.6458	8.97362	10.3126
ENSSSCG00000007034	PSD3	17:12758134-13259571	-1.3028	0.01655	1.16497	0.494131	0.848326	3.03886	1.44723	1.64514
ENSSSCG00000006461	ARHGEF11	4:93045851-93160098	-1.30119	0.0003	2.19636	1.95111	2.34023	4.91208	6.02333	9.10153
ENSSSCG00000026146	GALNT5	15:64241709-64285934	-1.30074	0.0053	1.35897	0.552675	0.224056	3.40404	2.60792	0.911442
ENSSSCG00000014812	FOLR2	9:6785302-6790463	-1.30073	5e-05	32.7533	12.868	16.7889	56.6178	62.5029	65.6451
ENSSSCG00000010184	AGT	14:59643291-59657843	-1.3007	0.0018	2.32558	4.04195	5.80938	5.61414	4.62994	23.9984
ENSSSCG00000020864	VDR	5:78203845-78267321	-1.30043	5e-05	8.27064	0.691309	1.0533	27.5403	19.0364	12.1428
ENSSSCG00000026425	ADAMTSL2	1:273119776-273156183	-1.29854	0.0112	0.453277	0.401442	0.312119	0.583015	2.1077	1.15362
ENSSSCG00000029668	IL2RB	5:10610297-10650205	-1.29762	0.02565	0.192865	0.087146	0.692966	0.976712	0.74885	1.48313
ENSSSCG00000039745	HMOX1	AEMK02000361.1:1954601-1965962	-1.29688	0.00045	2.03256	1.63895	6.93677	9.17126	2.95604	20.7565
ENSSSCG00000005657	PKN3	1:269069387-269081016	-1.29681	0.0039	3.76425	2.67895	2.17397	3.86525	16.8635	8.36912
ENSSSCG00000003513	ECE1	6:79410668-79466047	-1.29622	0.0004	7.45055	8.88733	6.89877	12.008	22.913	28.7899
ENSSSCG00000020906	TNFSF10	13:111021957-111103065	-1.29519	5e-05	6.92763	6.72907	13.844	14.4506	23.7486	46.4522
ENSSSCG00000009202	MMRN1	8:129111028-129173594	-1.29388	0.00155	0.606057	0.854197	1.42929	2.04195	2.11563	4.7436
ENSSSCG00000016520	CREB3L2	18:11533182-11666127	-1.29321	5e-05	2.42375	3.005	3.94214	5.11178	6.38481	18.0735
ENSSSCG00000034213	ACER2	1:203387487-203415184	-1.29277	0.01545	0.67611	1.0665	0.849217	2.41071	1.37862	4.49617
ENSSSCG00000036956	-	12:3643928-3647009	-1.29273	0.00015	10.372	2.70507	5.90615	11.7744	26.0672	19.0091
ENSSSCG00000015753	ANGPT2	15:37455185-37672996	-1.2924	0.00625	0.837865	0.676776	0.908487	1.71824	2.18158	3.73688
ENSSSCG00000030165	MAFF	5:9683656-9695934	-1.29189	0.0001	9.28304	5.01325	8.99615	23.9289	15.6147	30.7559
ENSSSCG00000013114	SLC15A3	2:10799675-10814388	-1.29163	0.0031	1.47229	1.02413	1.78392	3.71873	3.57674	4.76487
ENSSSCG00000040719	KIAA0040	9:117253830-117287736	-1.29149	0.0014	1.23237	0.815215	1.72464	4.32898	3.15839	3.94289
ENSSSCG00000006524	THBS3	4:94612765-94626771	-1.29088	0.00165	1.12948	0.881593	1.12741	2.16026	3.41439	3.56253
ENSSSCG00000008618	MYCN	3:121542274-121549491	-1.29069	0.01065	1.1019	0.191025	0.451557	2.32	2.08427	0.894956
ENSSSCG00000015403	HGF	9:98437086-98513563	-1.2897	0.00305	0.620524	0.515375	0.976707	1.67677	1.56742	3.16647
ENSSSCG00000012637	KLHL13	X:96543961-96744924	-1.28869	0.0008	2.19653	1.65894	1.67106	3.38307	10.4421	3.4892
ENSSSCG00000008162	IL1R1	3:52192908-52234138	-1.28806	5e-05	6.18574	7.6104	13.6065	13.753	29.9569	42.4512
ENSSSCG00000010535	HPSE2	14:109764513-110469017	-1.288	0.0081	0.939704	0.559974	0.824854	1.32718	2.53632	3.14744
ENSSSCG00000029838	FZD2	12:18740652-18742350	-1.28789	0.01395	1.59116	1.2922	0.708365	3.35944	3.07119	4.19579
ENSSSCG00000000130	CYTH4	5:10489288-10521735	-1.28787	0.00575	1.15169	0.721104	1.36732	2.91858	2.88924	3.45792
ENSSSCG00000009101	PRDM5	8:103189312-103381913	-1.28779	0.0016	1.53475	0.382262	0.620983	3.15323	1.80685	2.08251
ENSSSCG00000023165	SEMA7A	7:59094970-59120257	-1.28735	0.0015	1.45295	0.722072	1.83984	3.45382	4.02568	4.91272
ENSSSCG00000006197	SULF1	4:65595948-65778884	-1.28611	0.00245	0.977271	0.77818	1.7043	1.86718	3.14242	5.56534
ENSSSCG00000001993	TGM1	7:75021787-75045153	-1.28607	0.0007	3.14499	1.73584	2.54817	12.7602	4.23961	3.68955
ENSSSCG00000001787	IL16	7:49973464-50102059	-1.28607	0.00565	0.883876	0.394474	1.0564	1.54221	1.99199	2.83612
ENSSSCG00000040236	-	6:55739335-55743092	-1.28571	0.0414	2.28711	1.45917	2.15816	2.93143	2.43426	5.31831
ENSSSCG00000032861	NUAK1	5:14102010-14177584	-1.28535	0.0001	7.93325	4.75205	4.47401	12.5275	17.2962	23.1378
ENSSSCG00000006115	RUNX1T1	4:44599703-44743418	-1.28394	0.02385	0.289963	0.357368	0.22875	0.460982	0.94467	1.14135
ENSSSCG00000016237	DOCK10	15:126435578-126711694	-1.28318	0.0047	0.479646	0.174517	0.587942	1.52604	0.857367	1.31045
ENSSSCG00000021068	TRAF5	9:131774656-131822564	-1.28225	0.0029	0.975866	0.981511	1.23372	2.37398	4.67394	2.70714
ENSSSCG00000017728	MYO1D	12:42120318-42489189	-1.28195	5e-05	3.44741	3.44779	3.0221	6.40509	9.10049	14.3623
ENSSSCG00000032613	SNAI1	17:51546392-51554226	-1.28037	0.00675	0.741056	0.600439	0.593388	2.12245	1.15212	3.36746
ENSSSCG00000006731	VTCN1	4:103508332-103576658	-1.2802	0.03825	0.971129	0.918897	2.75734	8.99504	1.11713	0.976573
ENSSSCG00000034302	SLC12A7	16:79335323-79420313	-1.27867	0.0022	2.95074	2.94246	2.82359	5.19356	10.3757	9.79327
ENSSSCG00000010527	MARVELD1	14:109069385-109069907	-1.27678	0.033	9.23088	4.65877	6.3538	12.0064	14.4065	30.4062
ENSSSCG00000017470	TNS4	12:21924221-21951460	-1.27632	0.0017	1.00066	1.38413	10.2595	7.48764	6.50151	25.0694
ENSSSCG00000030358	SARM1	12:44655810-44675237	-1.27584	0.03895	0.350065	0.362332	0.548722	0.922927	0.923404	2.2504
ENSSSCG00000037483	RFTN2	15:101434961-101500368	-1.27571	0.0023	4.11596	3.43659	2.46771	7.64509	7.46334	10.8265
ENSSSCG00000011025	ZEB1	10:42145750-42214205	-1.27524	0.0022	2.03511	2.30085	2.33687	3.88617	5.69656	10.5277
ENSSSCG00000035299	SFRP4	9:108403905-108414409	-1.27453	5e-05	10.8132	14.7137	11.6956	33.31	43.997	34.6797
ENSSSCG00000040166	FLRT2	7:107812612-107913620	-1.27403	0.0001	1.26301	1.22412	2.04527	4.85893	3.94925	6.12601
ENSSSCG00000017046	EBF1	16:64359065-64867694	-1.27384	0.00025	3.54077	3.19021	3.98383	4.25884	8.41266	13.0326
ENSSSCG00000036747	WAS	X:42774587-42795682	-1.27215	0.0124	0.638376	0.69193	0.820663	1.04282	1.50651	2.18292
ENSSSCG00000025270	CHRD	13:122266625-122277510	-1.27138	0.0062	1.28241	0.745288	0.865546	2.17426	3.81279	2.34013
ENSSSCG00000009446	PCDH17	11:30511294-30611728	-1.27135	0.0012	0.578733	0.431523	1.22351	1.50593	2.70677	2.73686
ENSSSCG00000003620	TRIM62	6:89404095-89442896	-1.27021	0.00355	0.86216	0.526487	0.687544	3.10149	1.38383	1.62016
ENSSSCG00000009361	POSTN	11:13224958-13259033	-1.27005	0.0118	377.137	282.103	296.724	939.191	1483.22	889.884
ENSSSCG00000009759	SCARB1	14:28301293-28393555	-1.26886	0.0001	5.71462	5.63201	8.13382	14.9625	24.2471	18.9524
ENSSSCG00000032416	RGS1	10:1144391-1152122	-1.26862	5e-05	4.77489	1.4863	6.71067	14.7128	9.48297	15.0134
ENSSSCG00000008873	FAM198B	8:47036891-47210334	-1.26859	5e-05	3.89632	2.68135	2.73892	9.10525	9.37682	10.6417
ENSSSCG00000025097	TMEM61	6:157439288-157451192	-1.2682	0.0011	4.07869	2.03377	2.83635	5.59188	10.2165	7.71381
ENSSSCG00000012656	ELF4	X:106616941-106661594	-1.26808	0.0001	1.97805	1.48164	1.37617	1.08747	6.89889	4.62108
ENSSSCG00000027361	OVOL1	2:6526331-6551209	-1.26775	0.0095	5.58284	4.23492	6.32748	36.9243	4.17079	4.35695
ENSSSCG00000015770	VEGFC	15:39039310-39133142	-1.26761	0.001	2.47928	2.12592	3.02257	4.83394	10.4018	7.93869
ENSSSCG00000002259	-	7:88105683-88219075	-1.2675	5e-05	2.49342	2.69365	3.44912	5.3668	4.79784	16.0985
ENSSSCG00000038824	FRRS1L	1:250187575-250220797	-1.26744	0.0039	0.825422	0.418819	0.694209	1.60265	1.43942	2.61959
ENSSSCG00000030156	APBB1IP	10:49124641-49304347	-1.26585	0.0292	0.50219	0.330798	0.367745	1.20214	0.873553	1.72185
ENSSSCG00000003578	FGR	6:84809530-84830399	-1.26578	0.0002	15.2769	11.2387	6.14896	23.0971	52.9227	16.3277
ENSSSCG00000029815	SRGAP1	5:28300949-28679136	-1.26532	0.0041	0.698081	0.438251	0.304488	1.2935	1.80409	1.101
ENSSSCG00000011683	PCOLCE2	13:83507609-83592776	-1.26253	5e-05	15.2738	12.9673	18.567	33.5805	39.6032	66.979
ENSSSCG00000000214	GPD1	5:15992458-16021674	-1.26192	0.0101	9.54822	9.427	13.2829	17.4059	29.8775	25.5698
ENSSSCG00000017472	IGFBP4	12:21962638-21980945	-1.26178	0.0004	5.51539	4.35586	11.5096	13.1552	19.1445	29.1812
ENSSSCG00000017274	PITPNC1	12:13879940-14015244	-1.26168	0.02925	2.12746	3.349	4.30574	5.71062	9.90765	12.4777
ENSSSCG00000009620	BMP1	14:6443922-6489061	-1.26123	5e-05	13.2556	8.01072	8.13595	22.0143	37.9963	25.0348
ENSSSCG00000038825	-	6:56448806-56591553	-1.26107	0.0043	1.5924	0.788635	1.05665	2.11569	4.75868	4.9921
ENSSSCG00000017169	SEC14L1	12:4441113-4486771	-1.26102	0.0042	4.93258	4.00689	3.10122	10.4795	8.93435	17.2833
ENSSSCG00000017146	RNF213	12:2079913-2212102	-1.26057	0.0003	2.69752	2.30636	3.19818	4.73373	6.50421	10.6691
ENSSSCG00000005946	WISP1	4:8079754-8111155	-1.26047	0.0151	0.911038	0.368137	0.883039	2.21391	1.74016	2.43485
ENSSSCG00000016322	ACKR3	15:136370529-136382552	-1.26034	0.00025	7.16027	4.22553	15.6546	21.0951	12.5667	46.5077
ENSSSCG00000008312	DYSF	3:71020143-71246946	-1.26033	0.00095	1.47555	1.37555	1.1206	2.97404	4.7214	4.40955
ENSSSCG00000011377	LAMB2	13:31726666-31751291	-1.2586	0.0007	24.0097	23.4963	15.3969	34.0471	82.7309	66.6678
ENSSSCG00000004205	ARHGAP18	1:33527734-33717965	-1.2565	0.00025	3.68412	3.19615	5.27575	14.0453	9.01342	11.8238
ENSSSCG00000016703	HOXA5	18:45421657-45432918	-1.25502	0.0001	3.33698	5.16712	3.8653	7.05216	12.6233	17.931
ENSSSCG00000028740	CTDSPL	13:22707385-22825143	-1.2543	0.03925	2.00111	1.09915	1.5679	3.63419	3.11952	5.05098
ENSSSCG00000039847	C1S	5:63644320-63751607	-1.25103	0.0233	20.991	28.4842	61.4995	100.949	74.5122	161.83
ENSSSCG00000012054	DOPEY2	13:199855658-199982236	-1.25067	0.0038	0.678234	0.630761	0.755397	1.39288	1.36762	2.53018
ENSSSCG00000035066	MYOC	9:114083231-114098794	-1.25017	5e-05	7.3193	7.414	5.4001	22.8916	13.8519	24.7925
ENSSSCG00000002444	FBLN5	7:113423631-113512182	-1.25003	0.0001	9.88318	6.47759	5.94579	18.5541	15.8201	33.5515
ENSSSCG00000032251	MAFB	17:43410387-43411359	-1.24999	0.00235	7.61872	5.90719	8.96506	24.2926	8.76689	30.0695
ENSSSCG00000001910	ISLR	7:59349679-59352843	-1.24998	0.0001	11.9707	8.84565	5.65678	18.1055	34.7768	23.8409
ENSSSCG00000015111	C2CD2L	9:46321807-46331075	-1.24905	0.00125	1.82797	1.53662	3.00013	8.02256	3.9512	5.80581
ENSSSCG00000014012	GFPT2	2:78284803-78330262	-1.2485	0.00045	1.53721	1.62037	5.94225	6.81265	5.19334	13.7536
ENSSSCG00000009283	TNFRSF19	11:2543784-2640736	-1.24796	0.003	0.990952	0.43105	1.25126	3.48778	2.28725	1.82832
ENSSSCG00000000295	NCKAP1L	5:19677874-19720547	-1.24633	0.0047	1.19359	0.381964	1.78571	3.07225	1.97225	4.56435
ENSSSCG00000010872	AKT3	10:16191808-16741750	-1.24596	0.00015	5.74461	4.07374	5.0494	8.89597	18.9762	17.6803
ENSSSCG00000038811	MOB3B	10:38439679-38685057	-1.24575	0.007	1.58153	1.01285	1.17919	3.76177	3.06424	3.50292
ENSSSCG00000016444	TMEM176B	18:6342708-6348958	-1.24507	0.01335	3.64406	2.02225	0.75329	5.62769	9.56098	2.9283
ENSSSCG00000002329	MAP3K9	7:94302821-94380619	-1.2449	0.01825	0.559099	0.211357	0.476262	2.04572	0.554187	0.734968
ENSSSCG00000006345	OLFML2B	4:88521892-88561010	-1.24465	0.0002	15.6707	5.75868	5.50893	34.2263	30.7055	13.318
ENSSSCG00000016754	AEBP1	18:51038259-51056983	-1.24453	0.00185	33.6718	51.4704	41.5022	137.367	64.3013	178.288
ENSSSCG00000003341	TAS1R3	6:63610524-63617831	-1.24437	0.0002	1.94312	1.97168	1.70379	2.87703	8.4815	4.59881
ENSSSCG00000003894	CYP4B1	6:164496929-164737521	-1.24426	0.00125	10.3006	8.95622	15.9529	27.1375	26.5527	45.1282
ENSSSCG00000011239	TRANK1	13:21938933-22021791	-1.2439	0.0019	0.864434	0.815197	0.382084	1.59814	1.96333	2.50252
ENSSSCG00000007151	CDC25B	17:31910824-31921588	-1.24386	0.00025	5.47527	5.52855	8.35401	8.79471	32.5379	18.0167
ENSSSCG00000009751	FZD10	14:24920678-24922424	-1.24369	0.0184	2.17423	0.954002	1.17542	6.81732	3.58259	1.24137
ENSSSCG00000008073	OMD	3:42141910-42161056	-1.24339	0.0001	20.358	12.2056	10.9579	49.8333	44.2228	39.6361
ENSSSCG00000036307	OAF	9:47345445-47362989	-1.24337	0.02105	4.16174	3.3334	5.58287	8.71738	6.92091	17.497
ENSSSCG00000035595	HMCN1	9:126850576-127341646	-1.24251	0.0005	0.559511	0.641534	0.973971	1.49014	1.78366	3.02097
ENSSSCG00000014387	-	2:143224083-143270994	-1.24232	0.00735	2.38471	1.9083	1.71311	3.84888	4.13718	8.24985
ENSSSCG00000035598	EDN1	7:8752092-8760212	-1.24222	0.00155	2.67798	0.926655	2.08014	4.72377	6.92573	5.72763
ENSSSCG00000017818	SERPINF1	12:47948981-48009593	-1.23966	0.0001	66.2468	22.1293	19.0986	100.724	54.5208	80.7654
ENSSSCG00000012026	ADAMTS1	13:190273998-190285720	-1.2363	5e-05	8.25991	4.17246	6.90587	13.2301	18.3169	26.8233
ENSSSCG00000009331	MEDAG	11:7545493-7562737	-1.23596	5e-05	13.3087	7.97743	27.7039	34.7928	35.9019	73.6057
ENSSSCG00000033381	IRF4	7:133359-149607	-1.23543	0.0201	0.313918	0.219469	0.088751	1.27909	0.993106	0.343428
ENSSSCG00000027477	TBC1D2B	7:47839078-47994484	-1.23478	0.0008	2.82947	2.54117	3.624	5.06315	5.20399	16.1589
ENSSSCG00000024310	F13A1	7:3750641-3901444	-1.23361	0.0006	2.18473	1.31466	2.91022	3.60725	4.34156	11.1252
ENSSSCG00000039983	GJA4	6:91045393-91048162	-1.23298	0.00105	5.44476	3.62123	3.14177	8.01187	15.6603	12.1357
ENSSSCG00000024088	TLN2	1:109208666-109584733	-1.23264	0.00015	2.24314	2.04005	2.27338	3.78665	4.59002	10.2559
ENSSSCG00000002263	SLCO3A1	7:86777921-87103823	-1.23263	0.00555	1.59549	1.01717	0.993502	4.05514	3.29527	3.5386
ENSSSCG00000006082	MATN2	4:38746222-38915243	-1.23232	0.0003	7.49323	6.0456	3.81804	12.1598	12.9225	26.1773
ENSSSCG00000012018	CHODL	13:182633992-182828782	-1.23228	0.00165	2.07941	1.74179	2.58585	4.24782	6.20149	6.80756
ENSSSCG00000028359	BST1	8:11011571-11030303	-1.23134	0.03785	0.923009	0.97672	0.377486	1.51734	3.84013	1.99491
ENSSSCG00000000010	FBLN1	5:3838210-3927217	-1.23087	5e-05	27.737	35.3549	30.7245	54.5728	113.826	114.302
ENSSSCG00000032434	PLAUR	6:50485312-50505318	-1.23	0.0016	1.70052	0.787896	0.77204	3.38025	3.61055	2.83856
ENSSSCG00000011609	FBLN2	13:70757273-70830432	-1.22772	5e-05	21.1314	16.3253	14.172	33.3605	31.7445	77.8531
ENSSSCG00000015595	ATF3	9:130772261-130785599	-1.22743	0.0001	14.0547	12.3248	9.47076	31.5501	44.9501	28.4195
ENSSSCG00000025729	IRS1	15:128245382-128308352	-1.2264	0.0019	1.51401	0.50777	0.739332	2.00175	3.60275	2.73983
ENSSSCG00000031228	OPRL1	17:62905779-62927297	-1.22636	0.0017	1.16534	1.45475	2.83421	3.22983	5.78334	6.64728
ENSSSCG00000016657	AOAH	18:37377923-37599931	-1.22613	0.01075	2.77989	0.628733	0.696416	4.35357	5.21867	4.09344
ENSSSCG00000002684	CDH13	6:4806013-5684863	-1.22609	0.0001	10.3822	7.40875	10.2494	12.5222	26.1447	31.75
ENSSSCG00000004018	AFDN	1:1581994-1698532	-1.22406	0.0002	5.66292	4.3462	3.65739	14.3051	9.61412	14.1701
ENSSSCG00000009881	OAS2	14:38827672-38860820	-1.22238	0.0007	2.25915	2.65274	2.44108	5.67429	8.69184	6.34647
ENSSSCG00000006245	SDR16C5	4:75586234-75599786	-1.22189	0.0002	9.44811	9.31694	11.6286	31.5728	24.8086	32.6347
ENSSSCG00000002298	ZFYVE26	7:91520571-91590449	-1.22156	0.0009	1.29609	1.56755	1.53508	3.33844	1.91428	6.51287
ENSSSCG00000001573	-	7:32788004-32793881	-1.22092	0.00075	3.9837	2.6826	3.72883	13.9394	8.59666	7.8295
ENSSSCG00000000182	WNT10B	5:14995703-15014019	-1.22059	0.0111	1.28278	0.271415	0.713411	1.78434	2.20099	1.39164
ENSSSCG00000028461	-	17:33566269-33611368	-1.21941	5e-05	6.43313	5.61015	5.4791	7.00549	7.06404	20.5637
ENSSSCG00000033623	APOBR	3:18421980-18433663	-1.21878	0.00225	0.648633	0.499762	0.349452	1.18089	1.98911	2.0381
ENSSSCG00000021487	MFSD4A	9:66248915-66290327	-1.21835	0.0011	1.18667	1.81464	2.68198	3.83758	6.77724	6.42963
ENSSSCG00000033146	CD163	5:63300145-63334537	-1.21765	0.01205	1.47699	1.16493	9.55376	3.15552	5.02984	22.3577
ENSSSCG00000016295	NGEF	15:133330480-133460240	-1.21702	0.0089	0.630216	0.304257	1.18931	3.83889	0.605959	1.73462
ENSSSCG00000024591	ETV1	9:83322820-83419227	-1.21616	0.00715	1.12596	0.891167	1.12695	2.75468	2.84959	4.03386
ENSSSCG00000024813	MAP3K3	12:15230181-15298784	-1.21596	0.0006	3.24078	3.63534	2.72337	5.28369	8.03918	14.3776
ENSSSCG00000034178	AIF1L	1:271072733-271102799	-1.21578	0.00045	4.91271	3.38982	3.48369	7.30775	13.9993	13.6101
ENSSSCG00000003621	ZSCAN20	6:89732663-89754719	-1.21541	0.0232	0.38302	0.249672	0.334555	0.610456	0.551959	1.62908
ENSSSCG00000040638	DIO2	7:103096416-103111385	-1.21537	0.0013	1.72383	0.861822	2.10782	5.83269	1.98549	3.89081
ENSSSCG00000031653	DOK3	2:80440805-80445481	-1.21517	0.04555	0.851242	0.354292	1.22818	2.14517	0.807591	3.29035
ENSSSCG00000011704	WWTR1	13:89746015-89889187	-1.21476	0.01205	3.16021	2.17864	4.2896	8.56195	3.48028	17.0988
ENSSSCG00000007574	SDK1	3:2814546-3324467	-1.2146	0.00355	1.00079	0.739721	0.415608	1.84893	2.1237	2.0166
ENSSSCG00000000209	NCKAP5L	5:15711252-15761537	-1.2134	0.0044	3.56499	3.45271	1.96622	5.84178	12.9987	5.03745
ENSSSCG00000026453	ACSM5	3:25390278-25422556	-1.2132	0.01735	0.533811	0.353992	0.320263	0.717086	1.55758	0.922606
ENSSSCG00000009474	SCEL	11:49651653-49775223	-1.21211	0.00815	4.83443	1.79378	4.57055	15.5708	5.89624	3.35143
ENSSSCG00000015396	SEMA3D	9:95280191-95506651	-1.21092	0.0008	1.27222	0.795977	1.42161	3.27933	2.9282	4.21158
ENSSSCG00000017617	SCPEP1	12:33264903-33297896	-1.20993	5e-05	23.9276	30.343	33.5869	55.6431	63.3482	138.993
ENSSSCG00000013294	LDLRAD3	2:24877223-25155336	-1.2096	0.0112	0.984729	0.725574	1.07798	2.37044	2.2349	4.14036
ENSSSCG00000027314	CAMSAP2	10:23275401-23357525	-1.20778	0.0003	4.54332	4.20627	3.94432	13.5407	8.41322	12.0129
ENSSSCG00000034569	-	2:51502599-51519400	-1.20768	0.0223	0.444433	0.28867	0.591324	0.642945	1.76465	1.42628
ENSSSCG00000002389	VASH1	7:99910939-99929766	-1.20766	0.00155	1.27458	0.941231	0.900136	2.49181	3.76065	2.42505
ENSSSCG00000000625	LRP6	5:60149025-60314764	-1.20764	0.00015	3.38384	2.96346	3.78527	9.86279	5.9603	10.5285
ENSSSCG00000007249	NOL4L	17:36070837-36201223	-1.20526	0.00135	1.31037	1.00946	0.924823	1.94327	4.42006	3.26912
ENSSSCG00000016401	-	15:139610624-139674853	-1.20496	0.0021	1.089	1.06448	0.876926	1.66997	4.4001	2.24923
ENSSSCG00000024439	PTGER4	16:25670861-25686551	-1.20438	0.0015	2.07518	0.704637	1.95916	4.66838	3.40903	5.65869
ENSSSCG00000006396	IGSF9	4:90544237-90566185	-1.20362	0.00475	1.74372	0.418396	0.894048	2.0689	4.81112	1.28868
ENSSSCG00000008722	-	8:2842122-3056582	-1.20243	0.00485	1.70016	1.23034	1.55446	3.39739	5.87749	4.61253
ENSSSCG00000026130	EPHA3	13:166591685-166942921	-1.20147	0.00945	0.268724	0.299089	0.345334	1.29228	0.609088	0.959085
ENSSSCG00000040773	TOB1	12:27115823-27119928	-1.20109	0.0002	8.44547	6.24767	10.1621	35.8228	12.8029	17.0237
ENSSSCG00000009245	SCD5	8:135507175-135635371	-1.20045	0.0132	0.104418	0.549705	0.236727	0.179392	1.43386	0.563778
ENSSSCG00000040961	LIF	14:47221485-47228273	-1.20007	0.02635	0.550786	0.353432	0.401896	0.878036	1.10557	1.73343
ENSSSCG00000027466	PCOLCE	3:8523448-8528758	-1.19948	5e-05	117.217	76.1207	47.779	211.639	207.131	240.557
ENSSSCG00000038162	CCL21	10:32093458-32096831	-1.19909	0.0022	4.36913	2.38674	0.988884	7.69685	8.54486	6.07067
ENSSSCG00000014919	ME3	9:20296582-20488638	-1.19891	0.0064	2.59828	3.57945	3.29072	8.57566	6.53617	10.4474
ENSSSCG00000003326	PEG3	6:61283951-61307765	-1.19888	0.0324	0.08657	0.151389	0.625651	0.489878	0.490678	1.7087
ENSSSCG00000008443	EPAS1	3:94167751-94253662	-1.19828	0.00055	11.1321	5.84623	4.62909	11.4205	14.7058	33.3377
ENSSSCG00000024161	-	7:22972172-22976930	-1.19679	0.036	1.83001	1.27484	0	1.56188	3.21639	5.97772
ENSSSCG00000035940	SPSB1	6:69720805-69789567	-1.19628	0.00075	3.48906	2.76247	5.56976	12.6166	4.33601	18.3179
ENSSSCG00000010746	ADAM12	14:135302757-135682281	-1.19614	0.00965	0.344809	0.26161	0.279245	1.1845	0.794203	0.564291
ENSSSCG00000020876	RTL5	X:57939601-58030951	-1.19593	0.0289	0.80141	0.76707	0.928817	1.51595	1.96692	3.82859
ENSSSCG00000010651	ABLIM1	14:124760403-125108691	-1.19477	5e-05	5.14759	5.84171	3.82283	13.1374	14.8778	17.9683
ENSSSCG00000028512	LDLR	2:69828331-69864819	-1.19446	0.0001	6.48757	5.18916	8.56696	25.8395	16.7998	11.725
ENSSSCG00000040673	TMEM140	18:14128382-14148618	-1.19426	0.0085	5.14119	5.36997	6.07568	11.2444	9.03034	27.8447
ENSSSCG00000036723	EMP1	5:59244701-59268025	-1.1904	0.0003	79.1929	47.4333	105.517	282.712	131.594	258.389
ENSSSCG00000032601	RASSF2	17:13773288-13822667	-1.18893	0.0026	1.91665	0.611952	2.37354	7.27599	2.04044	4.05633
ENSSSCG00000016652	LRRN3	18:34425835-34465665	-1.18852	0.01195	0.570178	0.413398	0.847093	2.25884	0.979248	1.79429
ENSSSCG00000030680	TCF7	2:136422711-136456200	-1.18752	0.0078	0.802622	0.446177	1.58411	5.52717	0.95711	1.8476
ENSSSCG00000000456	SLC16A7	5:24712655-24877213	-1.18617	0.00045	2.86824	1.5665	3.22255	7.41952	5.37958	8.91297
ENSSSCG00000027617	SYNPR	13:44903955-45167638	-1.18606	0.04765	0.133202	0.344483	0.169014	0.604618	0.269535	0.486383
ENSSSCG00000001052	PHACTR1	7:9345448-9675230	-1.18513	0.00125	3.01832	1.38836	1.38137	4.33204	7.15449	5.15416
ENSSSCG00000010381	ARHGAP22	14:88988908-89331268	-1.18407	0.03865	4.80171	4.18935	4.82355	10.1538	16.0078	12.7591
ENSSSCG00000009412	LCP1	11:21163660-21223959	-1.18396	0.0007	7.30616	3.19566	8.10199	20.7538	12.1636	18.6722
ENSSSCG00000000379	ESYT1	5:21518069-21534463	-1.18264	0.0003	5.9565	5.67499	5.33052	9.56513	13.935	19.7368
ENSSSCG00000038185	EREG	8:70351312-70372534	-1.18252	0.00735	1.52688	0.2723	1.7381	8.01775	1.01011	0.88443
ENSSSCG00000007356	PLCG1	17:43810031-43844551	-1.18218	5e-05	10.5406	8.64396	7.57824	20.0335	32.9815	21.2748
ENSSSCG00000024043	ADAMTS2	2:79182948-79406875	-1.18067	5e-05	14.718	11.0228	7.83815	27.8438	27.2758	40.1704
ENSSSCG00000040513	AQP3	10:33045246-33053995	-1.17966	0.00015	19.1574	6.53256	22.2908	55.2531	26.4281	50.6854
ENSSSCG00000005623	ST6GALNAC6	1:268372866-268383544	-1.17859	0.01385	8.63165	5.84244	7.25017	12.3352	16.5855	20.8909
ENSSSCG00000017204	ITGB4	12:5642024-5675543	-1.17821	0.00065	17.1085	11.7267	12.1425	19.1166	58.3605	28.8559
ENSSSCG00000003729	RNF125	6:115850774-115904569	-1.1778	0.00035	2.00905	1.58687	4.1266	4.27522	6.14643	11.4759
ENSSSCG00000000915	DCN	5:91678607-91713925	-1.17625	0.01305	1066.74	689.286	955.006	2596.44	2033.82	3442.69
ENSSSCG00000006159	HEY1	4:56859605-56866039	-1.17514	0.00235	1.62215	0.929898	2.54062	3.54663	4.64454	6.64595
ENSSSCG00000015774	TENM3	15:44066192-44407632	-1.17497	0.0169	0.258225	0.073955	0.191382	0.409608	0.400697	0.769488
ENSSSCG00000011625	CHST13	13:73350642-73366078	-1.17457	0.03525	0.585596	0.250588	1.70863	1.74635	1.0911	4.81739
ENSSSCG00000007170	CPXM1	17:32845091-32853189	-1.17449	0.00015	54.7799	22.2198	18.9364	86.3691	95.4362	84.0868
ENSSSCG00000027890	-	3:9821271-9847024	-1.17431	0.0005	6.06907	7.24271	6.91918	8.05741	29.0207	17.4051
ENSSSCG00000003543	NIPAL3	6:82111640-82226131	-1.17405	0.0128	1.97473	2.63117	3.89769	16.0032	2.86052	5.96096
ENSSSCG00000009613	DMTN	14:6323194-6346719	-1.17204	0.02815	0.587659	0.619366	1.12719	1.29967	1.58292	2.73418
ENSSSCG00000006329	LMX1A	4:85405691-85571456	-1.17196	0.04945	0.292028	0.24759	0.270655	0.33247	0.73998	0.814153
ENSSSCG00000016005	SESTD1	15:84760559-84958521	-1.17189	0.00105	2.86603	2.56829	5.22673	6.33546	5.95575	14.6614
ENSSSCG00000011795	IGF2BP2	13:123485622-123650043	-1.17152	0.0124	0.865762	0.544433	1.19085	2.53645	2.86525	2.68135
ENSSSCG00000017186	RNF157	12:5225896-5307061	-1.17075	0.01215	0.786773	0.443296	0.467968	2.2505	1.2723	1.01119
ENSSSCG00000012584	CAPN6	X:91258384-91288143	-1.16814	0.0413	1.02121	0.47483	0.195352	1.84816	0.608989	1.90624
ENSSSCG00000028022	COL6A2	AEMK02000328.1:596475-613713	-1.16738	5e-05	56.1687	38.4659	23.3202	79.7473	101.487	128.053
ENSSSCG00000033175	SASH1	1:17306372-17662825	-1.16726	0.00015	13.9527	8.38543	6.26992	29.9677	27.9868	23.6129
ENSSSCG00000022961	CLMP	9:49989987-50093373	-1.16635	5e-05	9.31116	7.30483	13.5115	20.623	21.637	44.243
ENSSSCG00000000779	KIF21A	5:70888999-71029809	-1.16627	0.00165	1.2364	1.06455	3.93791	11.4617	3.15759	3.32871
ENSSSCG00000037735	-	14:30117073-30119292	-1.16554	0.0136	1.97856	0.738465	1.63692	5.66372	2.51602	3.49801
ENSSSCG00000005740	SARDH	1:273227299-273295571	-1.16489	0.0421	0.566259	0.247092	0.244771	0.49008	1.09436	0.70355
ENSSSCG00000009633	-	14:7256592-7358614	-1.16417	0.0003	14.2909	9.24783	6.82616	31.0716	47.3168	61.121
ENSSSCG00000032803	CYP2S1	6:49221384-49235878	-1.16272	0.0007	2.94262	3.10252	3.91953	5.35839	10.3256	11.1919
ENSSSCG00000011443	STAB1	13:34632246-34679535	-1.16258	0.0005	5.02161	4.57818	7.83283	9.59395	18.0922	16.2254
ENSSSCG00000014257	SLC27A6	2:131750649-131818449	-1.16196	0.03955	0.672274	0.349925	1.07915	1.36307	1.93091	2.94754
ENSSSCG00000015085	IL10RA	9:45310529-45325168	-1.16167	0.0009	2.6734	1.3226	2.11555	5.82794	3.71379	7.28555
ENSSSCG00000027565	ARHGAP45	2:77342154-77355724	-1.16149	0.00175	2.7162	1.47128	2.86561	4.86016	7.00401	6.74153
ENSSSCG00000006988	PDGFRL	17:5278881-5328849	-1.15855	0.0002	44.8	25.9834	23.4372	70.8549	90.5343	104.353
ENSSSCG00000027669	-	15:119952798-119998645	-1.15752	0.0004	12.3605	12.5252	13.0104	19.7837	13.9718	71.2172
ENSSSCG00000017607	TMEM100	12:32008011-32014009	-1.15636	0.004	5.09401	2.54813	7.90363	16.1983	9.43908	18.8854
ENSSSCG00000011793	LIPH	13:123371859-123419494	-1.15539	0.03975	0.269415	0.200849	1.33134	3.1124	0.50495	0.758454
ENSSSCG00000003726	DSC1	6:115039507-115075674	-1.15515	0.00555	12.7552	1.95812	17.3971	72.7893	12.55	7.81884
ENSSSCG00000018032	TRPV2	12:59135328-59152638	-1.15399	0.0021	2.91931	1.84748	1.79979	4.36592	8.55441	5.15314
ENSSSCG00000027093	FOLH1B	9:22903934-22961756	-1.15395	0.00565	2.43436	1.53006	1.86095	5.73287	5.89568	8.17886
ENSSSCG00000003429	CLCN6	6:71881924-71916023	-1.15393	0.00305	1.48138	1.33905	0.914464	2.14548	4.5637	4.03108
ENSSSCG00000008629	ROCK2	3:125353118-125489948	-1.15362	0.00085	2.24191	2.37554	4.88775	10.4119	3.78906	10.1677
ENSSSCG00000007572	LFNG	3:1810891-1819422	-1.15267	0.00025	15.1873	12.7787	12.4838	20.282	54.7977	36.2929
ENSSSCG00000032749	PCDH18	8:89321531-89338060	-1.15161	0.00545	0.800029	0.569906	0.710298	2.42065	1.34261	2.22279
ENSSSCG00000004132	PHACTR2	1:21441740-21722922	-1.15148	0.0022	1.934	2.38801	2.69356	4.78104	3.98664	7.51475
ENSSSCG00000015250	ADAMTS15	9:57125470-57152547	-1.15111	0.0015	1.40159	0.945586	2.04991	3.65078	3.73915	4.41422
ENSSSCG00000011400	SEMA3B	13:32740380-32800793	-1.14988	0.03405	15.4738	9.91339	4.72417	21.3287	38.3064	17.4991
ENSSSCG00000012634	DOCK11	X:97068534-97267511	-1.14844	0.0004	3.61875	4.35867	4.81567	6.63493	18.922	12.0611
ENSSSCG00000038491	MEX3B	7:50745370-50751777	-1.14829	0.02985	0.309134	0.259838	0.506618	0.536454	0.954141	1.58913
ENSSSCG00000010283	SPOCK2	14:74937947-74968131	-1.14778	0.0004	4.8727	2.72212	3.99976	5.77418	10.1734	16.8733
ENSSSCG00000000848	GLT8D2	5:80421182-80492252	-1.14696	0.0089	19.0807	9.34691	11.0308	40.9793	30.1928	42.2022
ENSSSCG00000009664	PTK2B	14:11065210-11205513	-1.14694	0.00045	3.74591	2.31291	4.19804	4.64987	8.64893	13.6299
ENSSSCG00000037591	AMMECR1	X:90304922-90420253	-1.14671	0.0129	0.898297	0.878888	1.78651	7.86495	1.95869	2.01973
ENSSSCG00000022031	CHST2	13:83820111-83821909	-1.14669	0.0075	2.46311	1.53629	2.79682	8.19187	5.4391	3.93307
ENSSSCG00000001914	LOXL1	7:59481406-59505269	-1.14621	0.0012	4.41343	3.94438	2.3745	13.2134	6.38411	7.16303
ENSSSCG00000011859	HEG1	13:135296561-135358672	-1.14616	5e-05	1.70437	2.05286	1.83872	6.86647	9.90809	11.2827
ENSSSCG00000010772	ADAM8	14:141221177-141232306	-1.14586	0.02765	0.946376	0.313478	0.870824	1.2116	1.89945	2.20512
ENSSSCG00000014670	TRIM5	9:4155972-4170345	-1.14535	0.0017	4.10596	1.48218	5.56776	8.90999	11.4688	12.7239
ENSSSCG00000021712	HERC6	8:130594936-130665145	-1.14518	0.00015	7.24418	7.44869	6.25886	11.3136	32.0351	18.3608
ENSSSCG00000022986	CCSER1	8:127985765-128953392	-1.14483	0.02525	0.505732	0.204689	0.404881	0.539771	1.03463	0.676084
ENSSSCG00000016260	SLC16A14	15:131035289-131081372	-1.14349	0.0176	1.4212	1.08254	0.558376	1.94216	2.979	3.03278
ENSSSCG00000003753	-	6:128637303-128643073	-1.14216	0.0233	3.69379	2.07198	7.37091	26.6066	2.96393	4.06521
ENSSSCG00000004233	SMPDL3A	1:39846154-39896309	-1.14196	0.0004	10.0642	8.20241	13.2601	43.1303	12.3201	34.2704
ENSSSCG00000031936	GJB2	11:775165-775939	-1.14136	0.0028	22.0123	31.4264	39.8408	170.794	22.889	39.8811
ENSSSCG00000007719	-	3:11419395-11505415	-1.14069	0.00135	2.849	1.27676	1.12151	3.62157	7.83657	4.84889
ENSSSCG00000038685	MPPED1	5:5415670-5496469	-1.13982	0.02215	0.642276	0.51253	0.483009	0.933243	3.52689	0.995115
ENSSSCG00000008870	GUCY1B3	8:44544036-44604807	-1.13955	0.0013	4.53986	2.52394	4.35361	8.74911	10.0801	16.2079
ENSSSCG00000012126	-	X:10429403-10582431	-1.13653	0.0001	9.49637	9.6601	7.12199	12.6973	14.3474	42.8004
ENSSSCG00000025582	PXDC1	7:2232099-2248380	-1.13552	0.01595	10.6671	6.36493	7.34741	17.0652	16.2518	34.6749
ENSSSCG00000036314	HHEX	14:104194318-104204017	-1.13535	0.00515	0.875439	0.675746	0.978655	1.52361	2.09915	3.61621
ENSSSCG00000008646	RNF144A	3:128735066-128867858	-1.13452	0.00025	6.78822	3.47712	4.82684	9.98255	11.4808	18.8246
ENSSSCG00000010128	43348	14:51252339-51262114	-1.13417	0.00035	11.5494	8.32511	9.39883	13.3623	37.6724	16.3982
ENSSSCG00000001689	GTPBP2	7:38603496-38623835	-1.13314	0.00775	3.54622	3.67292	4.28487	9.08261	7.16494	13.6713
ENSSSCG00000001398	-	7:23631151-23649347	-1.1324	0.00265	20.0432	12.9666	13.4698	22.4532	45.8421	47.9728
ENSSSCG00000033115	IFNAR1	13:196925706-196950532	-1.13166	0.0052	1.72212	2.09755	2.90785	4.70189	3.53014	11.027
ENSSSCG00000011522	CNTN3	13:55648513-56019207	-1.13129	0.0047	1.5386	0.646238	0.892805	2.99441	2.8774	2.38775
ENSSSCG00000014203	MCC	2:116442139-116738674	-1.13112	0.00265	1.81155	1.36787	1.45432	5.77853	3.20332	2.87489
ENSSSCG00000035212	KLF6	10:66488651-66494904	-1.13044	0.00925	12.5266	6.26384	8.61866	19.6865	19.2099	41.6462
ENSSSCG00000008799	-	8:32432922-32792553	-1.13041	0.0002	3.22464	3.88441	2.742	7.6741	5.03311	12.6049
ENSSSCG00000036431	VPS13C	1:109931250-110104257	-1.13026	0.00035	1.50609	1.18561	2.90142	4.32523	3.38815	7.92147
ENSSSCG00000036401	-	3:72794884-72968064	-1.12928	0.0029	2.01505	3.07824	2.60166	8.26977	5.45915	7.51042
ENSSSCG00000000707	SCNN1A	5:64285014-64314819	-1.12886	0.00555	1.73938	0.905041	2.20915	3.07478	2.96017	6.36507
ENSSSCG00000036742	KLF15	7:53877817-53890568	-1.12572	0.00175	3.55804	3.11918	5.59704	4.86651	6.44492	23.8788
ENSSSCG00000003795	WLS	6:144205870-144532892	-1.12524	0.00075	6.04387	5.39271	4.46146	23.3924	10.949	7.36276
ENSSSCG00000031615	SERPINB9	7:1719749-1732621	-1.12367	0.00955	1.38087	0.713054	0.821825	1.47326	4.11672	3.10474
ENSSSCG00000015001	SLC35F2	9:36286327-36342092	-1.12328	0.00715	0.695105	0.528828	1.06757	1.56981	1.91285	2.70778
ENSSSCG00000013556	ADGRE1	2:72217038-72306013	-1.12324	0.02945	0.248951	0.226445	0.310863	0.312398	0.514099	1.46
ENSSSCG00000008737	C1QTNF7	8:10657653-10756400	-1.12313	0.00315	5.02128	2.68166	5.04964	9.58526	11.0197	14.7584
ENSSSCG00000008624	LPIN1	3:124940546-125074509	-1.12114	0.00205	1.95985	1.76408	3.23369	4.33157	4.53434	10.6748
ENSSSCG00000013292	PRR5L	2:24646867-24812436	-1.11968	0.0339	0.812851	0.552751	1.38604	2.54843	1.37841	3.8342
ENSSSCG00000000135	KCTD17	5:10707353-10718983	-1.11941	0.0108	3.22186	2.57354	1.63571	4.65991	11.9114	3.19783
ENSSSCG00000006543	ADAR	4:95178755-95194668	-1.11911	0.0093	1.16843	1.22217	2.51241	3.67712	4.48167	4.70828
ENSSSCG00000002669	CRISPLD2	6:3880717-3944680	-1.11874	0.00035	8.37017	8.69677	9.5409	17.1026	14.5724	54.0248
ENSSSCG00000001804	HOMER2	7:52001578-52096828	-1.11685	0.00035	8.84033	8.03365	9.1959	37.8353	17.6989	21.3314
ENSSSCG00000011038	MRC1	10:44107071-44226925	-1.1152	0.00125	2.10481	0.964875	4.81839	5.57365	4.1086	11.6741
ENSSSCG00000007951	CREBBP	3:38387612-38529150	-1.11515	0.0001	3.74143	3.80598	2.38177	6.20327	10.4641	9.40024
ENSSSCG00000017422	FKBP10	12:20871051-20891484	-1.11462	0.00225	17.4862	9.4103	6.15299	24.0961	37.3345	22.9824
ENSSSCG00000032911	DUSP8	2:1008760-1016641	-1.11409	0.02515	2.25441	1.69386	1.48688	9.05313	2.45671	2.16686
ENSSSCG00000029715	OLFM1	1:274224349-274261832	-1.11402	0.0296	2.03288	2.20408	3.75425	4.72577	9.06491	5.83432
ENSSSCG00000039751	NLRC5	6:18932636-19036843	-1.11301	0.0017	1.9302	1.72113	1.71913	2.19277	4.70814	5.42692
ENSSSCG00000004511	-	1:99417230-99810153	-1.11259	0.00105	2.9601	1.94126	3.10923	12.6042	2.94926	3.59449
ENSSSCG00000002795	CDH11	6:25782755-25933632	-1.11215	0.00025	5.72838	2.64918	4.99069	4.66212	10.4728	15.1468
ENSSSCG00000037832	PMP22	12:58677408-58707972	-1.11187	0.00025	32.6689	36.5649	44.0755	65.9095	95.8445	144.432
ENSSSCG00000026748	PLK1	3:22538131-22549437	-1.11137	0.03295	1.53223	1.15065	0.749603	2.47057	4.50868	1.24409
ENSSSCG00000011727	PTX3	13:97078508-97366075	-1.11096	0.0262	0.596019	0.246457	2.52896	2.09752	1.33502	5.77703
ENSSSCG00000032835	TMEM268	1:255168694-255196251	-1.10911	0.00215	1.71223	1.80198	1.27762	3.15679	2.69836	6.65723
ENSSSCG00000010949	DAPK1	10:27724642-27954708	-1.1084	0.0013	1.6586	1.97989	4.00306	2.07067	4.50637	10.135
ENSSSCG00000033355	LGI3	14:6416257-6428364	-1.10831	0.02775	0.382696	0.252275	0.115538	0.546681	1.00311	0.460103
ENSSSCG00000029538	PPP2R1B	9:39368512-39517745	-1.10693	0.01335	17.6164	19.6049	20.9606	106.632	26.9132	26.6765
ENSSSCG00000003539	GRHL3	6:82013991-82051066	-1.10545	0.0196	1.14587	0.371437	1.79811	5.27157	1.63782	2.33397
ENSSSCG00000009377	THSD1	11:15668668-15697927	-1.10524	0.00445	3.16045	1.76588	2.12938	5.07088	5.96155	10.6959
ENSSSCG00000037706	PRKAR2B	9:106851124-106957515	-1.10514	0.00035	7.04066	4.56044	8.70806	13.5137	18.1339	26.0137
ENSSSCG00000009699	HPGD	14:15718521-15763710	-1.1036	0.0086	1.0837	0.580924	2.18161	2.97314	1.7787	5.53432
ENSSSCG00000033760	LTBP4	6:48835150-48861507	-1.1035	0.0003	21.4523	19.7265	9.12529	25.9059	52.5736	55.6992
ENSSSCG00000016035	COL5A2	15:93611548-93843645	-1.1025	0.0024	55.9124	28.428	28.7618	118.409	87.1441	100.443
ENSSSCG00000023709	PTPRJ	2:14549536-14726715	-1.10249	0.00305	0.966038	1.08422	1.64241	2.42079	1.92157	5.48569
ENSSSCG00000030502	CEP170	10:16068527-16191742	-1.10025	0.00145	1.27825	0.997067	1.42376	3.37329	3.03062	5.46073
ENSSSCG00000009217	PKD2	8:130775506-131058940	-1.09925	0.00235	5.68871	5.30179	8.0435	10.5901	18.9172	22.7719
ENSSSCG00000013351	NAV2	2:39262274-39704809	-1.09883	0.00235	0.759625	0.887092	0.720924	2.8542	2.00572	1.35445
ENSSSCG00000008617	FAM49A	3:120967152-121069907	-1.09858	0.00105	4.97477	3.83698	6.31744	25.0444	7.44743	8.5577
ENSSSCG00000006002	NOV	4:19502172-19514797	-1.09853	0.00315	1.47081	1.2517	1.71946	2.10624	4.19278	5.97555
ENSSSCG00000016991	DUSP1	16:51458261-51463541	-1.09846	0.02575	59.322	37.7951	70.7794	93.2028	133.03	171.478
ENSSSCG00000001469	SLA-DMB	7:25119277-25125106	-1.09846	0.0008	17.1784	10.4725	9.97707	27.8675	43.1869	27.9617
ENSSSCG00000026724	PLBD1	5:57780928-58022058	-1.09843	0.00055	9.00445	4.53879	10.0524	25.9481	11.0824	24.9021
ENSSSCG00000027030	BDKRB2	7:117438220-117472004	-1.09829	0.00245	2.08417	1.56071	2.61662	8.94776	3.29531	3.7018
ENSSSCG00000006862	VCAM1	4:117496916-117511211	-1.09794	0.00035	10.0359	5.99672	25.6585	35.4679	19.8008	56.1268
ENSSSCG00000000133	TST	5:10736050-10763360	-1.0976	0.0042	11.3558	4.4912	6.17249	22.9623	9.54278	12.002
ENSSSCG00000027952	ADCY5	13:136972999-137133977	-1.09753	0.00115	1.9499	2.62274	2.33317	3.95782	5.37422	9.00644
ENSSSCG00000001818	FES	7:53472946-53485082	-1.09602	0.00105	6.41351	4.94788	3.04275	6.25097	20.3486	10.4535
ENSSSCG00000037449	CSF1	4:110176299-110198663	-1.09577	0.0005	3.41919	2.53428	5.71859	6.45884	7.0108	18.3349
ENSSSCG00000008103	MERTK	3:44349402-44483647	-1.09577	0.0038	1.88501	1.04551	1.78798	3.31365	3.69656	5.59548
ENSSSCG00000035479	DISP1	10:11525782-11709891	-1.09505	0.00095	2.88055	4.98868	2.59887	5.48873	13.882	6.59677
ENSSSCG00000017152	SGSH	12:2241840-2275012	-1.09428	0.03775	1.95853	1.75535	2.2105	3.59032	5.17422	7.5545
ENSSSCG00000021457	ZBTB8A	6:88922794-88960980	-1.09415	0.04615	0.662932	0.558533	0.916393	1.66901	1.25687	1.18799
ENSSSCG00000006288	SELP	4:81372748-81401289	-1.09406	0.02955	0.639163	0.630088	1.7182	0.757097	2.83697	4.97528
ENSSSCG00000028322	BTG2	9:64031840-64038694	-1.09375	0.0004	21.5394	7.99765	31.7335	47.6567	40.2685	77.7523
ENSSSCG00000031981	SHISA4	10:24158647-24161497	-1.0933	0.0003	57.9939	35.964	27.2065	77.6693	143.92	96.3592
ENSSSCG00000023803	ELK3	5:87285229-87354212	-1.09291	0.00065	5.67742	3.18598	4.1091	10.1928	12.4394	13.2134
ENSSSCG00000008812	ATP10D	8:36978060-37875676	-1.09276	0.011	1.4008	1.44026	3.64436	6.47745	3.37117	7.9478
ENSSSCG00000028080	ELOVL4	1:86163083-86196000	-1.09274	0.00145	10.3381	2.33365	9.40805	30.3243	16.9548	8.71466
ENSSSCG00000001987	RIPK3	7:74951104-74974201	-1.09141	0.0112	2.62149	2.69698	4.28673	5.26912	12.4656	8.22751
ENSSSCG00000001485	MLIP	7:26561358-26793726	-1.09052	0.0193	0.388935	0.641486	0.408673	1.70339	1.34336	1.82714
ENSSSCG00000001063	-	7:12117239-12137926	-1.09023	0.00025	18.7958	16.8309	15.824	27.9701	48.0969	65.654
ENSSSCG00000009399	CYSLTR2	11:18988945-18995612	-1.08961	0.02075	1.48727	1.54114	1.97954	4.16641	3.93587	5.5506
ENSSSCG00000028923	SCNN1B	3:22831260-22902063	-1.0895	0.02455	1.48333	0.666727	0.877505	5.72991	2.18322	0.985333
ENSSSCG00000035774	ERRFI1	6:68667655-68694086	-1.08912	0.0005	6.99087	4.2432	4.1192	14.6102	11.2259	14.4928
ENSSSCG00000023229	ETV5	13:123873347-123930339	-1.08845	0.00365	1.77277	1.55878	2.55997	6.27497	5.21386	4.60271
ENSSSCG00000010450	LIPA	14:101123408-101267659	-1.08774	0.01015	14.4469	9.26645	20.4591	22.7992	29.9327	35.4722
ENSSSCG00000010952	ZCCHC6	10:28995573-29061177	-1.08765	0.00165	3.47926	2.55052	8.29683	13.5167	6.71757	15.8258
ENSSSCG00000016213	GLB1L	15:121273914-121283303	-1.08763	0.0035	6.49148	8.05986	5.03301	8.63909	25.7185	15.776
ENSSSCG00000034568	-	7:78213004-78262420	-1.08716	0.02125	67.5305	42.4812	96.4621	133.196	103.877	287.335
ENSSSCG00000013144	-	2:12194339-12198354	-1.08421	0.0189	1.06832	0.617813	2.09436	3.63324	2.09623	4.4921
ENSSSCG00000031712	MFAP5	5:62742314-62760258	-1.08363	0.0024	16.9287	13.2052	13.5704	32.7049	33.0665	43.1923
ENSSSCG00000009422	TSC22D1	11:22518930-22652746	-1.0835	0.0002	14.1087	13.0561	25.9267	42.4977	40.5004	63.8074
ENSSSCG00000039337	ITPRIPL2	3:26404369-26409336	-1.08334	0.0118	0.963748	0.592763	0.775218	2.01939	1.46851	2.67962
ENSSSCG00000010655	GFRA1	14:126277874-126499830	-1.08224	0.0046	1.49877	0.715758	2.26878	2.55472	4.44539	5.26052
ENSSSCG00000025306	PAK3	X:91111211-91239440	-1.08169	0.03035	0.722248	0.757512	0.640607	2.7189	1.22674	1.24633
ENSSSCG00000006874	PALMD	4:118177956-118428410	-1.08056	0.017	8.68733	8.78365	10.0781	28.1736	19.098	19.1763
ENSSSCG00000003006	CYP2B6	6:49110788-49178413	-1.08043	0.0041	4.05108	3.58376	7.6669	7.02487	8.01224	29.1925
ENSSSCG00000000252	KRT8	5:18170353-18180215	-1.07985	0.00035	9.02339	6.95185	17.07	22.5424	32.625	34.4931
ENSSSCG00000017279	ERN1	12:14881892-14959567	-1.07874	0.02635	0.885462	0.931908	0.881913	2.17717	1.57831	2.28562
ENSSSCG00000039074	TNFRSF13C	5:6699866-6703656	-1.07809	0.0357	0.840652	0.273674	0.442159	2.19846	0.703572	1.12457
ENSSSCG00000005071	C14orf37	1:187117622-187259258	-1.078	0.01285	0.851274	0.520522	0.912833	1.32706	2.11621	2.69596
ENSSSCG00000011877	CD86	13:138427531-138504306	-1.07731	0.0089	0.913073	0.712981	1.1523	2.47724	1.80408	1.71745
ENSSSCG00000015549	RNASEL	9:123892114-123910814	-1.07701	0.0398	0.15854	0.233426	0.32991	0.282931	0.824883	0.729406
ENSSSCG00000002274	HSPA2	7:88607554-88609464	-1.07677	0.00135	17.4857	14.7335	14.0089	68.1684	9.48193	32.2453
ENSSSCG00000031592	ZNF462	1:248031959-248179783	-1.07662	0.01275	0.482311	0.7887	0.389725	1.24462	1.31496	1.63903
ENSSSCG00000010138	ZDHHC8	14:51503113-51520421	-1.07655	0.00985	0.941847	1.23481	0.964598	1.19601	2.98832	3.64485
ENSSSCG00000007797	ITGAL	3:17817567-17858086	-1.07636	0.01795	1.02485	0.522156	0.655555	1.8303	1.70394	1.81952
ENSSSCG00000017086	SLC36A2	16:71662108-71734972	-1.07531	0.0499	2.2611	0.462498	3.154	6.43245	4.0613	5.53997
ENSSSCG00000033321	GAS1	10:28509260-28510310	-1.07465	0.00285	14.0627	7.42598	20.0392	29.3728	13.9827	61.9508
ENSSSCG00000004012	THBS2	1:855023-883694	-1.07379	0.00255	58.1862	55.5129	57.9586	95.1795	170.39	198.708
ENSSSCG00000003789	CTH	6:142454913-142486386	-1.073	0.00385	2.83546	5.91057	3.7813	14.6713	10.3263	10.2365
ENSSSCG00000006737	-	4:104117242-104164244	-1.07282	0.0225	1.13573	0.916472	0.986561	2.82574	1.93202	2.59932
ENSSSCG00000027381	GGCX	3:59202362-59217131	-1.07253	0.00395	2.00444	1.71659	3.26875	3.83289	3.71901	9.56045
ENSSSCG00000010648	CCDC186	14:124472675-124510771	-1.07196	0.00785	2.13334	2.20207	4.36415	13.1282	1.95974	5.98794
ENSSSCG00000000681	P3H3	5:63871507-63884835	-1.07146	0.0008	46.1857	17.6657	13.9351	68.6616	75.6035	49.9007
ENSSSCG00000035230	PIEZO1	6:915273-983198	-1.07114	0.00685	7.82757	6.07232	8.30208	13.8315	24.0432	17.137
ENSSSCG00000010006	-	14:47369657-47395607	-1.07056	0.0416	0.308784	0.091059	0.616431	1.73348	0.87687	0.365468
ENSSSCG00000009761	NCOR2	14:28663511-28818417	-1.06829	0.00015	9.46464	8.13118	5.40484	17.2438	17.3293	20.7124
ENSSSCG00000015136	UBASH3B	9:49630729-49772335	-1.06689	0.00475	0.402859	0.6501	1.38235	2.08283	1.92593	4.45421
ENSSSCG00000008241	TCF7L1	3:59439131-59460590	-1.06589	0.0213	6.63442	3.86779	3.39514	6.951	11.7915	12.4965
ENSSSCG00000022692	RINL	6:47674032-47680084	-1.06564	0.0493	1.78373	1.7436	1.49244	2.2823	5.7844	4.64093
ENSSSCG00000026473	ABCA8	12:11374027-11447292	-1.06555	0.0089	1.19783	1.74389	1.88525	0.999042	3.83678	7.34428
ENSSSCG00000006357	FCER1G	4:89242208-89246447	-1.06552	0.00745	13.0675	6.66743	13.1487	32.1254	22.6955	33.4784
ENSSSCG00000014410	SH3RF2	2:147292176-147411514	-1.06551	0.00465	5.1052	3.6003	5.71363	15.0518	9.88053	10.0355
ENSSSCG00000006344	NOS1AP	4:88140949-88471876	-1.06458	0.00225	1.61333	2.17382	1.61324	2.95425	7.46148	3.56172
ENSSSCG00000026108	CDC42EP1	5:10244626-10253520	-1.06385	0.0011	10.9004	8.62839	7.3806	25.8691	20.0208	20.6692
ENSSSCG00000009357	SMAD9	11:12701510-12765790	-1.06305	0.00325	1.40059	1.03765	1.66557	1.96344	4.37098	5.11121
ENSSSCG00000009230	WDFY3	8:133812737-133936652	-1.06162	0.00025	4.05355	3.7097	3.72319	7.09926	7.80845	14.7643
ENSSSCG00000017885	SMTNL2	12:50581125-50603145	-1.06124	0.0065	1.67625	0.955291	1.46615	2.74479	4.11556	3.81049
ENSSSCG00000012153	RAI2	X:14246778-14309143	-1.06031	0.04285	1.15467	0.414759	0.652592	1.49788	1.13026	3.26283
ENSSSCG00000005487	COL27A1	1:254769518-254922939	-1.05969	0.0068	2.33617	0.735425	1.26053	1.92392	5.08361	3.51755
ENSSSCG00000016513	KIAA1549	18:10677029-10829362	-1.05887	0.04545	0.207735	0.236851	0.190976	0.567164	0.529055	0.589446
ENSSSCG00000017333	FMNL1	12:18195305-18225608	-1.05842	0.0017	4.12707	1.68319	1.6314	4.98834	7.90868	5.90097
ENSSSCG00000011102	NRP1	10:56244104-56430811	-1.05801	0.00025	4.18801	3.59203	6.48623	8.14314	8.68314	6.69486
ENSSSCG00000010329	ZMIZ1	14:81536418-81644262	-1.05798	0.00715	1.54748	1.71583	2.10238	4.16861	2.86698	7.11385
ENSSSCG00000030359	ARHGEF3	13:38582619-38925531	-1.05778	0.00035	6.25607	4.56118	7.71251	14.3846	17.7917	14.3456
ENSSSCG00000010948	CTSL	10:27666975-27675171	-1.05726	0.0034	2.58505	2.47973	2.74708	4.52778	5.62005	10.397
ENSSSCG00000023630	CPM	5:33168645-33264846	-1.05577	0.00325	6.96566	4.41299	4.28127	26.2744	3.77604	9.50358
ENSSSCG00000006917	LRRC8C	4:126957102-127081071	-1.05458	0.01115	0.998075	1.11757	1.04686	2.22233	3.41394	3.30675
ENSSSCG00000007240	HCK	17:35708163-35754910	-1.05386	0.04685	0.765477	0.415413	0.232718	0.950119	1.73684	1.4329
ENSSSCG00000000265	ESPL1	5:18487562-18509753	-1.05341	0.045	0.465422	0.166337	0.248862	0.979613	0.763806	0.415104
ENSSSCG00000004829	CACHD1	6:147775072-148010299	-1.0531	0.0027	2.12797	1.51063	1.78876	4.84886	5.86858	3.78155
ENSSSCG00000012277	TIMP1	X:42078018-42142286	-1.05273	0.01275	43.663	24.4192	39.7092	85.2185	102.224	93.794
ENSSSCG00000000682	GNB3	5:63863655-63870433	-1.05229	0.04945	2.98126	2.45592	0.432037	3.63573	10.3594	0.964409
ENSSSCG00000040786	SPTBN1	3:86585015-86784412	-1.05063	0.00085	19.2129	16.2065	16.6616	35.6108	39.2482	60.945
ENSSSCG00000007815	GTF3C1	3:19368352-19442659	-1.05048	0.00015	3.96619	4.21017	4.41144	9.32309	10.2644	11.5863
ENSSSCG00000039875	NKD1	6:34226166-34319536	-1.04656	0.00835	2.11065	1.5974	3.65759	7.80285	5.15395	5.49811
ENSSSCG00000029151	RASIP1	6:54058963-54072061	-1.04643	0.00195	6.2226	6.52647	5.90895	6.53856	26.2794	15.7585
ENSSSCG00000007000	FAT1	17:8466098-8579924	-1.04576	0.001	1.77673	1.76826	1.73829	3.82513	2.58979	7.21481
ENSSSCG00000011198	RFTN1	13:3454448-3675078	-1.04561	0.00515	2.4033	2.52309	3.07814	5.11703	5.03489	8.90656
ENSSSCG00000003898	MKNK1	6:164887723-164933523	-1.04489	0.00105	7.08229	5.72462	7.45345	17.8461	6.9577	17.9405
ENSSSCG00000006709	NOTCH2	4:100951358-101150179	-1.04487	0.0004	6.83255	7.03679	7.29533	16.3056	13.4734	24.8847
ENSSSCG00000026412	PLXNA2	9:134584200-134796211	-1.04455	0.0015	2.73862	2.17273	1.88668	4.73961	5.54001	5.25645
ENSSSCG00000008175	CHST10	3:53831352-53899241	-1.04435	0.00115	4.15835	4.76447	5.14373	10.0044	14.5502	9.22702
ENSSSCG00000012329	PHF8	X:46648165-46759250	-1.04429	0.00995	0.930223	0.833918	1.17902	2.15887	2.17887	3.10557
ENSSSCG00000017886	FBXO39	12:50635904-50659642	-1.04412	0.0165	1.32804	0.671971	1.03761	1.36246	3.2094	3.05582
ENSSSCG00000036612	TNFAIP2	AEMK02000452.1:1806064-1820339	-1.04388	0.00485	1.95836	0.822489	3.60942	6.69883	2.58442	7.17768
ENSSSCG00000026006	KLF13	1:143498690-143540563	-1.04333	0.0085	4.02115	4.20243	2.94629	9.56171	5.83493	15.2541
ENSSSCG00000036445	CXCL13	8:73071222-73079375	-1.0429	0.0062	4.21603	2.34223	1.97345	11.8047	5.36907	5.74498
ENSSSCG00000017298	TANC2	12:15454241-15813847	-1.04234	0.0141	0.89995	0.613451	0.436728	1.79562	1.20244	1.39838
ENSSSCG00000040267	CYS1	3:126398334-126411930	-1.04229	0.0011	10.2004	7.22113	8.85394	18.5609	19.967	22.7101
ENSSSCG00000015555	LAMC1	9:124283136-124405967	-1.0422	0.00075	19.9732	21.0015	19.3207	36.6181	40.7741	80.4075
ENSSSCG00000023280	SULT2B1	6:53928203-53974010	-1.04203	0.02925	5.10863	2.1841	3.5192	16.1421	5.53137	3.40981
ENSSSCG00000004952	SMAD3	1:164992194-165192944	-1.04192	0.0162	5.04939	5.31059	5.33573	9.4611	12.458	19.5453
ENSSSCG00000006502	ARHGEF2	4:94026385-94082206	-1.04192	0.0003	6.53557	6.47157	9.15105	12.163	20.006	24.1478
ENSSSCG00000012591	AMOT	X:92581997-92647857	-1.0419	0.0008	1.77321	1.78475	2.67432	4.78059	5.24321	6.25856
ENSSSCG00000004144	HECA	1:25319882-25330784	-1.04175	0.0173	3.61549	2.15515	3.28083	10.2172	3.27612	8.75778
ENSSSCG00000013893	ARRDC2	2:59771104-59778155	-1.04171	0.00035	14.9702	11.7596	24.6845	38.4222	42.3474	46.7484
ENSSSCG00000001100	CARMIL1	7:20037410-20356954	-1.04149	0.0025	1.43953	2.04066	1.76742	3.23185	3.89246	6.00081
ENSSSCG00000000107	-	5:9581996-9623906	-1.04119	0.0024	13.1021	10.4589	8.1555	38.7729	18.6413	17.8325
ENSSSCG00000007817	IL4R	3:19518679-19577332	-1.03938	0.002	3.09059	3.15018	3.33108	0.710788	3.1669	6.81343
ENSSSCG00000039894	CD99	Y:5946964-5982865	-1.03867	0.0007	190.436	144.596	138.071	254.62	385.607	539.385
ENSSSCG00000033074	ZCCHC24	14:81684581-81764084	-1.03852	0.0008	5.02049	3.965	6.04823	7.55108	8.03716	22.3417
ENSSSCG00000021250	FKBP9	18:40397775-40564236	-1.03848	0.00225	44.6067	34.1403	31.2173	80.8899	97.2777	109.104
ENSSSCG00000012241	-	X:35768886-35794162	-1.03842	0.0094	1.33022	1.10401	1.15486	2.81184	2.1485	3.72131
ENSSSCG00000009655	EBF2	14:9816984-10026037	-1.03828	0.04205	0.260844	0.655296	0.318806	0.803094	0.879081	1.60975
ENSSSCG00000006550	ATP8B2	4:95426057-95446602	-1.03788	0.00035	9.47056	7.7721	8.05349	14.3709	24.4358	27.1296
ENSSSCG00000038843	ST3GAL2	6:13402344-13456455	-1.03782	0.0024	2.53966	1.96077	3.1868	4.64766	6.86024	8.32309
ENSSSCG00000004663	SEMA6D	1:123987529-124174091	-1.03753	0.00835	0.857175	0.559344	1.23592	1.33999	2.22383	2.93293
ENSSSCG00000002774	RIPOR1	6:28132114-28183780	-1.03695	0.0005	7.20843	6.63582	4.14904	8.93625	21.0655	16.5583
ENSSSCG00000037318	TRABD2B	6:163626482-163837863	-1.03554	0.00515	1.00886	0.701375	1.3151	2.12701	2.23975	3.43354
ENSSSCG00000003897	MOB3C	6:164875650-164884337	-1.03504	0.00145	7.04122	3.26355	7.76203	16.8506	13.1291	16.0166
ENSSSCG00000029998	KLF7	15:110286489-110379145	-1.03491	0.0437	2.52268	1.72625	1.45537	3.26947	3.9136	6.71544
ENSSSCG00000003762	ADGRL4	6:134100933-134680050	-1.03407	0.029	2.11507	1.42504	3.27879	3.36844	5.71124	7.37381
ENSSSCG00000004823	LRRK1	1:139494120-139624607	-1.03289	0.00035	4.69016	4.49016	5.66207	8.4596	12.429	15.5943
ENSSSCG00000031311	-	AEMK02000687.1:18402-38600	-1.03229	0.0487	0.159031	0.095765	2.16065	2.11752	2.40016	1.93362
ENSSSCG00000000025	PARVG	5:4870349-4898706	-1.03168	0.02635	1.8234	1.79125	0.622532	2.06833	3.07475	4.37001
ENSSSCG00000009048	GAB1	8:84262194-84390635	-1.03152	0.02665	2.99994	2.37243	1.52005	6.21869	3.17861	7.09996
ENSSSCG00000033822	THRSP	9:12479593-12485139	-1.03132	0.0009	17.3131	20.4381	71.4388	122.43	75.8933	59.6312
ENSSSCG00000008854	CPE	8:43568503-43695862	-1.03105	0.00075	9.66695	6.24215	8.26814	13.0109	23.1324	26.7533
ENSSSCG00000031898	FAM26E	1:82102136-82144255	-1.03036	0.0246	1.09546	0.68569	2.16341	3.62278	1.34109	4.28276
ENSSSCG00000005338	RECK	1:236821389-236898276	-1.02971	0.0043	2.02392	2.22821	1.97633	4.27142	4.12523	7.22513
ENSSSCG00000029304	STEAP3	15:24699832-24786159	-1.02929	0.00105	2.72199	1.77747	5.39062	2.34082	6.94273	17.4129
ENSSSCG00000009827	HVCN1	14:31976327-32043496	-1.02901	0.04745	1.71759	1.59958	2.35035	5.31546	2.87621	6.59662
ENSSSCG00000030921	APOA1	9:44214595-44218978	-1.02846	0.00095	59.7614	90.8897	32.9701	78.2825	157.276	120.396
ENSSSCG00000002950	SIPA1L3	6:47036379-47137473	-1.02629	0.01875	1.08745	0.608159	1.23387	1.64598	2.30503	2.91013
ENSSSCG00000003471	EPHA2	6:75249934-75280107	-1.02561	0.0027	2.95206	1.71005	2.94599	7.87795	6.08965	4.02614
ENSSSCG00000029507	RASGEF1B	8:136071353-136595049	-1.02474	0.0036	4.01815	2.40882	3.58602	10.8705	6.39195	7.08502
ENSSSCG00000002452	LGMN	7:114035382-114541592	-1.02456	0.01865	37.3363	39.3451	24.4406	73.0007	66.7871	99.7536
ENSSSCG00000004244	MAN1A1	1:42729721-42896291	-1.02394	0.0016	3.21831	2.19966	3.74445	5.2809	7.85663	10.1736
ENSSSCG00000031874	REM2	7:76141679-76148030	-1.02352	0.03085	1.34847	0.980799	0.458051	1.77109	4.12409	1.18188
ENSSSCG00000005437	-	1:248604821-248609718	-1.0229	0.00115	56.777	15.941	43.9923	93.0728	109.801	90.4203
ENSSSCG00000008867	CTSO	8:44728990-44765230	-1.02233	0.00715	2.36923	1.17741	1.52377	4.70416	4.15046	5.04556
ENSSSCG00000013408	ADM	2:49228609-49231446	-1.02193	0.0051	6.70277	3.09298	4.56246	8.96401	5.66063	9.59557
ENSSSCG00000017018	TENM2	16:55625319-56086379	-1.02188	0.0252	0.487226	0.222143	0.337786	1.06247	0.903616	0.633792
ENSSSCG00000005288	TLE4	1:232344330-232507057	-1.02165	0.0029	2.80639	1.69126	3.69931	8.24557	3.92757	5.82471
ENSSSCG00000035052	KREMEN2	3:39214250-39218776	-1.02113	0.03745	2.41728	0.849771	3.14835	8.11881	3.63935	2.10194
ENSSSCG00000040942	-	12:25366930-25410026	-1.02028	0.0274	1.05237	0.955132	0.958109	1.54253	2.95725	2.44919
ENSSSCG00000022292	NPL	9:124093610-124132942	-1.01983	0.0028	2.26362	2.05432	5.554	10.5851	6.81091	10.0289
ENSSSCG00000022168	APBB2	8:31921426-32301983	-1.01949	0.00035	6.09659	4.55667	6.19454	9.3058	7.89674	7.54711
ENSSSCG00000015277	SOX13	9:64731739-64779300	-1.01915	0.00585	5.34923	2.70469	2.88936	3.90079	10.8721	12.8717
ENSSSCG00000034555	-	5:62106283-62124604	-1.01887	0.03665	0.432611	0.242717	1.01322	1.00931	0.841946	2.48218
ENSSSCG00000015733	GLI2	15:30313976-30579082	-1.01858	0.0206	0.81731	0.623484	0.88178	1.51476	1.96706	1.96452
ENSSSCG00000032566	ZHX3	17:43848367-43984240	-1.0183	0.00085	1.96376	2.34942	2.1434	3.33789	8.42495	11.3098
ENSSSCG00000038478	HEATR6	12:39307464-39347406	-1.01775	0.00145	6.46125	6.19167	3.62645	17.385	13.9586	8.02352
ENSSSCG00000039472	SLC30A1	9:131632873-131641177	-1.01755	0.0023	4.56475	2.86937	4.85159	21.3235	6.85528	4.53993
ENSSSCG00000013473	GNA15	2:75408725-75429903	-1.01755	0.0042	4.75575	2.65015	6.02563	14.7763	7.87016	9.60671
ENSSSCG00000033420	ZNF227	6:50819358-50829427	-1.01602	0.01045	0.825246	1.7985	2.31002	3.71386	4.06667	5.7938
ENSSSCG00000008340	ANTXR1	3:73157746-73398740	-1.01593	0.00035	8.75465	6.28482	7.20761	13.2717	13.9091	29.8794
ENSSSCG00000034566	NPDC1	AEMK02000682.1:836623-843893	-1.01547	0.0011	17.4369	11.7887	11.1272	21.848	53.711	24.6517
ENSSSCG00000014994	PDGFD	9:34388642-34621263	-1.01536	0.0027	2.81143	1.94521	2.85287	5.47386	6.83159	7.86481
ENSSSCG00000022945	UCHL1	8:32353245-32367348	-1.01528	0.00305	6.80765	6.76215	9.66477	15.8193	12.8735	33.0532
ENSSSCG00000000433	B4GALNT1	5:22882677-22897508	-1.01502	0.00565	12.0022	2.30309	5.66474	18.9174	12.9244	12.7148
ENSSSCG00000026742	BTK	X:82981206-83014583	-1.0144	0.0472	0.745655	0.47781	0.814258	1.76328	1.59793	2.35353
ENSSSCG00000001499	DST	7:28811973-29299171	-1.01345	0.0011	2.90509	3.25359	4.38641	5.46712	5.97656	15.0243
ENSSSCG00000012324	IQSEC2	X:46011387-46094817	-1.01268	0.0093	1.58492	2.02725	2.00947	5.03153	5.2789	3.51281
ENSSSCG00000009410	RUBCNL	11:20948640-21040802	-1.01181	0.01615	2.60585	2.03037	0.825746	3.73591	6.54688	7.43285
ENSSSCG00000022705	SALL2	7:77638835-77653376	-1.01013	0.0286	1.10344	0.31498	0.86973	0.767474	1.40195	1.69936
ENSSSCG00000004071	CNKSR3	1:12297376-12395687	-1.01004	0.00705	4.64928	4.33644	2.8387	12.4225	6.68315	6.50463
ENSSSCG00000012238	-	X:34522908-34661005	-1.00931	0.0119	1.60478	1.46195	1.62291	5.55368	3.15114	3.10365
ENSSSCG00000033189	FAM107A	13:40276898-40308008	-1.00806	0.0008	10.3653	6.54679	12.2074	14.9517	27.6033	32.3414
ENSSSCG00000031640	-	6:150219173-150228121	-1.00714	0.0017	29.6291	14.8242	21.661	61.8694	10.068	65.1073
ENSSSCG00000023419	ARHGEF10	15:33393466-33464606	-1.00713	0.0034	4.50615	4.99506	3.61724	6.46407	9.56408	14.0094
ENSSSCG00000004973	UACA	1:168353120-168453172	-1.00679	0.0006	8.32467	8.66611	9.74742	22.8686	21.5003	21.6076
ENSSSCG00000037950	NIPAL1	8:37936704-37963899	-1.00542	0.0105	1.6854	1.1246	2.03572	8.64672	1.8288	1.68534
ENSSSCG00000009786	HIP1R	14:29962676-30066258	-1.00483	0.00355	14.8718	11.4727	8.0389	24.8378	40.7084	17.154
ENSSSCG00000006206	-	4:67899253-68073232	-1.00412	0.00255	4.79559	3.32264	5.67097	16.7578	6.80611	7.97504
ENSSSCG00000023324	KMT2A	9:45743477-45823883	-1.00355	0.0029	1.66063	2.58229	1.60407	3.47544	4.29008	5.79321
ENSSSCG00000035058	PID1	15:130079131-130332716	-1.00211	0.00635	2.91856	2.16945	3.18187	4.17165	5.41357	12.0278
ENSSSCG00000034484	SPEN	6:75001087-75103474	-1.00187	0.0018	1.48149	1.55029	2.01905	3.4659	3.31064	6.25267
ENSSSCG00000004254	DCBLD1	1:44301109-44374143	-1.00174	0.00255	3.72538	2.51896	4.42851	13.3677	6.04932	7.49993
ENSSSCG00000008397	EFEMP1	3:85407663-85473252	-1.00149	0.0009	20.6052	10.2533	17.5008	38.0547	41.2813	50.6571
ENSSSCG00000015303	CFAP69	9:70373746-70430273	-1.00098	0.0072	2.50352	1.85535	3.39559	6.28754	8.06197	5.84071
ENSSSCG00000004154	TNFAIP3	1:26473934-26489776	-1.00066	0.00845	1.83041	1.08423	1.87444	3.23181	3.50759	4.58242
ENSSSCG00000026025	HMGCL	6:81605917-81630470	1.00032	0.0264	2.94079	3.06217	8.35296	1.73532	1.87612	7.22384
ENSSSCG00000040931	SLC17A9	17:62186111-62200087	1.00179	0.0113	9.55343	7.2473	5.8382	4.28991	6.36108	3.05878
ENSSSCG00000011916	ATP6V1A	13:146123917-146193113	1.00241	0.0005	19.4157	24.1633	25.2591	15.9028	10.5199	5.58019
ENSSSCG00000010104	-	14:50658322-50692852	1.00245	0.03455	59.428	58.3052	40.0968	26.5012	36.1455	30.4947
ENSSSCG00000005582	STRBP	1:264045669-264195963	1.00274	0.00275	4.04079	3.90647	5.91079	3.08131	3.94837	3.02394
ENSSSCG00000016737	-	18:50523607-50566861	1.00302	0.0062	425.085	483.339	478.642	350.419	154.799	239.938
ENSSSCG00000040854	-	3:68883532-68898005	1.00371	0.001	10.645	11.4805	11.4832	7.05057	6.76964	7.97849
ENSSSCG00000009679	FZD3	14:12281097-12387425	1.00482	0.02525	1.24473	1.92099	2.34535	1.54387	0.808129	1.13478
ENSSSCG00000037387	UBL4A	X:125002889-125009749	1.00616	0.00135	10.8624	9.43047	6.09795	6.7667	5.64391	4.54041
ENSSSCG00000039235	PSMC4	6:48406225-48417864	1.00641	0.0004	30.5253	37.3435	34.3108	26.0458	19.657	19.0092
ENSSSCG00000002873	GPI	6:43933711-44069331	1.00717	0.00205	152.872	228.308	137.024	93.9608	124.054	112.127
ENSSSCG00000005041	FERMT2	1:182519683-182606869	1.0085	0.00055	52.3346	53.0121	51.5883	24.5016	30.3499	48.1696
ENSSSCG00000001821	UNC45A	7:53530937-53545958	1.00965	0.0006	52.8856	73.2792	44.6297	30.9004	34.2717	38.9119
ENSSSCG00000010313	VCL	14:76700123-76835678	1.01035	0.0051	29.079	42.7896	38.5481	16.9996	19.9726	32.6603
ENSSSCG00000003217	JOSD2	6:55335934-55343552	1.01097	0.00695	13.0918	17.3369	8.91287	9.84915	7.30726	8.08216
ENSSSCG00000013729	GCDH	2:66125105-66138909	1.01162	0.0041	7.7285	11.7158	12.4353	5.07173	4.5804	11.678
ENSSSCG00000035914	PSMB2	6:91791992-91830559	1.01165	0.0008	59.8261	70.0445	72.4883	46.2296	39.2895	45.9887
ENSSSCG00000023783	MRPL27	12:26663912-26670145	1.01189	0.0029	33.2277	48.775	46.0173	28.1773	27.7195	21.2947
ENSSSCG00000016593	ARF5	18:20694358-20699110	1.01415	0.0007	22.9216	26.9654	18.7977	15.5565	15.4932	10.7689
ENSSSCG00000035995	ITPA	17:32446886-32474784	1.01474	0.0284	25.9291	26.7761	19.1632	14.4679	19.794	9.43717
ENSSSCG00000008515	MEMO1	3:107542130-107659006	1.01541	0.0019	13.395	15.1319	14.424	12.3748	8.43791	7.66567
ENSSSCG00000004983	-	1:169777106-169868351	1.01676	0.00115	12.0889	13.3203	19.5731	11.2663	7.24506	10.4025
ENSSSCG00000033544	NTF3	5:65049261-65121808	1.01691	0.02405	0.904642	2.24268	1.05259	0.316573	1.19031	1.26142
ENSSSCG00000039416	CXCR4	15:15663491-15670979	1.01695	0.0019	5.73402	5.29347	12.2274	5.06336	2.42263	6.99101
ENSSSCG00000005842	TMEM141	AEMK02000682.1:1019502-1021393	1.01741	0.0021	34.7794	48.8709	34.2122	21.6885	29.7408	17.9253
ENSSSCG00000029158	ZMAT2	2:142401283-142417154	1.01744	0.01135	12.8149	3.14573	17.7056	0.233745	3.91229	3.53639
ENSSSCG00000006926	GTF2B	4:127522818-127559597	1.01799	0.0005	66.7148	49.4726	28.5898	29.0126	32.5094	27.1756
ENSSSCG00000014214	TRIM36	2:119304483-119352465	1.01818	0.0347	0.476531	0.885769	0.791573	0.62541	0.370199	0.433791
ENSSSCG00000008056	-	3:39532604-39538653	1.01848	0.0006	193.095	223.074	106.076	118.874	100.272	101.192
ENSSSCG00000027902	ZMPSTE24	6:96008303-96057123	1.01886	0.0007	14.3433	15.1635	19.3381	12.8254	7.92558	12.1544
ENSSSCG00000017549	PHB	12:25588529-25609754	1.01968	0.00015	56.9547	53.4798	43.8008	40.3361	26.5197	27.9996
ENSSSCG00000002496	GLRX5	7:116787340-116797488	1.01973	0.0051	24.3358	25.5832	22.2909	19.2648	10.2814	13.4683
ENSSSCG00000006614	THEM5	4:97349126-97358427	1.0198	0.00605	27.0274	31.2403	55.7349	29.6229	16.8901	17.8613
ENSSSCG00000039613	SVIP	2:36703767-36889624	1.02101	0.048	1.98994	3.22744	4.7706	1.88048	1.49034	3.24771
ENSSSCG00000005315	CA9	1:236394325-236400822	1.02115	0.01795	10.7048	16.0949	17.7573	8.42811	9.83503	8.09855
ENSSSCG00000000211	AQP5	5:15876400-15881332	1.02184	0.0133	1.38734	2.79251	10.3921	1.97242	4.2334	2.46318
ENSSSCG00000023158	RPS27L	1:108881463-108890283	1.02201	0.00015	29.3292	23.8284	27.6085	16.0136	20.0617	18.1201
ENSSSCG00000022739	DSG2	6:115399610-115454339	1.02272	0.002	4.70745	5.2319	5.29817	2.13213	3.85313	2.1997
ENSSSCG00000017993	NTN1	12:54060572-54288675	1.02319	0.018	6.61888	6.06029	3.44573	1.80042	1.98457	6.78338
ENSSSCG00000021217	FKBP3	1:175317558-175332788	1.02459	0.0003	89.89	84.227	98.9017	55.301	58.9476	52.9813
ENSSSCG00000006474	NES	4:93412556-93423128	1.02648	0.0012	7.98074	5.84348	6.32135	2.18437	4.22761	5.99343
ENSSSCG00000036256	MAD2L1	8:103926966-103940623	1.02777	0.0024	3.64582	3.36901	3.43919	2.36764	2.60069	1.93092
ENSSSCG00000006866	DBT	4:117884754-117936551	1.02782	0.0017	10.1903	12.2801	13.6671	6.59208	7.38301	10.1377
ENSSSCG00000021977	GPD1L	13:18126472-18176668	1.02805	0.0012	9.0121	9.49299	11.8526	5.72297	7.32616	6.30883
ENSSSCG00000012847	TALDO1	2:464004-480736	1.0281	0.0132	92.0217	112.206	52.5264	45.7668	55.6949	54.4625
ENSSSCG00000028414	-	6:78011541-78046074	1.02858	0.00035	328.859	348.267	352.666	260.006	185.275	186.075
ENSSSCG00000008606	OSR1	3:118597515-118765104	1.02971	0.01125	16.5302	26.6217	23.1871	5.69705	7.95057	28.4415
ENSSSCG00000010565	DPCD	14:112617350-112637821	1.03016	0.00165	41.8018	43.7028	52.3095	39.3844	22.5522	19.152
ENSSSCG00000007914	METTL22	3:34035903-34055464	1.0303	0.0105	9.83989	10.9134	8.71913	4.92161	6.41854	7.4741
ENSSSCG00000031918	CYC1	4:601080-608996	1.0306	0.0014	120.683	146.249	112.068	72.894	87.1974	72.3022
ENSSSCG00000013936	NDUFA13	2:58401426-58411981	1.03075	0.00035	39.6602	47.892	35.1987	23.6061	28.2675	17.9216
ENSSSCG00000000007	TRMU	5:3208117-3224387	1.03251	0.00405	16.4779	17.5024	17.1438	9.3084	9.74851	12.5652
ENSSSCG00000032796	GRINA	4:682205-686182	1.03256	0.0003	28.929	31.9118	17.4144	14.3772	17.2088	14.2931
ENSSSCG00000016272	PSMD1	15:131807638-131916131	1.03324	0.0004	29.7236	40.6365	42.0752	26.0579	19.0976	24.9163
ENSSSCG00000015384	TOMM7	9:91570030-91579038	1.03382	0.0007	124.784	108.134	130.941	85.7889	78.3626	65.7525
ENSSSCG00000015311	CYP51A1	9:72054941-72329544	1.03413	0.0433	29.1214	17.092	33.5513	24.9383	10.0782	12.2242
ENSSSCG00000001732	MUT	7:43597150-43642509	1.0344	0.00285	24.6063	13.1397	14.2113	11.3274	8.5574	12.7951
ENSSSCG00000008183	-	3:55032995-55054432	1.03443	0.00055	33.3307	29.9747	36.8175	23.8148	22.6415	18.2421
ENSSSCG00000025838	AP1M2	2:69340076-69354013	1.03479	0.0013	12.732	15.1177	9.91757	9.67034	8.37039	6.83877
ENSSSCG00000008701	LRPAP1	8:2117898-2145721	1.03519	0.00035	147.377	170.457	134.577	74.8726	79.9612	112.075
ENSSSCG00000008385	-	3:80791458-80861714	1.03547	0.00025	12.5761	16.6056	19.5135	9.77552	11.1606	10.3983
ENSSSCG00000038475	-	6:128004527-128030296	1.03614	0.01685	2.84884	2.64921	1.91619	2.02746	1.87543	1.00559
ENSSSCG00000017255	ABCA5	12:10897103-11152913	1.03694	0.0034	4.55265	6.79446	7.68172	4.0594	4.71583	3.83054
ENSSSCG00000010568	NPM3	14:112819392-112821367	1.03913	0.00495	14.6628	20.8147	24.7076	17.4409	11.6834	8.40243
ENSSSCG00000039795	MYL6	5:21559298-21657092	1.03981	0.01955	1285.77	1599.98	1834.96	851.689	963.82	797.497
ENSSSCG00000025744	KDSR	1:158288052-158518879	1.04003	5e-05	28.0966	27.5953	22.4194	14.0705	12.5185	22.6493
ENSSSCG00000003760	TTLL7	6:129708369-129868494	1.04147	0.00035	9.50348	14.1575	13.7721	6.75883	10.2918	7.76313
ENSSSCG00000033123	TMEM97	12:44603681-44616750	1.04188	0.0017	26.3644	26.077	26.473	19.6552	17.8286	11.5422
ENSSSCG00000005241	-	1:221520942-221585155	1.04286	0.0011	4.55345	5.79063	5.34509	3.62865	4.16892	3.19671
ENSSSCG00000038867	PPM1K	8:130748241-130772930	1.04417	0.0007	7.18363	19.7522	8.98931	5.98915	9.61144	8.45194
ENSSSCG00000007026	VDAC3	17:11410214-11486382	1.04451	0.0099	63.6293	69.6832	94.7233	43.3152	39.3246	58.1081
ENSSSCG00000005467	HSDL2	1:253124402-253191760	1.04459	0.0015	10.1492	14.6896	17.4884	7.96555	9.42002	9.01197
ENSSSCG00000039612	-	10:65704941-65706389	1.04484	0.00035	42.4709	57.2207	59.1609	36.7747	28.7249	28.0513
ENSSSCG00000038229	EML2	6:51988089-52013792	1.04589	0.00065	18.9696	28.6266	14.7704	10.9804	13.2646	13.7363
ENSSSCG00000015040	PTS	9:39920248-39928628	1.04634	0.0002	61.2565	57.1675	49.0662	30.3687	42.7414	34.7925
ENSSSCG00000024060	LIPT2	9:8838355-8840613	1.04736	0.0445	2.57545	2.671	1.01334	1.58052	1.15057	0.932786
ENSSSCG00000001038	-	7:7462211-7469623	1.04784	0.0003	101.356	128.896	87.4939	62.4639	63.4453	71.8355
ENSSSCG00000034786	HACD2	13:136834119-136951061	1.04823	0.0002	28.7573	46.4918	30.3294	19.2165	17.8128	27.0771
ENSSSCG00000027847	METTL12	2:9082722-9084260	1.04866	0.0279	5.07069	6.39661	3.411	3.09672	3.91103	1.32012
ENSSSCG00000017544	-	12:25110746-25114005	1.04981	0.0003	56.2581	63.4743	56.0844	34.0041	36.8813	35.8877
ENSSSCG00000036702	ACTN1	7:92550703-92644567	1.05004	0.0003	54.8608	57.0162	39.9114	23.3961	23.6451	40.7661
ENSSSCG00000037459	TCTA	13:31991402-32002470	1.05075	0.0005	14.3803	20.7469	14.9912	7.76129	12.311	10.1959
ENSSSCG00000015907	GALNT3	15:72293503-72342978	1.05143	0.0319	0.734065	0.484629	2.60463	0.669053	0.62854	1.21368
ENSSSCG00000023192	-	2:98111190-98274747	1.05215	0.00565	18.34	11.4347	18.5212	7.57637	8.43752	11.5729
ENSSSCG00000028920	POLDIP2	12:44616878-44636290	1.05229	0.00505	55.5759	74.7285	38.1562	30.2827	37.5562	34.8499
ENSSSCG00000016743	OGDH	18:50609416-50685674	1.05233	0.0008	36.9976	55.6982	26.0237	21.8406	31.3144	27.7751
ENSSSCG00000015945	METTL8	15:77474598-77600839	1.05263	0.0372	3.20565	4.11885	3.39275	2.23718	2.30069	3.45434
ENSSSCG00000015332	PON1	9:74634985-74974827	1.05273	0.04715	1.37502	1.53367	2.32043	1.71003	1.034	1.06969
ENSSSCG00000031172	RNF11	6:160874877-160911726	1.05277	0.00035	6.04156	5.94265	4.63255	39.7319	19.3724	4.09443
ENSSSCG00000035533	ANKRD39	3:56762381-56782655	1.05293	0.0331	8.64455	8.9324	6.79672	4.6658	5.46236	4.12133
ENSSSCG00000009029	ARHGAP10	8:80675000-81024501	1.0533	0.00065	14.6669	18.4646	9.88928	7.7878	9.42133	9.88225
ENSSSCG00000012602	C1GALT1C1	X:98752597-98758484	1.05342	0.00285	7.75222	7.8087	8.13209	4.69282	4.49167	4.7453
ENSSSCG00000011250	ACAA1	13:22964874-23020143	1.05374	0.00365	75.1796	109.305	67.2123	50.4314	45.0795	68.6166
ENSSSCG00000016877	NNT	16:28157279-28249540	1.05417	0.00115	8.55441	14.9367	8.16287	5.55475	5.49972	8.03271
ENSSSCG00000012247	ATP6AP2	X:36271182-36304175	1.0558	0.0006	31.2859	35.1721	28.8974	24.8222	16.6694	21.0447
ENSSSCG00000007609	ARPC1A	3:6296240-6328672	1.05679	0.0005	37.1822	49.7736	22.4375	26.247	20.3043	19.4127
ENSSSCG00000038700	FMC1	18:10345922-10351176	1.05691	0.00195	15.7243	13.2287	17.369	9.30195	9.96443	9.35659
ENSSSCG00000005778	HSBP1L1	6:127954765-127991170	1.05849	0.0367	16.9842	15.2389	19.1638	15.8044	8.63457	7.97444
ENSSSCG00000040103	GET4	3:533519-547523	1.05895	0.00015	60.5668	75.7094	46.1193	36.1552	36.2894	30.6621
ENSSSCG00000026663	-	7:68106226-68116983	1.05935	0.00175	8.38151	7.80265	11.3601	7.30361	4.7584	5.63305
ENSSSCG00000012623	SLC25A5	X:97919294-97922310	1.05967	0.00025	96.5512	103.431	139.802	90.3918	50.4238	61.1365
ENSSSCG00000010765	INPP5A	14:140736707-140899064	1.0617	0.00015	15.7423	21.8609	9.31371	7.30749	12.8952	9.01804
ENSSSCG00000008857	MSMO1	8:43726595-43870999	1.06263	0.01395	43.0424	6.78105	37.3346	21.3781	6.52144	7.93865
ENSSSCG00000014113	HOMER1	2:88122787-88255282	1.06272	0.0238	0.841961	1.2466	1.3998	0.454627	0.540645	0.811465
ENSSSCG00000026794	SIRT2	6:47682428-47703342	1.06305	0.0005	49.8332	59.1128	23.0831	28.2477	20.5479	29.1159
ENSSSCG00000004480	COX7A2	1:90696750-90703485	1.0632	0.00025	263.626	333.966	353.083	247.201	156.591	153.601
ENSSSCG00000016724	MRPS24	18:48825768-48830609	1.06323	0.003	15.0011	14.5977	10.6346	24.0095	11.3	10.1173
ENSSSCG00000007556	PSMG3	3:1052119-1054406	1.06484	0.0008	27.0537	61.6602	36.0547	18.8	32.0761	22.5465
ENSSSCG00000017809	GEMIN4	12:47087482-47129069	1.06666	0.00385	16.1751	21.7638	16.9787	9.1666	9.10354	11.0897
ENSSSCG00000016101	CFLAR	15:104781527-104894921	1.06912	0.0007	20.2276	20.0229	16.8724	14.5357	9.94004	16.4736
ENSSSCG00000016334	SCLY	15:137637118-137674728	1.06999	0.01565	6.85327	7.2528	5.55474	2.73805	4.4729	4.15584
ENSSSCG00000015499	RABGAP1L	9:116402335-117060053	1.07071	0.0014	5.46601	4.13	7.43704	3.56116	4.82923	3.25775
ENSSSCG00000013087	TKFC	2:10158187-10171457	1.07157	0.00445	7.42493	9.97855	5.13791	3.1659	5.95774	4.42368
ENSSSCG00000003400	NMNAT1	6:70271405-70307406	1.07252	0.0113	8.01416	7.35632	10.3947	4.89015	3.22152	4.5064
ENSSSCG00000008287	-	3:68578164-68588451	1.0732	0.04555	23.4435	25.6858	14.0446	9.80302	14.9713	12.7728
ENSSSCG00000040617	TNFAIP8	2:123152406-123286560	1.07341	0.00025	21.7852	14.2298	20.1503	14.6431	11.7639	8.79711
ENSSSCG00000026446	-	3:72190912-72197235	1.07348	0.0006	13.5162	17.4885	17.331	9.5489	10.2624	10.0457
ENSSSCG00000005506	MEGF9	1:260661660-260756866	1.07421	0.00025	14.8266	16.4314	15.1138	14.6156	6.75226	7.35451
ENSSSCG00000006172	PI15	4:61113291-61142867	1.07433	0.00385	2.0471	0.00812	4.01956	2.56168	1.50469	0.815734
ENSSSCG00000000742	ITFG2	5:67280923-67305758	1.07458	0.0253	2.00529	2.32829	1.40114	0.316295	1.39788	1.07959
ENSSSCG00000016491	KIAA1147	18:8205724-8256269	1.07537	0.02145	7.53296	5.75925	3.16669	3.66332	2.0209	3.65633
ENSSSCG00000003359	TPRG1L	6:65150693-65167048	1.07612	0.01175	23.0621	27.6579	18.4098	11.4058	15.0264	13.4462
ENSSSCG00000013524	C19orf70	2:73294725-73296739	1.07615	0.00175	41.3347	51.3648	54.9509	38.8795	22.8354	29.3598
ENSSSCG00000031882	PNPT1	3:85595304-85639660	1.07623	0.00055	6.64827	7.35676	8.39228	3.68985	5.33493	5.20342
ENSSSCG00000016872	HMGCS1	16:27936228-27957227	1.0775	0.0024	59.9268	45.2701	77.2203	69.3803	22.649	21.413
ENSSSCG00000015583	SMYD2	9:129263524-129317325	1.07763	0.00275	8.49709	7.90531	7.77656	4.44485	5.69583	4.42706
ENSSSCG00000031881	CDC42SE1	4:98165990-98180578	1.07822	0.00115	47.8252	78.3616	30.5414	44.4591	21.9884	40.1135
ENSSSCG00000006836	KIAA1324	4:110881765-110954063	1.07887	0.01055	0.851325	1.93818	4.86889	0.56238	2.0856	1.41025
ENSSSCG00000007715	ABHD11	3:11001147-11004560	1.07918	0.0012	17.1809	21.6911	14.5786	8.7619	12.4985	11.191
ENSSSCG00000038251	DNAJC15	11:24005780-24087044	1.07975	0.0023	3.18636	3.68545	3.47341	2.23308	2.0773	2.30739
ENSSSCG00000013362	UEVLD	2:40617171-40673369	1.07987	0.00045	8.14335	8.831	11.2459	6.33209	4.29646	7.3857
ENSSSCG00000001661	SRF	7:38213062-38223384	1.08133	0.00015	19.771	22.1654	16.1752	9.99132	10.4146	14.0603
ENSSSCG00000031109	HILPDA	18:19944929-19947057	1.08164	0.00285	16.8718	14.3954	25.9537	10.1763	10.4468	13.6249
ENSSSCG00000008125	NCAPH	3:46847899-46892908	1.0817	0.00745	2.49907	1.8673	1.13786	1.21694	1.60031	0.719666
ENSSSCG00000014123	FAM151B	2:89112320-89144266	1.08194	0.0012	7.16696	7.53454	8.04574	5.57166	5.49123	3.74552
ENSSSCG00000035520	-	X:22068921-22069186	1.08208	0.0037	4099.63	4979.88	5778.36	2935.33	4159.79	2514.83
ENSSSCG00000040889	-	4:109722815-109786235	1.08318	0.00095	57.5302	49.6235	46.8034	33.6545	31.0878	31.3275
ENSSSCG00000013460	OAZ1	2:76293145-76296625	1.08323	0.0011	573.099	568.684	514.654	346.083	308.321	329.948
ENSSSCG00000034442	-	8:66412149-66640734	1.0839	0.0091	4.36312	5.78432	3.87999	2.20241	2.55497	3.34029
ENSSSCG00000017041	ADRA1B	16:63550129-63613319	1.08577	0.0262	1.33036	2.06828	2.48933	0.576935	0.633223	2.23395
ENSSSCG00000016708	SKAP2	18:45562380-45791588	1.08633	0.0008	12.1195	10.3679	11.2076	5.27462	8.5719	7.01554
ENSSSCG00000004674	-	1:126549080-126570655	1.08701	0.0001	45.0918	30.0763	36.9058	22.0611	25.6914	17.5785
ENSSSCG00000028606	ZBTB7B	4:94780401-94798588	1.08722	5e-05	45.5261	40.9906	30.1034	20.9057	20.241	27.3293
ENSSSCG00000006535	PMVK	4:94861497-94873660	1.08978	0.00415	7.99191	9.40855	8.35226	5.26926	4.468	5.1522
ENSSSCG00000015509	RFWD2	9:117915442-118114655	1.08999	5e-05	32.9	31.3425	30.7813	15.3739	13.0673	26.0856
ENSSSCG00000025252	PEX5	5:63542424-63562846	1.09045	0.0002	23.7001	25.8392	13.1781	8.95327	19.6198	15.162
ENSSSCG00000013615	ECSIT	2:70134514-70170705	1.09193	0.00515	10.2547	13.3235	7.4703	5.08241	8.92058	6.99182
ENSSSCG00000022258	-	17:47579011-47583115	1.09255	0.0008	80.2698	8.55838	93.4458	56.2228	30.2325	24.332
ENSSSCG00000037201	-	3:111823088-111833927	1.09259	0.0191	3.65601	5.40784	3.31156	2.1583	3.66235	2.89957
ENSSSCG00000036294	NUDT19	6:42574070-42583203	1.09273	0.0103	8.21224	7.53287	3.64738	3.59749	3.68991	4.49969
ENSSSCG00000002907	-	6:45091284-45102669	1.0929	0.00035	168.78	168.439	201.816	126.812	98.6303	93.4708
ENSSSCG00000009523	GGACT	11:68920905-69348844	1.09414	0.00935	15.4114	21.4177	18.3044	13.1375	9.12659	13.8518
ENSSSCG00000013232	-	2:14983068-15005212	1.09428	0.00035	26.8304	35.3795	40.4086	26.9605	15.685	21.1768
ENSSSCG00000005596	ARPC5L	1:265642307-265654018	1.0944	0.0001	63.3501	69.5666	66.2254	50.7969	39.5093	27.0462
ENSSSCG00000023850	SDHAF3	9:76699562-76772365	1.09455	0.01825	3.73654	4.69376	8.03356	3.04522	2.49618	4.70559
ENSSSCG00000028066	SPRYD4	5:21804308-21819656	1.09479	0.00115	7.47928	7.35729	7.34156	5.21207	3.78303	4.14326
ENSSSCG00000002006	PSME1	7:75140204-75181142	1.09512	0.0301	98.3511	123.553	71.2944	49.2589	82.7328	43.2545
ENSSSCG00000014250	-	2:130032351-130070142	1.09546	0.03255	2.0209	1.09446	6.84112	0.860549	1.06855	2.86561
ENSSSCG00000026158	RAD18	13:65253423-65359280	1.09844	0.0049	5.7776	7.19466	6.22919	4.02031	4.18285	4.28326
ENSSSCG00000026626	RER1	6:64254907-64317683	1.09862	0.0274	33.6383	28.3481	15.2448	12.4268	17.9881	20.496
ENSSSCG00000032787	ALAD	1:254015520-254021843	1.09932	0.0013	68.0601	76.934	26.5977	30.8039	41.5304	27.7471
ENSSSCG00000037772	ATP5F1	4:108891717-108942950	1.0998	0.0013	37.3754	33.5878	35.9203	26.9805	18.9791	17.1977
ENSSSCG00000031730	-	6:96877428-96893434	1.10237	0.00075	12.0136	14.0466	13.6181	8.32969	6.65417	7.98592
ENSSSCG00000006785	RAP1A	4:108673354-108750978	1.10303	0.001	96.5129	75.9573	83.9105	16.0942	18.1706	27.0892
ENSSSCG00000013864	TMEM38A	2:60800510-60960521	1.10505	0.0005	15.4781	17.4338	19.3203	7.82202	10.6405	12.3529
ENSSSCG00000032181	C17orf58	12:14259205-14261618	1.10606	0.0173	4.37463	3.53555	3.99139	2.05698	2.30217	3.02576
ENSSSCG00000010853	EPHX1	10:13757488-13814024	1.10682	0.0084	19.2171	27.3782	30.5706	14.1936	13.5606	16.8974
ENSSSCG00000037305	TMEM33	8:33012551-33036994	1.10716	5e-05	14.2614	19.5596	20.7381	12.0824	8.60997	12.7365
ENSSSCG00000010817	LYPLAL1	10:8946441-9146518	1.10765	0.0052	7.35382	4.9342	7.7499	4.58003	2.60569	4.40861
ENSSSCG00000031413	PMPCA	AEMK02000682.1:1293704-1321701	1.10807	0.00215	31.7306	37.4103	25.6646	14.3658	16.5379	18.5884
ENSSSCG00000000798	TWF1	5:74868590-74893713	1.10902	5e-05	30.0631	26.5172	29.829	17.878	16.4596	18.6574
ENSSSCG00000016570	TSPAN33	18:19493068-19514377	1.11224	0.0011	11.6659	15.1457	27.7282	3.75473	14.76	13.0649
ENSSSCG00000033148	MRPL12	12:1197670-1204372	1.11419	0.0001	29.6656	32.6234	37.8947	16.7218	24.873	14.6115
ENSSSCG00000037310	ATP6AP1	X:124952389-124960632	1.11519	0.00015	57.2853	62.8172	40.0916	34.8237	25.8846	29.4066
ENSSSCG00000008358	ACTR2	3:76691278-76729274	1.1161	0.00085	91.1262	109.732	113.767	74.4258	50.7763	65.8501
ENSSSCG00000020962	DYNLL2	12:34349293-34356472	1.11612	5e-05	95.9644	89.1395	94.2192	47.0002	49.7531	67.566
ENSSSCG00000039332	SEC16B	9:119778662-119842936	1.11634	0.00485	6.46437	5.31721	3.508	1.6424	5.09847	1.96021
ENSSSCG00000027051	EMC7	7:80391188-80448354	1.11636	5e-05	25.1977	31.5589	27.3608	18.6704	12.1227	20.2522
ENSSSCG00000030478	-	5:89608868-89661669	1.11795	0.02185	14.6264	13.7744	19.192	15.0159	11.0643	9.2467
ENSSSCG00000000415	SDR9C7	5:22228041-22244086	1.11965	0.00535	9.34337	3.32288	22.7288	9.93637	5.13976	3.12437
ENSSSCG00000032936	PIM3	5:677708-680691	1.11981	0.00045	92.7599	96.7021	27.7432	40.7045	45.7479	34.6078
ENSSSCG00000000031	MCAT	5:5742161-5754307	1.12048	0.0097	3.15817	6.07584	2.54062	1.67441	2.8901	2.31553
ENSSSCG00000021129	PFKM	5:78423136-78534815	1.12208	0.01305	8.77881	8.22697	6.26673	4.98787	7.46928	7.17414
ENSSSCG00000014179	FAM174A	2:106555487-106584584	1.12308	0.00145	5.95195	6.94538	5.10208	3.687	3.67915	3.63837
ENSSSCG00000004049	ACAT2	1:7590139-7612910	1.12333	0.0368	43.5787	40.724	18.2699	32.8507	8.60911	11.7706
ENSSSCG00000005528	-	1:262242578-262295588	1.12344	0.00015	58.3709	60.0014	56.6397	38.5753	32.5978	31.3195
ENSSSCG00000012378	PDZD11	X:56296983-56448230	1.12384	0.0029	9.16585	24.5731	6.93638	11.7572	4.93854	12.0327
ENSSSCG00000004454	ME1	1:82794963-82989908	1.12417	0.0003	39.3634	45.908	28.2807	30.5206	14.6577	21.7908
ENSSSCG00000013988	IBA57	2:51276271-51289260	1.12421	0.00205	4.89593	6.96086	3.85787	2.66924	3.53083	3.01496
ENSSSCG00000029096	HRH2	2:81883672-81932470	1.12461	0.0385	0.64209	0.847912	0.257918	0.177986	0.292574	0.544716
ENSSSCG00000021005	UBQLN1	10:31275915-31412935	1.12476	0.00015	49.4788	66.9936	54.9621	41.4136	23.8512	32.4962
ENSSSCG00000006661	VPS45	4:98940120-99011302	1.12488	0.0024	6.88522	8.82549	9.78589	4.61214	3.86355	6.91167
ENSSSCG00000027013	-	2:61768422-62070952	1.1249	0.0011	17.0939	25.7805	11.631	11.7297	9.37022	11.7737
ENSSSCG00000037606	PSMB3	12:23317117-23357856	1.12558	0.00105	26.2224	28.637	38.3524	20.6408	15.7151	15.6527
ENSSSCG00000012327	HSD17B10	X:46144919-46220921	1.12702	0.01425	75.4129	78.9207	82.6536	52.3256	45.2892	39.0589
ENSSSCG00000040007	PIGV	6:84129963-84139250	1.12709	0.00015	15.5074	20.6606	11.8483	8.43864	10.4035	9.89997
ENSSSCG00000025423	KCNK5	7:34615258-34656739	1.1277	0.00235	3.23039	5.22793	3.31108	2.06438	1.30193	3.37862
ENSSSCG00000017913	PSMB6	12:52094190-52098267	1.12883	0.00035	73.7334	75.8778	62.1703	50.1589	42.4707	28.8439
ENSSSCG00000017508	STAC2	12:23004635-23022269	1.12918	0.0002	22.2688	42.1836	59.3674	8.24214	29.0517	35.0272
ENSSSCG00000008004	FAM173A	3:41042690-41062032	1.13033	0.01405	15.5751	17.8606	14.5743	9.6126	9.8262	6.06152
ENSSSCG00000006756	BCAS2	4:105992554-106003690	1.13345	0.00015	47.9367	38.2179	43.307	28.275	21.2757	26.7219
ENSSSCG00000020823	BSCL2	2:9052749-9066940	1.13395	0.00055	43.7775	55.7577	22.0368	25.8593	29.5852	24.7165
ENSSSCG00000038307	POLE4	3:68102151-68117289	1.13581	5e-05	74.2018	69.588	69.3145	48.5293	45.9155	31.5304
ENSSSCG00000036067	PDP2	6:27566628-27574567	1.13596	0.00015	5.78284	8.04381	7.89904	3.6388	3.88008	3.88001
ENSSSCG00000003405	PEX14	6:70737904-70872072	1.13634	0.00025	26.592	30.3199	17.0458	13.194	13.9701	15.2881
ENSSSCG00000036722	MALSU1	9:92088418-92272014	1.13801	0.0014	13.9265	16.4471	15.1688	10.8998	9.31775	8.55273
ENSSSCG00000031860	MRPS12	6:47712940-47759606	1.13854	0.0307	16.158	21.987	16.6983	11.8195	10.0922	10.1789
ENSSSCG00000000994	GMDS	7:752238-1285584	1.13995	0.01105	12.0703	9.27513	10.604	5.18218	6.80868	5.47286
ENSSSCG00000025589	SMIM26	17:26804738-26807074	1.14005	0.0053	26.3131	24.0943	30.488	14.2261	11.4572	19.4907
ENSSSCG00000007795	-	3:17886889-17915675	1.14007	0.0001	21.8502	31.8522	20.1475	16.3186	10.2721	14.8139
ENSSSCG00000031354	ATP5S	1:180069137-180145054	1.14033	0.00275	8.79753	8.93923	7.70054	5.02108	6.30431	4.73493
ENSSSCG00000037170	POMP	11:5953927-5968313	1.14112	0.0001	74.6979	74.9604	78.4956	55.5364	38.7152	40.4753
ENSSSCG00000016177	XRCC5	15:118335922-118451967	1.14127	0.00025	30.2635	34.9045	25.8178	16.6551	21.593	15.7279
ENSSSCG00000033673	SLC25A6	AEMK02000569.1:792980-820567	1.14208	0.003	1035.82	885.548	692.396	462.977	541.328	408.116
ENSSSCG00000032166	-	12:6226315-6266492	1.14239	0.00985	37.9372	37.5842	41.7162	53.172	17.6861	19.9264
ENSSSCG00000008516	DPY30	3:107520641-107533502	1.14284	0.00025	74.4405	71.8962	80.2968	46.7799	42.9288	40.7045
ENSSSCG00000033332	PSMA7	17:61552550-61571623	1.14457	0.0019	35.8811	42.4307	27.1133	19.6974	20.3635	18.3414
ENSSSCG00000015690	UBXN4	15:16162654-16206207	1.14521	0.0001	63.3103	79.0565	92.9723	36.5857	35.8748	58.1156
ENSSSCG00000029960	LRRC4B	6:55346907-55389602	1.14746	0.0194	2.9823	3.7404	2.50001	0.826043	2.27634	2.03739
ENSSSCG00000006935	CLCA2	4:129475946-129804203	1.14899	0.0001	30.2136	22.6918	16.499	16.2064	11.3845	12.2964
ENSSSCG00000010893	-	AEMK02000698.1:2468237-2575384	1.14916	0.00355	6.98453	3.20322	1.69196	1.51927	1.7754	1.54514
ENSSSCG00000010295	ECD	14:75825114-75992568	1.1492	0.03445	16.0307	15.5755	21.8936	11.9842	7.07588	11.7212
ENSSSCG00000026180	-	3:90489182-90914537	1.14923	0.03085	0.68195	0.781872	0.502414	0.364693	0.196385	0.568354
ENSSSCG00000027161	PIP5K1B	1:222038285-222379213	1.14943	0.02735	0.502794	1.18517	1.77198	0.641664	0.57022	0.886716
ENSSSCG00000002459	GON7	7:114586305-114590804	1.14948	0.0006	46.4579	53.6626	34.6481	28.7586	20.2214	27.6375
ENSSSCG00000016331	RAMP1	15:137490355-137535575	1.14983	0.0018	27.306	21.4457	25.2893	11.3407	16.5717	11.6579
ENSSSCG00000016893	NDUFS4	16:32874242-32988577	1.15348	0.00395	37.9168	41.9362	44.8126	26.0144	26.714	21.2676
ENSSSCG00000008927	TMPRSS11A	8:65636849-65670100	1.1543	0.0401	1.007	0.960588	3.71408	1.08308	0.462812	1.59931
ENSSSCG00000006667	BOLA1	4:99138318-99157186	1.15452	0.00195	16.3834	15.5089	8.5707	8.63706	6.54652	7.7012
ENSSSCG00000013754	CACNA1A	2:65593910-65870456	1.15562	0.0018	3.16529	4.24266	3.84314	1.21317	2.67636	2.69312
ENSSSCG00000026087	GKAP1	10:31141448-31230694	1.15623	0.03185	2.50507	1.9784	2.7563	1.01475	1.46336	2.30084
ENSSSCG00000020945	SMDT1	5:6568079-6588055	1.15707	0.02385	63.6631	72.2576	50.0621	41.4879	35.8753	24.4916
ENSSSCG00000023277	-	X:98219987-98223869	1.15846	0.0001	182.888	179.405	197.865	132.61	100.106	99.0028
ENSSSCG00000031661	C12orf75	5:14720119-14755815	1.1595	5e-05	33.1095	37.9792	46.5202	12.1298	25.7511	30.372
ENSSSCG00000012772	BCAP31	X:124444282-124484766	1.16063	0.0022	339.604	363.398	297.616	184.107	154.798	150.532
ENSSSCG00000000552	MED21	5:46730209-46736376	1.16238	0.00105	28.2086	20.519	24.0779	15.1925	9.99415	17.5437
ENSSSCG00000004544	SPG21	1:107011804-107036350	1.16417	0.0001	65.0703	70.6724	60.0127	40.4133	40.3192	32.7275
ENSSSCG00000005930	SLC45A4	4:2484258-2520011	1.16434	0.0033	7.1769	5.91326	3.83071	2.67613	3.24043	3.45501
ENSSSCG00000014909	-	9:19615316-19734700	1.16592	0.0002	13.6025	15.5723	15.9559	7.88341	11.2163	6.39643
ENSSSCG00000004748	NDUFAF1	1:129967436-129992246	1.16598	0.0022	5.94424	6.44209	7.0767	3.76721	2.5566	5.22342
ENSSSCG00000021562	PLXNA4	18:16807033-17001061	1.16775	0.0043	2.26905	2.09401	1.65354	0.623822	0.780054	1.57628
ENSSSCG00000012905	TMEM134	2:5057286-5063386	1.1693	0.0002	51.0606	63.2445	34.3608	30.1201	32.3994	16.9886
ENSSSCG00000005604	PBX3	1:266382570-266612865	1.17124	0.00135	3.41594	3.50979	2.11225	1.13347	2.90775	1.53781
ENSSSCG00000027072	ATPIF1	6:85307174-85309221	1.17141	0.00025	255.161	266.019	237.922	144.479	137.032	129.712
ENSSSCG00000035675	METTL7A	AEMK02000258.1:415139-428798	1.17182	0.00025	10.5219	15.938	12.4319	4.85416	7.34209	11.4336
ENSSSCG00000003828	FGGY	6:152754729-153213125	1.17351	0.0075	7.5381	7.37947	3.66543	2.10513	3.67674	4.91805
ENSSSCG00000035048	-	12:51548355-51867111	1.17546	0.03675	67.0249	81.859	68.7671	37.7275	40.158	42.1105
ENSSSCG00000031280	MRPL57	11:1302887-1321828	1.1787	0.0001	120.513	136.719	120.868	76.3086	60.4402	56.3168
ENSSSCG00000031435	MRPS14	9:117097841-117137118	1.18076	0.0005	3.26294	3.81989	5.12389	4.95463	2.11896	2.8055
ENSSSCG00000039662	MRPL51	5:64136506-64168866	1.18156	0.00855	28.6969	29.8135	46.2255	21.6141	15.919	19.3507
ENSSSCG00000000510	TMEM19	5:35692023-35718008	1.18175	0.0002	7.71305	9.56607	14.1808	6.19454	6.22838	7.46112
ENSSSCG00000022299	ACTR10	1:187307658-187335044	1.18474	5e-05	64.0549	60.4639	62.6408	35.9768	30.4373	42.5149
ENSSSCG00000011950	NXPE3	13:157298822-157388378	1.18679	0.00105	15.4859	14.0669	11.5031	6.18425	8.98893	9.16321
ENSSSCG00000003109	TMEM160	6:52874823-52877190	1.18794	0.00045	58.273	80.8232	54.4061	33.1802	38.3088	30.642
ENSSSCG00000040954	CSTF3	2:27780194-27849866	1.18864	0.0001	29.0353	52.3294	27.843	18.255	31.6162	16.7154
ENSSSCG00000009139	PLA2G12A	8:112483321-112534359	1.19144	0.00545	39.3295	41.4492	31.2192	25.5851	19.5219	20.5221
ENSSSCG00000023903	ATP5I	8:112024-113574	1.19437	5e-05	499.487	445.466	560.22	342.883	312.876	154.006
ENSSSCG00000003903	-	6:165123915-165134380	1.19708	5e-05	410.608	435.806	502.81	271.721	252.43	191.583
ENSSSCG00000033591	CHD9	6:31832492-31979935	1.1981	0.00015	7.38872	11.8459	5.44696	4.89784	3.44089	5.74937
ENSSSCG00000028646	MMADHC	15:2499096-2520184	1.19965	5e-05	25.0335	29.7758	29.097	20.503	16.4368	13.9759
ENSSSCG00000016079	MOBKL3	15:101390833-101420885	1.20011	5e-05	21.8678	23.8185	29.3235	15.7365	12.1267	15.6294
ENSSSCG00000016949	TRAPPC13	16:44103171-44185340	1.20107	0.00655	11.0731	9.71516	12.7388	8.62929	3.532	6.74589
ENSSSCG00000001000	ECI2	7:2417806-2446259	1.2016	5e-05	38.1119	55.4951	26.4632	20.8916	22.9738	22.5462
ENSSSCG00000006163	PKIA	4:57872114-57897303	1.20225	0.0005	8.5657	6.19995	8.45495	4.64635	3.90279	4.66159
ENSSSCG00000024019	GTF2H5	1:8928299-8934989	1.20243	0.00035	49.3471	57.4594	58.5839	38.9187	32.6956	24.066
ENSSSCG00000038724	C3orf70	13:122958344-123058620	1.20247	0.00105	2.74622	4.64123	3.28392	1.72619	2.08818	2.32986
ENSSSCG00000037251	-	9:12278149-12305181	1.20344	0.00195	30.452	30.0878	43.2731	16.2169	19.9997	19.3595
ENSSSCG00000032650	-	16:18758899-18779452	1.20748	0.0001	37.2418	39.659	61.9132	27.42	23.291	34.0866
ENSSSCG00000038410	CPEB2	8:10401295-10472137	1.20765	0.0002	4.07123	8.1986	7.5678	10.2627	6.10438	8.83346
ENSSSCG00000029652	TMBIM6	5:15674016-15692944	1.20771	0.0007	228.472	285.136	218.65	118.802	122.784	165.274
ENSSSCG00000013736	PRDX2	2:66195322-66239669	1.20942	0.0102	131.168	170.647	71.6121	77.2278	58.3958	48.0122
ENSSSCG00000028712	ATPAF2	12:60617641-60633271	1.20974	0.002	15.3647	16.5602	13.0374	7.28318	8.54061	9.18332
ENSSSCG00000039244	PHYH	10:48403797-48425730	1.2107	5e-05	54.9851	58.6545	38.6689	24.6137	30.3414	34.3477
ENSSSCG00000003064	ETHE1	6:50346891-50394382	1.21075	0.03655	37.4045	55.8602	31.8905	27.4083	17.6133	26.0665
ENSSSCG00000002666	KIAA0513	6:3724792-3774979	1.21104	0.0001	36.2104	19.4564	8.07068	15.1497	14.8208	10.6917
ENSSSCG00000028210	NT5C	12:6139423-6164140	1.21287	0.01725	12.0526	17.52	13.5847	6.85174	8.45632	5.53581
ENSSSCG00000033456	GPR157	6:69559344-69581551	1.21516	0.00755	36.8208	40.2145	12.9096	31.5125	5.82121	4.55887
ENSSSCG00000009666	EPHX2	14:11216650-11293411	1.21584	5e-05	21.2364	21.6212	29.5834	10.2726	12.1589	13.1368
ENSSSCG00000028460	S1PR5	2:69293566-69295866	1.21851	0.00015	42.6837	34.7834	44.0098	30.3819	21.1806	10.9225
ENSSSCG00000013765	RLN3	2:65149895-65162197	1.21958	0.0459	1.24012	2.62328	0.795712	0.433779	0.933149	0.838198
ENSSSCG00000021657	SATB2	15:102964468-103172289	1.21961	0.01805	1.15767	1.13088	0.577683	0.318089	0.453364	0.675448
ENSSSCG00000037869	-	18:23882271-24011139	1.22138	5e-05	9.67096	10.9962	17.7169	6.58469	6.57672	8.2406
ENSSSCG00000006982	ZDHHC2	17:4855055-4949607	1.2214	0.0257	10.9973	5.61247	13.0316	4.02386	4.48489	7.16348
ENSSSCG00000008344	ARHGAP25	3:73556564-73650078	1.22196	0.0001	20.9432	16.5168	7.27102	6.84625	10.0034	7.00492
ENSSSCG00000031736	MGST2	8:86879076-87390416	1.22215	0.00475	4.95829	4.61308	5.43973	2.54434	3.38844	3.43117
ENSSSCG00000035859	WNT5A	13:37344679-37366942	1.22234	0.00125	3.98314	5.81494	5.93883	3.39568	3.53423	3.39388
ENSSSCG00000017184	PRPSAP1	12:5144291-5176857	1.22249	0.0001	25.4856	16.8656	14.4758	7.43301	9.188	13.152
ENSSSCG00000038993	HOXC4	5:19252606-19270411	1.22251	0.00455	2.87024	2.17257	2.25578	0.902534	2.231	0.915792
ENSSSCG00000001858	CIB1	7:55753066-55798621	1.22468	0.0007	104.391	128.225	107.158	56.0437	58.1072	66.2935
ENSSSCG00000000719	-	5:65759667-65939569	1.2249	0.00135	30.5935	43.5583	33.0924	19.5717	22.9689	20.5939
ENSSSCG00000024316	COX5A	7:58622330-58644021	1.22665	5e-05	93.7277	87.5322	75.8745	54.0219	41.9614	49.8896
ENSSSCG00000034407	AMN1	5:42518641-42576030	1.22813	0.0002	13.1952	14.5626	15.2453	7.76172	7.45235	9.33375
ENSSSCG00000026990	FAM162A	13:138115419-138151738	1.22818	5e-05	152.831	140.331	184.361	125.129	82.2397	71.7036
ENSSSCG00000034353	-	AEMK02000623.1:91126-96467	1.22943	0.01885	2.18273	2.37466	2.00088	1.98937	1.71989	1.71519
ENSSSCG00000009164	CISD2	8:118152700-118164654	1.22948	0.00065	26.9236	30.5561	22.662	18.4449	11.9883	17.1964
ENSSSCG00000014305	SAR1B	2:136833404-136952178	1.2302	0.0032	16.4571	5.68637	14.4288	3.69317	2.80261	4.82315
ENSSSCG00000036731	TSPAN31	5:23035812-23041910	1.23042	0.00215	54.7918	69.2299	73.7904	33.253	37.8622	37.8749
ENSSSCG00000032083	MRPL37	6:158091970-158169108	1.23165	0.00015	39.3822	54.1085	41.0168	25.5941	27.0051	22.2163
ENSSSCG00000027052	PEX11A	7:55256242-55316448	1.23255	0.0056	4.35071	4.51363	11.6855	3.48026	1.37877	5.49336
ENSSSCG00000008008	STUB1	3:41085462-41099592	1.23327	0.01345	78.3537	91.8538	53.8327	36.6866	39.7604	37.835
ENSSSCG00000035374	TRAPPC6A	6:51578671-51589474	1.2352	0.00115	13.4682	26.2842	24.0631	10.4024	13.6792	7.45546
ENSSSCG00000012042	ATP5O	13:197509330-197519588	1.23532	5e-05	329.865	315.42	403.846	208.333	169.86	169.148
ENSSSCG00000030303	ACHE	3:8732456-8739353	1.23557	0.01035	5.5605	2.59615	2.22254	1.55773	2.1042	2.13563
ENSSSCG00000014894	TENM4	9:13045271-13282261	1.23575	0.00055	2.85392	4.3098	1.47913	1.67336	1.42944	1.65975
ENSSSCG00000017929	-	12:52417134-52422325	1.23673	0.0012	86.5423	112.21	51.8665	49.3444	44.4443	52.2322
ENSSSCG00000034487	NDUFB11	X:41751542-41777675	1.23796	5e-05	13.8047	15.1824	10.1478	6.04721	8.03441	6.30766
ENSSSCG00000028877	RAD51B	7:91592444-92177108	1.23859	0.0036	4.62965	4.83891	2.20069	2.00475	2.95244	1.21545
ENSSSCG00000010814	ESRRG	10:6662351-7040900	1.23893	0.0177	0.63181	0.853121	0.570357	0.326528	0.870483	0.059931
ENSSSCG00000013976	-	2:52241639-52257131	1.23991	0.0032	10.166	0.297426	21.8232	2.6052	1.08334	10.5239
ENSSSCG00000000978	MLC1	5:571693-594059	1.2404	0.01965	1.45225	1.07156	1.0584	0.555899	0.461636	0.959008
ENSSSCG00000036549	DPYSL3	2:148662050-148855649	1.24199	5e-05	19.6306	17.9182	9.05945	4.24158	14.8664	8.54303
ENSSSCG00000014258	ISOC1	2:131857120-131877984	1.2433	5e-05	45.5843	47.6415	50.2541	32.8601	20.4383	25.8712
ENSSSCG00000000690	MLF2	5:63951663-63977556	1.24346	0.0003	117.837	101.501	77.0734	63.2206	58.9318	65.0316
ENSSSCG00000008387	PEX13	3:80757115-80791028	1.24418	5e-05	10.207	9.95072	10.2033	6.05425	4.43268	5.96657
ENSSSCG00000016692	TAX1BP1	18:44487996-44910731	1.24482	0.00045	82.8552	121.747	96.9643	49.0477	37.895	59.1488
ENSSSCG00000038792	FAM221A	18:48312921-48403589	1.24806	0.04605	2.26432	3.40223	4.47123	1.50117	2.03716	1.7593
ENSSSCG00000011770	DNAJC19	13:118907298-118913270	1.24843	5e-05	47.365	49.3758	48.4596	26.4461	24.2391	26.5473
ENSSSCG00000027307	NDUFA11	2:73130402-73137921	1.24948	5e-05	56.9681	64.0965	42.8319	31.6848	30.9603	25.1482
ENSSSCG00000038628	-	2:136458746-136476004	1.25	0.0001	265.419	304.999	250.211	150.952	158.161	141.662
ENSSSCG00000016100	-	15:104747691-104759139	1.25055	0.0001	65.7964	67.4389	63.0138	35.4322	32.6774	25.3615
ENSSSCG00000002474	PPP4R4	7:115412468-115522683	1.25074	0.012	1.17627	1.23865	0.72524	0.244443	0.827301	0.652054
ENSSSCG00000028062	-	X:83597178-83599213	1.2518	0.0368	2.47684	2.1791	3.24313	0.815295	1.29887	2.40926
ENSSSCG00000016714	CYCS	18:47169867-47172295	1.25366	5e-05	70.9486	65.9707	121.597	66.593	32.1639	40.3359
ENSSSCG00000010259	TYSND1	14:73077170-73088845	1.25717	0.0001	5.62912	8.99218	9.0484	3.11421	4.46939	4.92108
ENSSSCG00000004032	PRKN	1:5679023-6729846	1.25734	0.0358	1.83299	2.57656	0.523165	0.798972	0.50672	1.53754
ENSSSCG00000016946	CENPK	16:44042218-44080472	1.25761	0.03525	3.25085	4.22711	4.38443	4.33517	1.71617	2.97354
ENSSSCG00000007492	FAM210B	17:56941767-56985854	1.25984	0.00695	33.7261	32.2763	23.5237	14.909	20.0473	17.8187
ENSSSCG00000039573	SLPI	17:47595157-47599301	1.25989	0.0006	28.8885	6.96113	121.903	16.8199	27.6801	31.7328
ENSSSCG00000002697	NUDT7	6:10161959-10173980	1.26077	5e-05	34.1835	48.5532	36.3968	20.9503	21.3157	20.7269
ENSSSCG00000015398	SEMA3A	9:96066120-96385774	1.26102	0.0256	0.278018	1.16009	5.10328	0.55008	0.607537	1.77269
ENSSSCG00000037953	NDUFC1	8:87695259-87723386	1.26114	5e-05	11.657	13.8968	15.5455	8.33365	7.45018	6.95585
ENSSSCG00000040097	TFAP2E	6:91764433-91783537	1.26114	0.01385	4.48593	5.57235	3.01705	1.6444	3.73518	1.42586
ENSSSCG00000028552	BHLHE41	5:47686751-47692762	1.26322	5e-05	12.7952	14.3207	9.02482	5.07673	7.63434	7.40977
ENSSSCG00000026962	A4GALT	5:6083856-6105924	1.26479	0.00015	34.5059	40.2728	18.3226	7.63195	22.4463	16.4981
ENSSSCG00000022550	DGKG	13:123963504-124182871	1.26627	0.0038	1.75509	4.83542	3.64498	0.271053	2.31448	2.65653
ENSSSCG00000038708	-	7:48666930-48873818	1.26737	0.0048	9.57195	10.7152	12.3335	5.88739	5.10911	6.50821
ENSSSCG00000000359	BLOC1S1	5:21156856-21160737	1.26836	5e-05	216.401	259.554	153.283	94.2409	121.668	94.7668
ENSSSCG00000023263	MRPL45	12:23751922-23766467	1.2699	5e-05	34.5086	38.1914	48.2532	16.7858	24.8108	21.8958
ENSSSCG00000023091	-	4:90197049-90206609	1.27007	5e-05	34.2427	43.141	26.941	19.8039	17.9254	20.7029
ENSSSCG00000001951	PSMA6	7:64575558-64603258	1.271	5e-05	56.2175	52.9032	55.0424	35.4883	26.2003	26.8283
ENSSSCG00000005669	MIGA2	1:269338124-269362328	1.27135	0.00125	18.1431	22.0278	10.875	10.2825	6.89729	8.81344
ENSSSCG00000005590	PSMB7	1:265172236-265235480	1.27207	5e-05	277.895	326.053	303.359	178.788	170.332	115.384
ENSSSCG00000013433	ADAMTSL5	2:76966738-76975544	1.27497	0.008	1.53175	3.41696	1.43669	0.722969	1.3222	1.25901
ENSSSCG00000006171	CRISPLD1	4:60946847-60998520	1.27708	0.00125	2.88963	3.01396	2.24255	1.49326	1.66538	1.49935
ENSSSCG00000039307	H2AFJ	5:57777175-57777565	1.27754	0.0001	358.918	445.197	318.353	224.96	185.102	168.639
ENSSSCG00000016217	DNAJB2	15:121319914-121327389	1.27778	5e-05	42.808	21.5964	31.2237	10.6527	6.544	9.66048
ENSSSCG00000031802	DHRS7B	12:61320759-61347538	1.27867	0.00015	30.7901	45.8866	28.9699	16.0937	19.1562	16.7247
ENSSSCG00000022034	SMYD3	10:18267600-19019528	1.28039	0.00395	6.91578	8.3222	3.15397	2.89844	4.03177	2.554
ENSSSCG00000039562	-	15:32289182-32475979	1.28069	0.0125	2.96062	5.16991	2.83653	1.53502	1.44076	3.46652
ENSSSCG00000008888	NPY1R	8:52152646-52162819	1.28213	0.0042	1.29225	2.38938	4.5764	1.49563	1.01425	1.88325
ENSSSCG00000005976	NDUFB9	4:14933330-15196922	1.28459	0.00265	369.313	423.248	259.615	185.431	184.567	163.773
ENSSSCG00000000003	TTC38	5:3227813-3270814	1.28503	5e-05	10.1168	11.5015	4.54462	3.88371	3.6134	4.32967
ENSSSCG00000020885	NUS1	1:44155845-44186229	1.28626	5e-05	21.6399	23.5492	18.2921	14.351	10.1931	10.1896
ENSSSCG00000039582	-	18:51909346-51923153	1.28661	5e-05	47.0965	48.1807	57.4053	31.7947	24.9643	25.5669
ENSSSCG00000008571	HADHA	3:112694392-112806090	1.28778	0.0085	41.0781	57.671	36.4249	23.6052	22.3569	24.2424
ENSSSCG00000021359	CDC42EP3	3:102539222-102562389	1.28804	5e-05	37.3852	46.1482	35.1409	17.3899	16.5196	28.9475
ENSSSCG00000000273	-	5:18660683-18665925	1.28915	5e-05	119.483	118.688	118.321	62.3259	55.3697	65.1152
ENSSSCG00000038752	C6orf62	7:19502551-19524895	1.28921	0.00015	120.527	137.557	83.9349	68.3547	58.0172	56.9908
ENSSSCG00000031851	CBR2	12:973785-976635	1.29364	0.04485	2.94103	0.775693	0.875689	0.779702	0.896427	0.665077
ENSSSCG00000021041	-	9:66522016-66550523	1.29626	0.00045	12.8934	19.9567	12.1868	9.32388	7.44118	6.5187
ENSSSCG00000037445	GRPEL1	8:3797378-3812960	1.2963	0.00125	43.4829	64.1335	35.7876	27.0358	26.056	23.7509
ENSSSCG00000007031	-	17:11356063-11388756	1.29767	0.0001	29.4954	30.989	35.0499	19.5945	16.3017	14.7117
ENSSSCG00000004349	FAXC	1:66228498-66381449	1.30064	0.04375	17.4593	29.3884	16.6172	10.4607	11.9843	13.5837
ENSSSCG00000016430	GALNT11	18:5289916-5348059	1.3029	5e-05	27.0068	22.4449	13.7404	12.3076	8.38799	18.1177
ENSSSCG00000015940	UBR3	15:76135492-76360823	1.30331	5e-05	25.8009	20.5349	26.6676	12.7782	12.776	13.0474
ENSSSCG00000029944	FASN	12:922417-937560	1.30572	0.01165	305.555	482.38	148.399	170.914	133.788	128.839
ENSSSCG00000013436	-	2:76859073-76923431	1.30596	0.0132	158.774	173.508	200.609	91.0758	98.2168	73.4139
ENSSSCG00000002790	-	6:27848525-27867227	1.30638	5e-05	88.4513	100.514	98.3638	54.8292	48.3931	41.6946
ENSSSCG00000005105	MRPL46	1:191321998-191331319	1.30712	5e-05	33.8238	41.4179	22.5699	18.8675	18.9443	11.9671
ENSSSCG00000039494	NDUFC2	9:12485885-12492520	1.30777	5e-05	67.1483	58.6257	82.7777	45.2527	30.057	33.4447
ENSSSCG00000027478	PPCDC	7:58524651-58549324	1.30875	0.0034	4.04864	5.92423	7.50459	2.37752	0.654782	2.31692
ENSSSCG00000016826	RAD1	16:20502772-20512203	1.30929	0.00085	3.90741	5.19625	3.25657	1.64579	2.99112	1.98681
ENSSSCG00000009593	ROR2	14:2804060-3035341	1.31003	0.0002	7.18161	6.19459	4.40975	2.68706	2.88621	3.21642
ENSSSCG00000022655	PTGES2	1:268581834-268590836	1.31043	0.0004	3.17039	5.38306	5.39652	1.86504	2.09977	2.9587
ENSSSCG00000031119	-	18:16498986-16606009	1.31062	0.02895	0.851073	1.55359	1.01069	0.276297	0.366402	1.04574
ENSSSCG00000030318	-	4:89133229-89169131	1.31112	5e-05	50.9192	59.2099	62.4616	12.375	6.98407	31.1704
ENSSSCG00000011583	TMEM40	13:68705606-68737141	1.31609	0.0005	31.0268	23.6339	22.0139	23.0264	4.2248	8.26378
ENSSSCG00000024484	DEGS1	10:12529041-12568443	1.31618	5e-05	190.962	100.79	160.777	76.8906	74.3958	78.4859
ENSSSCG00000012146	-	X:13050740-13210924	1.31921	0.02125	20.8492	26.1715	22.4392	12.1638	13.1628	9.97387
ENSSSCG00000035209	-	4:98849153-98869717	1.31963	5e-05	24.8203	32.9509	30.7583	15.7083	17.0165	14.7555
ENSSSCG00000015331	PON2	9:75027096-75051434	1.32287	5e-05	87.3687	85.6516	86.2972	40.7992	29.5555	64.4514
ENSSSCG00000009228	MAPK10	8:132464623-132747574	1.32386	0.00175	7.68682	10.1325	8.68151	4.41789	6.2673	3.38525
ENSSSCG00000032165	-	14:114304556-114385703	1.32509	0.0106	338.029	305.285	318.829	192.238	143.951	131.078
ENSSSCG00000016990	-	16:51146041-51260711	1.32535	5e-05	142.368	173.928	130.786	97.6523	71.6439	58.3127
ENSSSCG00000004221	-	1:36932457-37043588	1.32551	0.0022	14.8212	11.1272	13.7494	8.55608	4.38127	7.60247
ENSSSCG00000011698	GYG1	13:89221085-89333032	1.32575	0.00025	47.4361	51.6563	80.9085	35.7074	19.691	36.4652
ENSSSCG00000015108	HMBS	9:46300042-46317641	1.3263	0.01055	7.85142	11.2565	12.221	4.95528	4.75251	5.43131
ENSSSCG00000010537	GOT1	14:110608421-110635901	1.32694	5e-05	20.2166	37.0108	20.8618	15.4266	10.329	14.5339
ENSSSCG00000005911	OPLAH	4:630479-641073	1.32754	0.0009	17.5176	23.2134	13.4021	6.82213	12.5884	7.09825
ENSSSCG00000033278	ATP6V1D	7:91063260-91084757	1.32785	5e-05	23.5347	17.3043	19.7279	12.1593	8.81886	10.674
ENSSSCG00000007987	DECR2	3:41290814-41303988	1.32814	0.00015	57.5995	85.7933	43.6074	17.4212	52.5071	10.1565
ENSSSCG00000010929	CYB5R1	10:24868970-24931713	1.32821	0.03015	17.2471	19.2104	15.7608	7.65729	9.2982	9.42181
ENSSSCG00000004167	MYB	1:28818192-28857311	1.3318	0.00575	0.870944	0.896587	2.13752	0.668208	0.743424	0.449571
ENSSSCG00000037985	C6orf203	1:73162373-73174644	1.3335	5e-05	22.4516	27.8052	25.0883	10.8791	12.3338	14.7868
ENSSSCG00000015973	ATP5G3	15:80984161-81094488	1.33581	0.0002	358.421	384.145	348.629	195.6	168.557	155.684
ENSSSCG00000002550	-	AEMK02000452.1:2383281-2389269	1.33681	5e-05	497.355	610.664	593.25	332.641	319.22	179.737
ENSSSCG00000028178	FH	10:12402674-12431821	1.3399	5e-05	18.1946	32.0963	14.2998	11.6987	9.967	12.3615
ENSSSCG00000031299	TECR	2:64718888-64752071	1.33992	0.00155	46.2801	58.1347	15.6823	24.7445	15.084	22.1382
ENSSSCG00000008558	AGBL5	3:112045309-112066977	1.3416	0.0013	4.71496	4.2987	1.91122	1.22047	1.90742	1.11484
ENSSSCG00000031174	FBP1	10:27588498-27626750	1.34202	0.0008	3.81387	6.81956	4.9027	4.72722	0.772583	1.85544
ENSSSCG00000002354	COQ6	7:97258673-97316184	1.34203	0.0019	18.0974	32.6318	15.1643	10.1225	18.3715	11.6328
ENSSSCG00000005072	PSMA3	1:187343130-187372193	1.34404	5e-05	56.0988	55.4575	54.8408	33.0111	25.3328	28.6888
ENSSSCG00000011529	TRNT1	13:59711012-59757706	1.34452	0.005	18.59	12.9993	20.4201	8.26141	6.06686	10.0742
ENSSSCG00000015937	KLHL23	15:76029281-76051762	1.34559	0.0002	2.72322	3.92211	15.698	2.92411	1.99986	6.07281
ENSSSCG00000007970	-	3:41548399-41574988	1.34681	0.0076	38.9349	41.4285	30.4428	14.6501	14.3794	12.8027
ENSSSCG00000032522	-	15:121451382-121473540	1.3478	0.0002	7.6403	11.7237	8.47949	2.06979	5.18517	6.70818
ENSSSCG00000004653	SECISBP2L	1:122633907-122689098	1.34787	5e-05	34.8345	29.4842	25.6531	16.0556	12.9817	17.8499
ENSSSCG00000034086	ATP5C1	10:63584295-63629001	1.34877	5e-05	92.4087	102.114	115.304	58.8905	43.0513	51.0287
ENSSSCG00000003289	ISOC2	6:59582135-59609640	1.34942	0.0001	39.3006	49.522	47.2996	22.1067	33.0515	10.5872
ENSSSCG00000022345	-	15:80731202-80927746	1.34957	5e-05	11.8534	28.9232	6.19017	8.03193	12.9469	8.97683
ENSSSCG00000003105	SLC1A5	6:52647437-52661464	1.35074	5e-05	70.3729	67.7533	34.12	34.736	18.8463	29.2319
ENSSSCG00000038826	NDUFV2	6:98814786-98853454	1.35458	0.0017	18.693	16.2393	16.5172	8.39324	8.68265	8.54145
ENSSSCG00000022351	GSTO1	14:115206152-115251435	1.35571	0.0002	7.48178	16.6183	9.27941	4.91773	6.51048	5.54728
ENSSSCG00000022869	BCAP29	9:106965946-107337943	1.35837	0.0442	26.2643	26.6471	16.3546	14.9243	16.4342	19.356
ENSSSCG00000038086	ECHS1	14:141331803-141348806	1.3601	0.0002	97.2017	132.633	96.2529	48.7348	52.4792	58.5348
ENSSSCG00000014176	RGMB	2:105047676-105067850	1.36187	0.00225	9.37841	15.2817	11.6414	3.41527	5.92079	8.37888
ENSSSCG00000037645	COTL1	6:4099335-4147469	1.36261	5e-05	25.6	28.1925	19.2027	15.2585	7.92995	11.7857
ENSSSCG00000039713	ANKRD9	AEMK02000452.1:1261377-1262338	1.364	0.0297	5.73672	7.68982	6.96441	3.09101	2.10679	2.15484
ENSSSCG00000017496	MIEN1	12:22588208-22590247	1.36525	5e-05	54.9595	55.8406	47.8428	29.4756	21.4773	24.2835
ENSSSCG00000037455	NDUFS8	2:4862486-4889189	1.36551	0.0003	103.989	133.19	55.1262	41.1874	74.7039	41.5601
ENSSSCG00000007803	TUFM	3:18521128-18524710	1.36886	5e-05	52.5384	78.1369	36.4212	21.4642	28.9438	31.2361
ENSSSCG00000004142	CITED2	1:25155663-25162193	1.36935	5e-05	38.3246	42.3751	47.6092	18.6222	15.9277	28.734
ENSSSCG00000012663	ENOX2	X:107085499-107368450	1.36991	0.0031	3.70968	3.16322	2.25218	1.92683	1.16721	1.57213
ENSSSCG00000040507	PDLIM7	2:80452892-80472663	1.37017	0.0003	188.1	262.315	148.439	73.1866	108.906	89.6165
ENSSSCG00000012850	DEAF1	2:404257-428266	1.37154	5e-05	26.0044	34.1783	20.2119	10.2921	14.4331	11.4613
ENSSSCG00000029502	NAXD	11:77210242-77230686	1.37255	5e-05	158.02	167.565	106.226	52.5176	87.4823	66.2599
ENSSSCG00000025224	ACYP2	3:86928258-87115175	1.3732	0.0016	12.8458	12.8215	10.2413	3.822	6.78271	8.74029
ENSSSCG00000008118	PROM2	3:45906678-46023501	1.37513	5e-05	36.1004	31.6113	20.7553	17.9716	12.9544	10.3775
ENSSSCG00000028148	DMD	X:27028232-29012837	1.37521	0.0001	9.47869	12.8791	10.9065	4.13313	5.72848	7.12862
ENSSSCG00000038007	HACD1	10:43897161-43929414	1.37781	0.0007	3.17869	1.31458	3.24593	1.20986	1.19586	2.20213
ENSSSCG00000017024	CCNG1	16:60349254-60356740	1.37825	5e-05	142.334	152.813	153.596	76.6895	63.8438	81.541
ENSSSCG00000014034	N4BP3	2:80251236-80263918	1.37927	5e-05	17.5017	31.1897	10.4714	7.61906	11.2056	9.15701
ENSSSCG00000013391	-	2:44740144-44757440	1.37952	5e-05	70.7148	77.9735	86.8743	50.5627	29.7011	37.8222
ENSSSCG00000039311	NCS1	1:270274715-270334883	1.38002	5e-05	24.9101	19.1536	17.2481	8.73791	9.10481	11.7405
ENSSSCG00000009903	COQ5	14:40461610-40478854	1.38025	5e-05	16.1285	18.2166	25.5	10.5142	8.77655	10.3926
ENSSSCG00000040012	TMEM147	6:44979213-44981158	1.38164	5e-05	148.293	193.948	145.151	74.6081	90.351	66.8418
ENSSSCG00000037850	-	AEMK02000139.1:21595-22057	1.3841	0.00015	132.833	96.3719	61.0064	50.4214	30.2427	91.1176
ENSSSCG00000009535	EFNB2	11:74184991-74233460	1.38519	5e-05	55.8957	69.3279	38.9093	25.8015	27.2181	28.1055
ENSSSCG00000010017	SMTN	14:47879316-47902699	1.38609	5e-05	59.8161	82.3783	69.1882	24.107	27.9631	44.879
ENSSSCG00000007351	FAM83D	17:41868975-41892222	1.38619	0.00735	1.27173	2.07709	0.976785	0.754201	0.908286	0.356648
ENSSSCG00000011963	TOMM70	13:158576992-158627756	1.3865	5e-05	22.2815	20.0875	21.8383	12.7801	8.6373	9.15077
ENSSSCG00000011764	-	13:117656437-117672341	1.38908	5e-05	36.1701	37.3044	37.3459	20.1843	16.7128	17.762
ENSSSCG00000017372	MPP3	12:19296348-19322328	1.38971	0.01295	4.17798	4.29518	0.713449	2.04682	2.84282	0.258301
ENSSSCG00000003851	CPT2	6:159037830-159061327	1.39061	5e-05	11.3966	17.1343	8.23815	7.09355	6.45248	6.93244
ENSSSCG00000034019	-	3:6355243-6406849	1.39083	0.00045	137.236	135.396	152.501	89.0614	52.6561	58.0524
ENSSSCG00000001762	CIB2	7:47788917-47825045	1.39175	0.0145	22.6462	28.7628	27.0689	17.9917	10.8296	8.27161
ENSSSCG00000036178	CCDC167	7:33000552-33085747	1.39357	0.01825	6.24476	6.19345	6.26245	3.47286	3.30498	2.07831
ENSSSCG00000032684	BOK	15:140171128-140186481	1.39497	5e-05	46.0084	68.0083	27.433	23.3005	22.9699	14.3748
ENSSSCG00000025842	SPAG8	1:236509809-236534451	1.39791	0.00725	11.2311	14.9104	11.9586	7.37662	8.37315	6.04953
ENSSSCG00000013046	-	2:8101610-8103285	1.39878	5e-05	545.856	572.899	367.893	268.568	219.786	188.501
ENSSSCG00000014871	TSKU	9:10927342-10940830	1.39881	5e-05	43.1463	58.5977	17.5751	20.6268	19.3586	15.1154
ENSSSCG00000035223	SYNM	1:137855765-137996854	1.40161	0.0002	23.7805	26.1018	21.1957	2.64101	7.96641	19.4614
ENSSSCG00000007287	GSS	17:38316168-38352815	1.40342	5e-05	30.2665	45.4345	20.0888	16.4583	17.9696	10.509
ENSSSCG00000012130	FANCB	X:11352494-11409050	1.40351	0.0185	0.605731	0.820453	0.622777	0.308852	0.4389	0.524542
ENSSSCG00000035945	FDX1	9:38375938-38401647	1.4039	5e-05	8.57367	12.4116	7.62253	4.09547	4.63206	5.88952
ENSSSCG00000032932	MSRB1	3:40017160-40162928	1.40537	0.0114	58.2593	67.8298	69.2981	31.6351	30.5082	26.8813
ENSSSCG00000017068	FAXDC2	16:68359231-68393030	1.40574	5e-05	10.8117	8.27334	5.28642	3.19008	4.68593	3.79517
ENSSSCG00000002013	DHRS4	7:75223074-75255701	1.40626	5e-05	22.2292	45.8981	20.425	10.0813	8.37927	15.643
ENSSSCG00000014830	COA4	9:8278310-8334523	1.40701	0.009	11.1912	20.4636	23.952	5.72216	9.8914	10.6588
ENSSSCG00000028558	SGPP1	1:194351998-194380906	1.40913	5e-05	22.0049	27.8067	29.1096	12.5404	12.6149	14.8986
ENSSSCG00000027085	-	6:39363374-39373873	1.413	0.0206	37.9255	40.3017	43.7331	17.9671	15.6511	16.3566
ENSSSCG00000000905	-	5:88292770-88317177	1.41403	5e-05	117.059	137.932	103.679	54.0013	55.418	64.6734
ENSSSCG00000017232	SLC9A3R1	12:6403507-6483548	1.41535	0.00465	40.1777	55.5251	32.355	21.0853	15.6066	21.5152
ENSSSCG00000006070	COX6C	4:37074365-37819717	1.41592	5e-05	159.575	151.841	147.273	73.1224	65.6229	65.5257
ENSSSCG00000035639	NAE1	6:27503832-27540045	1.41606	0.0009	7.03659	9.59159	10.8187	5.13646	4.8956	5.65139
ENSSSCG00000009466	UCHL3	11:47828817-47904904	1.41718	5e-05	31.797	40.5948	50.1019	31.9415	11.1762	10.8185
ENSSSCG00000007085	DSTN	17:25998125-26050353	1.4191	5e-05	394.665	409.329	510.881	208.362	186.461	229.902
ENSSSCG00000032221	FAM110C	3:132811565-132819553	1.42418	5e-05	4.52753	4.4655	7.09604	2.56833	2.46761	2.81781
ENSSSCG00000027525	DHCR24	6:157483687-157556951	1.42565	5e-05	110.581	62.6066	71.826	47.4237	32.2994	30.9227
ENSSSCG00000035182	SDR42E1	6:6382747-6400328	1.42982	0.0011	4.71299	6.4001	2.75506	3.02632	2.301	0.998336
ENSSSCG00000040352	DUS1L	12:946055-960822	1.43138	0.0219	59.1843	89.4756	43.202	25.202	37.2075	23.6163
ENSSSCG00000002449	-	7:113652773-113691241	1.43272	0.00965	115.315	88.3646	95.876	65.5979	38.9173	43.6359
ENSSSCG00000036145	PRKAA2	6:155683389-155754278	1.43682	5e-05	2.67809	3.53486	3.29128	1.18437	1.71438	1.81801
ENSSSCG00000003768	-	6:135318763-135382821	1.43683	5e-05	17.6078	18.5178	24.0216	5.93204	2.34424	15.4484
ENSSSCG00000026600	KLHL30	15:137709306-137723296	1.43757	0.0164	0.27652	1.55825	0.265614	0.222973	0.554515	0.287512
ENSSSCG00000015116	MCAM	9:46417125-46528482	1.43825	5e-05	44.2198	69.3527	38.4226	8.97234	22.0154	37.0104
ENSSSCG00000001488	GCLC	7:27209564-27253530	1.44097	5e-05	26.8685	47.9217	28.5007	16.6531	17.3579	15.1491
ENSSSCG00000000591	PIK3C2G	5:54473829-54849512	1.44127	5e-05	10.291	10.672	6.82887	3.86454	6.19032	4.246
ENSSSCG00000040036	-	6:54963995-54971107	1.44303	0.00535	0.158269	0.005215	0.136457	0.252139	0.511834	0.318365
ENSSSCG00000004935	HACD3	1:163525860-163565735	1.44341	0.0001	18.5833	22.0436	24.1927	10.4306	6.89516	11.8209
ENSSSCG00000032129	-	X:61962378-61970160	1.44524	5e-05	110.44	113.94	122.327	67.359	52.2753	47.3947
ENSSSCG00000014422	SPINK5	2:149311083-149409847	1.44568	5e-05	140.511	42.3463	200.918	68.4122	47.1161	59.0306
ENSSSCG00000005313	CCDC107	1:236380018-236383666	1.44748	0.00245	8.38624	11.8164	12.3928	1.87817	6.50443	8.6485
ENSSSCG00000017114	NDUFS6	16:78993912-79000006	1.44835	5e-05	148.811	143.179	97.5587	56.5909	75.2366	49.5389
ENSSSCG00000039780	RTN4RL1	12:48071262-48142707	1.4489	5e-05	4.99269	7.73188	5.61977	1.64728	2.64145	4.26688
ENSSSCG00000008990	MRPL1	8:73305438-73414563	1.45085	5e-05	6.84758	9.00915	9.74247	5.09672	2.9191	5.11325
ENSSSCG00000011968	NIT2	13:158630912-158653147	1.45222	5e-05	38.9474	34.6844	46.9718	21.6315	16.6364	18.2999
ENSSSCG00000024059	VAT1	12:19870274-19879233	1.45351	5e-05	226.115	327.172	148.97	98.4214	117.95	103.727
ENSSSCG00000033674	PRKCB	3:21995230-22383264	1.45443	0.0006	1.30503	1.21295	1.28584	0.410419	0.418395	0.949667
ENSSSCG00000006888	SLC44A3	4:122529982-122621379	1.45482	0.01675	1.43688	1.78866	1.52111	0.550879	0.931492	0.932774
ENSSSCG00000011562	EMC3	13:66221206-66312846	1.45568	5e-05	65.3082	83.4148	68.078	33.3381	31.2815	37.8103
ENSSSCG00000025777	ESR1	1:14217035-14751051	1.45762	0.00095	8.21604	12.371	5.03222	5.16553	2.72727	5.11997
ENSSSCG00000009661	ADRA1A	14:10630699-10733071	1.45772	0.00075	1.95571	3.21068	2.53811	0.388178	1.06621	2.89475
ENSSSCG00000000864	CHPT1	5:82493991-82544732	1.45905	5e-05	88.7326	79.9338	48.2222	29.2448	22.8844	45.8801
ENSSSCG00000033570	-	11:15935631-15942063	1.46083	0.00265	0.524455	0.952013	5.49426	0.776497	1.15618	0.904399
ENSSSCG00000004912	SEC11C	1:161754855-161769526	1.46091	5e-05	121.405	117.853	124.784	62.0672	51.852	44.7762
ENSSSCG00000020963	EPDR1	9:108418040-108447172	1.46131	5e-05	17.7914	25.7895	18.7086	8.1251	8.53276	12.6244
ENSSSCG00000017566	ACSF2	12:26695147-26772382	1.46434	0.0001	22.6641	47.4436	21.6299	10.7633	21.9993	18.1587
ENSSSCG00000011434	-	13:34380356-34385595	1.46588	5e-05	19.8977	31.584	20.0247	5.59769	8.3084	17.3963
ENSSSCG00000016721	DBNL	18:48693820-48763159	1.46666	5e-05	116.685	174.199	49.916	50.2089	50.295	44.377
ENSSSCG00000014289	UQCRQ	2:135180425-135188293	1.46717	0.0001	120.238	150.082	137.095	65.3337	61.8188	52.6339
ENSSSCG00000028698	CCDC47	12:15091728-15187207	1.46855	0.00785	62.1525	83.9015	70.2515	33.0207	28.0085	40.8834
ENSSSCG00000037782	MRPS28	4:56607706-56706917	1.46904	0.0004	2.90658	3.19258	3.35878	2.02147	1.24478	1.50006
ENSSSCG00000010795	-	3:22618862-22631573	1.47298	5e-05	107.349	160.481	86.3645	57.11	49.8702	52.7039
ENSSSCG00000010494	-	14:106895764-107137767	1.47319	5e-05	35.7283	64.0177	60.0507	27.5766	17.0282	31.2317
ENSSSCG00000035538	-	4:40297759-40411368	1.47601	0.0051	24.4477	26.8725	23.5347	12.6226	8.88325	10.076
ENSSSCG00000011501	SUCLG2	13:48650865-49090696	1.47654	5e-05	19.8532	55.0633	48.8591	25.618	7.10151	24.0267
ENSSSCG00000003229	ETFB	6:58501810-58517647	1.47726	5e-05	134.729	192.096	149.074	79.087	63.1331	56.8611
ENSSSCG00000016971	MCCC2	16:47917309-47996535	1.47834	5e-05	31.1614	30.7861	25.3123	12.4798	9.82325	19.4002
ENSSSCG00000040798	HOXC5	5:19245934-19249855	1.47867	0.00555	1.7688	1.63072	0.891023	0.676999	0	0.876711
ENSSSCG00000025284	COQ9	6:19356588-19390735	1.48103	0.0001	43.6363	47.5137	34.2606	16.0299	22.514	17.5868
ENSSSCG00000008195	COX5B	3:56629271-56632180	1.48419	5e-05	184.872	217.734	221.884	120.455	91.4778	76.9819
ENSSSCG00000000405	-	5:21933280-21992407	1.48503	5e-05	113.421	153.666	185.041	63.0338	53.6021	59.3379
ENSSSCG00000006099	ESRP1	4:41991537-42060757	1.48529	5e-05	55.689	48.2797	50.9833	39.8847	18.7682	14.3823
ENSSSCG00000027189	PPP1R12C	6:59325534-59347148	1.48577	5e-05	32.6039	45.5578	40.2023	9.56313	17.7867	28.7362
ENSSSCG00000004679	SORD	1:126654484-126701503	1.48636	5e-05	10.9408	6.98682	7.03371	4.1308	4.18802	2.45535
ENSSSCG00000003846	GLIS1	6:158674224-158762820	1.48796	0.017	1.78258	2.38941	0.66384	0.442305	0.931849	0.693317
ENSSSCG00000039183	-	12:1517308-1519435	1.48883	0.00015	70.9433	84.8257	51.4683	30.4938	31.676	29.8775
ENSSSCG00000033292	C1orf194	4:110954920-110965148	1.49275	0.04705	1.06187	1.56634	0.452953	0.344995	0.658639	0.342888
ENSSSCG00000002635	SPIRE2	6:209017-243609	1.49332	5e-05	7.29035	8.94106	3.44338	2.55409	3.96014	2.28932
ENSSSCG00000006885	ALG14	4:122343311-122460755	1.49494	0.01075	2.87316	4.38725	2.01039	2.33579	1.82355	1.97167
ENSSSCG00000005212	PLGRKT	1:216692046-216739728	1.49817	5e-05	42.3138	42.395	41.0933	20.3801	19.179	18.9134
ENSSSCG00000014011	RASGEF1C	2:78426409-78497096	1.4987	0.0107	2.23115	2.74218	1.50128	0.288778	1.31395	1.02698
ENSSSCG00000011358	TREX1	13:31179290-31180751	1.50028	0.00035	13.5835	18.8477	12.2494	6.01678	8.22835	4.26102
ENSSSCG00000029967	PEX1	9:72385474-72444670	1.50196	0.0001	6.05278	5.55266	5.20062	2.72327	2.90604	2.72448
ENSSSCG00000011456	CHDH	13:35910686-35996821	1.50204	0.01145	6.78269	9.93576	4.96936	2.08109	4.41198	3.02159
ENSSSCG00000015446	PNPLA8	9:108271347-108320579	1.50256	5e-05	21.3234	20.5927	19.9507	10.1036	5.31816	11.1569
ENSSSCG00000022303	SLC25A16	14:71612205-71651107	1.50329	5e-05	18.2528	24.3155	18.702	10.8623	1.57055	10.0921
ENSSSCG00000026710	CARHSP1	3:33834396-33847942	1.50442	5e-05	47.3336	50.8922	41.6386	18.3514	23.3081	19.7562
ENSSSCG00000009393	EBPL	11:18040010-18100413	1.50467	0.00055	18.8913	22.8334	19.5028	10.1043	10.0367	9.39756
ENSSSCG00000015862	LIMS2	15:59520037-59802964	1.50534	0.00225	124.562	181.615	96.6832	25.6525	80.1313	74.0956
ENSSSCG00000003177	BCL2L12	6:54707236-54714132	1.50586	0.0034	6.11844	7.93951	6.62345	2.86022	3.78213	3.09737
ENSSSCG00000005915	MAF1	4:588630-600457	1.50617	0.01935	4.32216	3.07388	2.85004	0.637472	2.34122	1.18847
ENSSSCG00000006166	NDUFB8	14:111626096-111633584	1.50635	5e-05	90.9241	112.64	127.401	64.2379	44.297	42.9165
ENSSSCG00000034655	COQ7	3:26365999-26373584	1.50708	0.0002	15.794	24.6787	26.432	12.7737	8.44678	8.57302
ENSSSCG00000002953	-	6:47223437-47224226	1.50882	5e-05	185.783	287.193	235.062	68.8296	144.361	81.8585
ENSSSCG00000023498	HSPB6	6:45175646-45183998	1.50903	0.0003	80.3126	105.521	47.3387	30.2517	23.1301	50.1398
ENSSSCG00000026554	-	6:64432026-64436642	1.50975	0.00165	4.11757	3.94122	2.23727	1.66554	2.01971	1.17491
ENSSSCG00000028655	-	10:38970427-39004972	1.51129	5e-05	72.0984	71.5569	78.4668	44.6024	24.1779	33.7839
ENSSSCG00000032985	GOT2	6:20407199-20432356	1.51267	5e-05	54.9193	68.0646	53.8574	30.7545	22.2092	41.3732
ENSSSCG00000031170	TMEM123	9:33084823-33160311	1.51599	5e-05	59.5597	63.6596	55.2324	25.2987	27.6076	30.8129
ENSSSCG00000003506	PINK1	6:78863288-78895853	1.51719	5e-05	68.292	69.6646	50.1842	26.1924	21.6824	36.4648
ENSSSCG00000016018	FRZB	15:88332856-88377247	1.51827	0.00015	2.04253	2.15591	11.8479	1.88433	2.16009	2.9915
ENSSSCG00000032390	NDUFB2	18:8957352-9150553	1.51837	0.0475	15.7827	18.197	17.9921	11.5226	6.6805	6.90864
ENSSSCG00000038786	FBXL22	1:108404063-108411768	1.5193	0.0016	2.34411	3.62188	2.98829	0.77509	2.00341	1.19319
ENSSSCG00000014338	-	2:140515242-140532443	1.52166	5e-05	150.092	207.155	170.131	68.9581	82.9047	81.205
ENSSSCG00000036659	-	3:16877779-16941711	1.52204	5e-05	68.1777	80.4492	56.9498	29.1053	33.7591	30.7692
ENSSSCG00000026943	MRAP2	1:53256256-53318106	1.52678	0.00545	0.516305	2.09017	0.778674	0.476591	0.644227	0.171189
ENSSSCG00000038442	TMLHE	X:125598099-125673686	1.52782	5e-05	5.26682	6.80231	5.89689	2.53965	2.61539	3.01391
ENSSSCG00000037600	C1orf216	6:91885879-91890492	1.53129	0.00025	9.33425	14.3368	6.83209	3.97785	4.27117	4.84774
ENSSSCG00000022405	P2RX1	12:49956328-49974663	1.53358	5e-05	20.9359	39.9008	29.7381	5.34812	24.827	8.09087
ENSSSCG00000016184	-	15:120218991-120230993	1.53577	0.01015	2.04273	1.56593	0.494455	0.806541	0.354042	0.823851
ENSSSCG00000004419	MFSD4B	1:76998384-77171084	1.53778	0.00305	0.717706	0.993453	10.036	1.39919	1.06817	2.17478
ENSSSCG00000016983	STC2	16:50989695-51005628	1.53836	5e-05	2.19113	5.07118	23.2364	1.14571	1.31601	11.1976
ENSSSCG00000040439	TMED5	4:124009702-124030789	1.53895	5e-05	18.8727	24.3621	22.0012	9.21974	6.54942	13.8223
ENSSSCG00000001862	ETFA	7:56311521-56541132	1.54473	5e-05	36.0175	43.9959	42.6002	21.5628	15.9836	18.4191
ENSSSCG00000016448	KCNH2	18:6243523-6279111	1.55016	0.01205	0.621612	1.06444	0.49167	0.266899	0.327732	0.278047
ENSSSCG00000004538	WDR7	1:105973627-106411705	1.55116	0.0264	6.06228	4.97832	3.71479	1.6939	2.6494	2.924
ENSSSCG00000032501	-	3:41085462-41099592	1.55294	0.0497	14.1459	15.7235	12.3246	5.38784	7.64818	3.60818
ENSSSCG00000011848	TFRC	13:133875642-134000847	1.55344	5e-05	21.265	20.6158	22.6325	11.5709	11.7242	7.75209
ENSSSCG00000016756	BLVRA	18:51131583-51185446	1.55397	5e-05	46.9863	50.0646	55.6292	18.9089	25.7055	17.5074
ENSSSCG00000031868	XK	X:33544730-33602574	1.55626	0.001	1.10119	1.6159	1.84926	0.536207	0.707913	0.804892
ENSSSCG00000021232	SYNC	6:89006956-89026710	1.55801	5e-05	10.4466	11.0344	6.97936	2.79236	4.87798	4.62676
ENSSSCG00000032556	ALDOA	3:18234774-18281294	1.55838	0.00015	756.274	931.173	568.188	269.941	266.584	372.72
ENSSSCG00000007173	IDH3B	17:32955116-32965378	1.55896	0.0075	62.2858	86.161	58.2423	29.9698	29.6453	34.4582
ENSSSCG00000006774	PPM1J	4:107723403-107731638	1.55999	0.0004	4.6734	8.29379	7.22143	1.55939	1.22269	5.00798
ENSSSCG00000002036	-	7:76014515-76059798	1.56104	0.00025	87.3048	101.283	86.2474	51.2664	38.4517	30.7614
ENSSSCG00000017947	ACADVL	12:52576505-52589999	1.5632	5e-05	64.5141	105.46	49.098	43.4777	29.6107	24.0182
ENSSSCG00000008237	RETSAT	3:59351859-59418355	1.56321	0.00215	221.903	150.458	88.39	63.787	38.6817	96.5956
ENSSSCG00000036168	PDSS2	1:73249002-73510535	1.56624	0.00015	3.21288	4.09332	2.88696	1.38474	1.74685	1.4397
ENSSSCG00000006337	HSD17B7	4:87720126-87743069	1.5697	5e-05	16.1725	60.4205	31.4399	23.0944	7.43062	16.2145
ENSSSCG00000029395	TMEM25	9:45829187-45838974	1.5713	0.03565	10.544	10.1426	56.5101	2.16914	6.14723	0.391737
ENSSSCG00000006089	PTDSS1	4:40297759-40411368	1.57198	0.00065	99.6344	92.1183	65.3426	38.5047	38.0193	32.8392
ENSSSCG00000015443	DLD	9:107642063-107668730	1.57251	5e-05	73.1648	86.6893	77.6085	35.1749	31.707	36.9657
ENSSSCG00000005994	SNTB1	4:18288755-18524583	1.57304	5e-05	16.926	18.8845	16.4763	6.894	4.53851	9.70458
ENSSSCG00000006925	KYAT3	4:127451506-127508648	1.57328	5e-05	63.478	73.4381	68.6606	28.6767	29.6054	32.9684
ENSSSCG00000004039	SLC22A3	1:7061968-7207402	1.57909	5e-05	4.97138	6.47795	3.93933	1.27528	2.44012	3.20796
ENSSSCG00000007727	AUTS2	3:14705782-14794365	1.58067	5e-05	6.51985	12.6641	2.88416	1.85281	3.82433	3.23034
ENSSSCG00000028725	TMEM102	12:52739687-52741322	1.59371	0.00115	12.0691	15.3048	7.43294	3.2925	6.01525	6.53557
ENSSSCG00000037439	TRAPPC4	9:46242528-46254241	1.59404	5e-05	40.9652	54.6691	42.2768	19.9533	19.8188	19.9806
ENSSSCG00000024144	NDUFS7	2:77075893-77111182	1.59434	0.00565	59.7267	116.776	62.2257	29.6616	24.1648	26.8946
ENSSSCG00000011729	SCHIP1	13:99574380-99633024	1.59534	5e-05	24.3345	24.3794	19.5718	8.83426	7.13581	10.3443
ENSSSCG00000001991	DHRS1	7:74982854-75002151	1.5961	5e-05	60.1464	72.579	31.2496	26.582	19.4781	18.4497
ENSSSCG00000039854	-	4:122232592-122308241	1.59658	5e-05	5.82579	8.31708	4.59363	4.16432	4.14164	0.597866
ENSSSCG00000000743	FKBP4	5:67314010-67321630	1.59762	5e-05	93.3744	115.565	119.434	43.1181	40.811	52.2379
ENSSSCG00000024313	-	9:80637162-80644388	1.59902	5e-05	258.652	288.374	348.585	171.104	100.365	103.323
ENSSSCG00000023539	MBOAT2	3:127243797-127364454	1.60074	0.01295	10.6223	6.33556	9.57238	4.76289	2.70274	1.89819
ENSSSCG00000038399	-	13:189279214-189327500	1.6023	0.0001	70.126	68.0344	60.379	35.732	26.4684	22.9937
ENSSSCG00000009684	MSRA	14:13335387-13719218	1.60454	0.00015	12.4144	16.5128	13.477	4.53823	6.74249	6.74613
ENSSSCG00000034120	CDKN2B	1:200761003-200770633	1.60471	0.00065	16.7701	26.9023	11.2726	6.26494	2.64755	9.65994
ENSSSCG00000008487	ATL2	3:101956721-102029667	1.60579	5e-05	57.3175	94.3943	48.825	28.1681	29.9498	27.9077
ENSSSCG00000015422	PMPCB	9:103315545-103329658	1.60915	5e-05	52.1249	72.1263	47.053	24.9359	25.2829	25.0725
ENSSSCG00000027607	IER3	7:23248026-23294218	1.60929	0.0338	215.063	187.909	57.6294	86.5964	62.3896	34.1553
ENSSSCG00000012773	PNCK	X:124425868-124430098	1.6111	0.00425	6.16665	6.11611	5.25319	1.78203	3.88302	1.65708
ENSSSCG00000022280	DACT3	6:52544580-52554082	1.61236	5e-05	12.8473	13.9628	5.78656	2.77103	5.14697	5.60253
ENSSSCG00000003108	NPAS1	6:52857753-52874626	1.61338	0.0019	2.26771	4.82298	2.71177	0.965859	1.77553	0.749454
ENSSSCG00000004145	ABRACL	1:25431343-25447727	1.61461	5e-05	43.6315	44.1784	53.5886	32.6082	11.5906	13.282
ENSSSCG00000028485	-	6:168716726-168736488	1.61507	0.00035	946.931	1105.81	429.335	265.654	351.693	390.265
ENSSSCG00000025525	-	13:207042972-207056767	1.61515	5e-05	23.7287	29.2847	32.3159	8.3167	11.6511	7.23785
ENSSSCG00000011453	ITIH4	13:34689710-34948931	1.61701	0.0104	83.9994	88.1094	62.1831	19.1382	38.2314	38.2172
ENSSSCG00000010190	ACTA1	14:60412627-60422994	1.61761	0.02605	0.029768	0.194408	1.76626	0.012285	0.138322	0.349002
ENSSSCG00000007962	SNRNP25	3:41548399-41574988	1.61827	0.00135	234.263	298.118	216.765	100.959	109.116	81.4497
ENSSSCG00000011201	SATB1	13:5317828-5392984	1.61983	0.0036	2.81606	3.33729	1.25776	0.735634	0.747867	1.19328
ENSSSCG00000032417	NGF	4:105256748-105310057	1.62119	0.0024	3.1619	4.8824	1.16181	0.563094	0.522227	1.00635
ENSSSCG00000000045	NDUFA6	5:6562050-6567647	1.62126	5e-05	53.8523	54.572	55.8706	28.8995	20.0382	21.5854
ENSSSCG00000034415	C18orf32	1:99034991-99043207	1.62286	5e-05	33.3554	33.9391	37.3058	15.5524	15.6863	14.2521
ENSSSCG00000036735	VCPKMT	1:179899645-179906978	1.62445	5e-05	16.2624	23.9399	13.9131	6.38685	12.2104	5.96877
ENSSSCG00000022131	KCTD6	13:40210729-40221774	1.62598	5e-05	9.71897	14.6679	7.79941	4.54742	5.05464	4.42493
ENSSSCG00000033843	ETFRF1	5:48549467-48555577	1.62872	0.00045	11.1663	11.6424	18.6035	4.33061	4.58951	9.17036
ENSSSCG00000006540	PBXIP1	4:94832269-94848870	1.62987	5e-05	66.9737	96.0749	57.3099	20.9758	29.7608	49.1071
ENSSSCG00000039060	RASSF3	5:29025548-29113891	1.63232	5e-05	107.28	75.7646	59.9764	33.1294	24.7783	41.5036
ENSSSCG00000038969	DMPK	6:52095969-52110204	1.63273	5e-05	49.8496	57.5047	35.2905	10.5765	24.0352	18.9189
ENSSSCG00000004826	SELENOS	1:139828790-139836953	1.63573	5e-05	159.196	166.816	100.714	58.6089	59.9059	50.4131
ENSSSCG00000006871	-	4:118107299-118152960	1.64031	0.0003	8.59521	8.65265	6.61017	4.78107	2.43259	2.9827
ENSSSCG00000011119	ECHDC3	10:60117312-60133627	1.64108	5e-05	35.7833	46.3306	16.7002	12.0726	11.3065	16.4618
ENSSSCG00000007853	LYRM1	3:25129209-25239014	1.64321	0.0466	10.1433	7.50835	6.64411	2.71483	4.51365	3.41151
ENSSSCG00000006796	CHI3L2	4:109079261-109096414	1.64463	0.00025	2.64993	3.01681	13.3149	0.443596	6.18014	1.33477
ENSSSCG00000016349	NDUFA10	15:138999155-139031897	1.64736	5e-05	146.265	212.226	126.019	59.7906	68.5425	55.9293
ENSSSCG00000012960	CST6	2:6323739-6325415	1.65812	5e-05	2269.26	1372.71	2610.32	1081.75	607.939	542.743
ENSSSCG00000036499	LMO3	5:55895126-56118861	1.65946	5e-05	8.26082	12.917	6.99987	3.6	6.86515	2.85034
ENSSSCG00000023141	RNLS	14:100315323-100604877	1.66333	0.00785	1.23762	1.00909	1.32012	0.525593	0.341605	0.479038
ENSSSCG00000013028	ESRRA	2:7798669-7822961	1.66352	0.02875	24.1512	28.8009	21.7064	7.73714	9.35948	11.9507
ENSSSCG00000034386	ATP2A2	14:31674653-31744978	1.66536	5e-05	42.5531	72.0553	50.021	19.6734	19.964	29.0846
ENSSSCG00000002004	-	7:75140204-75181142	1.67292	0.0265	42.8316	38.6301	33.8793	13.8503	19.7837	14.3467
ENSSSCG00000021149	RNF217	1:37791397-37912122	1.67715	0.0001	3.11748	3.52266	0.995013	0.828508	0.883654	1.49401
ENSSSCG00000036286	APMAP	17:30768488-30795556	1.67937	5e-05	91.6564	103.673	63.4409	29.9732	32.099	37.8231
ENSSSCG00000015892	PSMD14	15:68107373-68210519	1.67942	5e-05	72.9062	99.8505	86.0836	46.3729	24.1078	19.9206
ENSSSCG00000004774	IVD	1:130894149-130910609	1.67974	5e-05	63.254	87.5707	6.81544	24.3263	21.0623	20.8363
ENSSSCG00000006358	NDUFS2	4:89247149-89269244	1.68361	5e-05	65.8024	85.9834	63.8143	30.837	28.9049	33.371
ENSSSCG00000010447	ACTA2	14:100865312-100886984	1.68446	0.0002	710.268	897.87	379.272	51.1107	299.526	311.881
ENSSSCG00000007845	UQCRC2	3:24107707-24228824	1.68739	5e-05	68.8132	87.0902	83.3154	34.5839	27.9001	33.2171
ENSSSCG00000037766	NR3C2	8:80303219-80669398	1.68776	5e-05	3.42131	4.76244	2.36946	0.919939	1.75513	1.73337
ENSSSCG00000004499	ATP5A1	1:95738263-95751358	1.68826	5e-05	316.735	359.582	254.358	132.197	127.66	127.616
ENSSSCG00000003157	LIN7B	6:54309535-54313138	1.68871	0.0003	19.5682	20.8217	16.0059	6.9106	11.4515	6.19469
ENSSSCG00000033626	SREBF1	12:60733976-60854790	1.69121	5e-05	100.425	95.5847	28.0337	30.4219	25.1411	26.9981
ENSSSCG00000021386	PTGR1	1:252372014-252452971	1.69326	5e-05	75.753	148.35	46.1114	26.0377	26.1113	42.142
ENSSSCG00000014187	NUDT12	2:109044946-109059726	1.6953	5e-05	4.89786	6.00171	5.79826	1.95609	1.88594	2.82426
ENSSSCG00000032007	RTN4	3:86180049-86252544	1.70928	5e-05	412.101	501.535	369.625	131.81	124.345	163.541
ENSSSCG00000011356	UQCRC1	13:31262050-31308671	1.71058	0.02865	67.5425	89.7165	74.2974	27.4483	28.7129	50.0338
ENSSSCG00000008771	C4orf19	8:29013081-29103934	1.71167	0.00085	2.44567	3.86823	0.959482	1.31822	0.679832	0.99061
ENSSSCG00000015120	USP2	9:46563481-46590392	1.71217	5e-05	27.5844	25.0815	7.4614	9.72331	6.75595	5.98032
ENSSSCG00000040182	RHBDD2	3:10296283-10309531	1.72051	5e-05	37.4632	34.8937	12.5639	7.13901	12.4159	12.1715
ENSSSCG00000008569	HADHB	3:112694392-112806090	1.7208	0.00085	105.323	127.655	119.38	57.1687	37.5258	47.0453
ENSSSCG00000006093	NDUFAF6	4:41621173-41656495	1.72198	0.0001	3.68334	5.97165	2.85387	1.55208	2.16677	1.50425
ENSSSCG00000002268	AKAP5	7:88538983-88547392	1.72762	0.00035	2.89246	2.55545	1.63145	0.584706	0.943551	1.28326
ENSSSCG00000017226	FADS6	12:6353668-6368983	1.72905	5e-05	24.2662	25.1998	17.0669	16.8672	4.63209	1.89146
ENSSSCG00000009290	MIPEP	11:2675412-2790766	1.72907	5e-05	8.22396	11.5211	3.69714	4.18246	3.071	3.87252
ENSSSCG00000000072	SLC25A17	5:7622246-7671931	1.72979	5e-05	93.9692	94.8715	99.5499	38.9605	30.8726	44.01
ENSSSCG00000026455	TMEM54	6:89187717-89203900	1.7305	5e-05	62.9011	109.206	41.7066	48.3004	16.4401	9.53886
ENSSSCG00000001852	IDH2	7:55467610-55681426	1.73239	5e-05	91.4202	133.427	89.3496	38.4262	30.8389	40.684
ENSSSCG00000032383	-	2:150561295-150578975	1.73526	5e-05	2.7829	4.12386	9.21954	0.776555	1.3698	4.05492
ENSSSCG00000008522	XDH	3:107986527-108053169	1.73569	0.00045	1.34364	0.041749	2.5202	0.537556	0.103947	0.828927
ENSSSCG00000038757	-	1:66459979-66467850	1.73701	5e-05	10.6762	13.3443	10.3336	4.03878	4.3103	4.99537
ENSSSCG00000011043	C1QL3	10:45359659-45440447	1.73763	0.00575	1.97252	1.15218	1.23735	0.405241	0.272238	0.9938
ENSSSCG00000036274	-	15:133967900-134051880	1.74233	5e-05	8.61175	10.402	5.93098	4.06864	2.06905	2.56652
ENSSSCG00000021355	SOD1	13:195326598-195396233	1.74247	5e-05	275.654	383.434	245.178	107.724	96.3209	144.153
ENSSSCG00000010981	NUDT2	10:32447874-32466930	1.74611	5e-05	7.02731	7.79838	8.91353	2.64825	3.1175	2.93006
ENSSSCG00000015368	HDAC9	9:87449659-88186959	1.74679	5e-05	2.62655	8.12396	4.20613	1.42749	1.93265	2.23044
ENSSSCG00000032188	METTL26	3:41134240-41138570	1.74905	5e-05	58.8551	60.8858	32.2167	20.3966	23.0039	18.1083
ENSSSCG00000004160	PEX7	1:27257377-27600496	1.7496	0.00435	18.2176	26.6659	15.963	6.26939	6.69128	7.76551
ENSSSCG00000006370	TSTD1	4:89401313-89402735	1.75291	5e-05	134.736	182.964	136.025	70.976	60.7454	30.3336
ENSSSCG00000035006	PIGW	12:38013943-38065708	1.75491	0.03765	4.31789	6.90107	5.63718	2.1694	1.72395	2.63682
ENSSSCG00000015293	-	9:68136509-68178141	1.75515	0.00785	1.59942	2.20281	1.70221	0.580379	0.548615	1.0193
ENSSSCG00000022306	ROPN1L	16:43232-58448	1.75879	0.01205	2.71533	4.42913	3.6035	1.79364	2.81796	2.72883
ENSSSCG00000010925	PPP1R12B	10:24465040-24637358	1.75891	5e-05	41.1967	66.8636	35.8033	8.28763	18.0534	28.2425
ENSSSCG00000034527	-	9:45645026-45716536	1.76215	0.00695	23.4961	28.9457	25.4475	9.42863	8.73262	7.52091
ENSSSCG00000033958	RYR3	7:80641123-81034342	1.77332	0.0011	0.726811	0.500839	1.26963	0.316738	0.164025	0.516806
ENSSSCG00000026517	CALML4	1:165853125-166099794	1.7746	0.0075	12.9061	25.2752	13.6094	5.80022	12.3398	4.76518
ENSSSCG00000033736	HIST2H2BE	4:99196926-99197307	1.77831	0.0043	16.8559	11.4995	12.1616	6.54892	2.91431	5.67526
ENSSSCG00000009134	EGF	8:112235093-112331428	1.78445	0.00305	0.212762	0.562643	1.58938	0.112121	0.286585	0.471428
ENSSSCG00000039222	-	16:6438916-6439603	1.78509	5e-05	78.5089	106.923	38.4543	38.367	13.0774	23.0739
ENSSSCG00000008745	PROM1	8:11215553-11317942	1.7882	5e-05	1.47897	1.16707	3.42415	0.555136	2.7259	0.930482
ENSSSCG00000006143	CA13	4:51407808-51468961	1.79046	5e-05	13.2435	16.4504	13.6093	7.26859	5.22539	4.68283
ENSSSCG00000021968	SLC19A3	15:129070618-129096324	1.79096	0.0002	1.98224	3.21231	2.79534	1.42416	0.815723	0.536742
ENSSSCG00000014834	UCP3	9:8379084-8386377	1.80034	5e-05	19.6982	37.5504	16.9591	6.29648	4.23596	11.35
ENSSSCG00000006151	SNX16	4:54801357-54837981	1.80287	5e-05	9.62284	14.6354	18.883	3.88824	4.75025	5.93601
ENSSSCG00000002348	-	7:96984541-96990397	1.80455	0.0001	8.74463	8.9957	6.2937	3.1588	1.98022	3.13664
ENSSSCG00000015846	RBPMS	15:54539233-54725392	1.80842	5e-05	44.6839	69.6313	42.7348	8.95611	18.1609	31.0901
ENSSSCG00000029615	VAMP7	X:125863272-125917231	1.81141	5e-05	36.6864	44.3011	40.8598	17.175	11.5454	16.9144
ENSSSCG00000007743	-	3:16812403-16819124	1.81161	5e-05	465.83	635.124	518.602	194.942	201.873	183.969
ENSSSCG00000039009	-	1:229588343-229623678	1.81881	0.00545	3.76984	3.5035	3.88774	0.997184	1.11901	2.8212
ENSSSCG00000007499	TFAP2C	17:57164370-57175315	1.82274	5e-05	14.7919	12.9369	11.1702	7.24046	4.76493	2.00702
ENSSSCG00000007504	RBM38	17:57783153-57797990	1.82425	5e-05	7.68227	17.3598	10.4288	3.44417	3.15306	5.81331
ENSSSCG00000010224	EGR2	14:66284580-66291306	1.82774	5e-05	36.7488	35.5572	43.472	15.142	12.9227	12.471
ENSSSCG00000026260	ATP13A5	13:130282120-130420351	1.83437	0.00035	0.410516	0.372096	2.58429	0.143048	0.812388	0.314903
ENSSSCG00000040643	CAV3	13:65113596-65154790	1.83527	0.00575	2.03037	1.40149	2.71477	0.519401	0.776569	0.920767
ENSSSCG00000014860	MAP6	9:9811062-9900789	1.83587	0.0054	2.14718	0.164959	2.09856	0.82549	0.82492	0.26436
ENSSSCG00000029541	PSD2	2:141597363-141824530	1.83632	0.0143	4.16321	5.15417	0.938471	1.77466	1.38196	0.299264
ENSSSCG00000035243	RAB27B	1:104241570-104418719	1.84032	5e-05	9.9192	14.3098	10.7786	4.93355	3.05765	3.75256
ENSSSCG00000038774	MAPK13	7:31880640-31889455	1.84308	5e-05	80.9294	95.3131	41.1958	35.2689	26.2255	12.5089
ENSSSCG00000025834	FNDC5	6:89163364-89174111	1.84499	0.0005	2.16533	5.91107	1.73404	1.99727	0.76709	0.529505
ENSSSCG00000017932	ASGR2	12:52478894-52506574	1.84658	0.00835	1.50823	1.62851	3.4615	0.378751	1.50542	0.274328
ENSSSCG00000038459	SURF2	1:272970531-272988658	1.84673	0.02465	14.439	17.9018	10.4623	4.76584	5.37308	5.17419
ENSSSCG00000017343	GFAP	12:18455951-18466680	1.84814	5e-05	4.6884	2.63318	6.4511	0.703902	0.841174	2.19656
[truncated: 339 more rows]
