# Supplementary material for: Transcriptional Differences of Coding and Non-Coding Genes Related to the Absence of Melanocyte in Skins of Bama Pig
Source: Genes (Basel). 2019 Dec 30;11(1):47. doi: 10.3390/genes11010047 (PMC7017308; doi:10.3390/genes11010047)
Supplement: Supplementary file 1 [file genes-11-00047-s001.zip › Table.S5 Functional enrichment analysis of DEGs up or down regulated in white skin.xlsx]

## Sheet: sheet1
Go terms for genes up-regulated in white skin
Category	Term	Count	%	PValue	Genes	List Total	Pop Hits	Pop Total	Fold Enrichment	Bonferroni	Benjamini	FDR
GOTERM_CC_DIRECT	GO:0005739~mitochondrion	201	20.9375	2.66e-47	MRPL42, MALSU1, MPV17, OGDH, C14ORF2, HIBADH, GOT2, GOT1, MRPL37, GPT2, LYRM1, NUDT19, SUCLG2, NNT, DLD, ATP5C1, ATPIF1, MRPL45, MRPL46, MDH2, HSD17B10, ACADSB, FDX1, SDHAF3, ACAT2, ACAT1, HADHA, HADHB, COX6B1, IDH2, IDH1, FAM162A, HAP1, FH, NAXD, GCDH, PHB, MCAT, VDAC3, METTL12, CHCHD10, HMGCS2, PON2, CKMT1B, ETFRF1, ATP5B, CKB, MCCC2, MSRA, VWA8, DYNLL2, MCCC1, FITM2, TMEM102, ATP5I, ATP5H, DNA…	922	1331	18224	2.98491	1.3e-44	1.3e-44	3.82e-44
GOTERM_CC_DIRECT	GO:0005743~mitochondrial inner membrane	107	11.1458	3.15e-43	MRPL42, C19ORF70, NDUFAB1, MPV17, COX5A, COX5B, GOT2, SLC25A21, MINOS1, SLC25A20, GHITM, CPOX, MRPL37, HMGCL, MRPL51, COX6C, NNT, ATP5C1, SLC25A39, MRPL45, MRPL46, MDH2, MRPS14, MRPS12, COX7B, KMO, ACAT1, HADHA, SFXN5, HADHB, MTCH2, COX6B1, IDH2, ATP5J2, MRPS28, PHB, COX8A, MRPS24, UQCRHL, OCIAD2, UCP3, HMGCS2, NDUFV1, NDUFV2, SLC25A16, SLC25A17, UQCRC2, NDUFAF6, CPT2, UQCRC1, CKMT1B, ATP5B, CYC1…	922	441	18224	4.79577	1.54e-40	7.71e-41	4.52e-40
GOTERM_CC_DIRECT	GO:0005759~mitochondrial matrix	79	8.22917	1.12e-31	GRPEL1, IBA57, PDP2, MALSU1, ATP5B, OGDHL, NDUFAB1, PRDX5, MIPEP, PRDX3, OGDH, ACSF3, ACSF2, HIBADH, PDHB, NDUFS7, GOT2, MCCC2, MCEE, MCCC1, NDUFS8, NDUFS2, GPT2, HMGCL, ALDH6A1, NUDT2, SUCLG2, ALDH5A1, CBR4, DECR1, NDUFA10, ACADVL, TRAP1, C1QBP, PPM1K, DLD, ATP5C1, PCCB, THEM5, PMPCA, MDH2, PMPCB, HSD17B10, ACADSB, GLRX5, BCAT2, FDX1, ETHE1, ECHS1, SDHAF3, PDSS1, ACAT1, PDSS2, MTHFS, MUT, IVD, G…	922	327	18224	4.77521	5.49e-29	1.83e-29	1.61e-28
GOTERM_BP_DIRECT	GO:0006120~mitochondrial electron transport, NADH to ubiquinone	26	2.70833	6.81e-20	NDUFB3, NDUFB5, NDUFB9, NDUFAB1, NDUFAF1, NDUFB1, NDUFB2, NDUFS7, NDUFS6, NDUFS4, NDUFS8, NDUFS2, NDUFA5, NDUFB11, NDUFA8, NDUFA6, NDUFC2, NDUFA13, COQ9, NDUFC1, NDUFA10, NDUFA1, NDUFA12, NDUFV1, DLD, NDUFV2	859	49	16792	10.3726	1.99e-16	1.99e-16	1.22e-16
GOTERM_BP_DIRECT	GO:0055114~oxidation-reduction process	87	9.0625	5.68e-19	TM7SF2, C5ORF63, CYB5R1, PTGES2, HTATIP2, ENOX2, UQCRC1, PRDX5, PRDX2, PRDX1, HIBADH, NDUFS7, PECR, TDO2, MSRA, CPOX, NQO1, DUS1L, SDR9C7, DHCR24, ALDH6A1, RNLS, FAXDC2, FA2H, DECR2, ALDH3B2, CBR4, GMPR, NDUFA10, DHRS7B, ECSIT, COQ7, TECR, VAT1, POR, COQ6, DHRS1, CYP4X1, DHRS4, NNT, ALOX15B, KDSR, SRXN1, UQCRB, DEGS1, XDH, ME1, HSD17B10, GLRX5, SORD, HSD3B1, CYP51A1, FDX1, CYP4F22, KMO, GPD1L, UE…	859	592	16792	2.87281	1.66e-15	8.3e-16	1.02e-15
GOTERM_CC_DIRECT	GO:0005777~peroxisome	34	3.54167	3.79e-18	XDH, ACOX1, HACL1, ECH1, MPV17, PEX5, PRDX5, PEX3, PMVK, ACOT4, PEX7, PECR, LONP2, PEX19, PEX1, NUDT7, IDH2, IDH1, PEX14, PEX13, CAT, HSD17B4, HMGCL, NUDT12, EPHX2, SOD1, PHYH, PEX11A, PNPLA8, DHRS4, HSDL2, TYSND1, SLC25A17, ACAA1	922	104	18224	6.46187	1.86e-15	4.64e-16	5.44e-15
GOTERM_BP_DIRECT	GO:0032981~mitochondrial respiratory chain complex I assembly	27	2.8125	9.87e-18	NDUFB3, NDUFAF6, NDUFB5, NDUFAF8, NDUFB9, NDUFAB1, NDUFAF1, NDUFB1, NDUFB2, NDUFS7, NDUFS6, NDUFS4, NDUFS8, NDUFS2, NDUFA5, NDUFB11, NDUFA8, NDUFA6, NDUFC2, NDUFA13, NDUFC1, NDUFA10, ECSIT, NDUFA1, NDUFA12, NDUFV1, NDUFV2	859	63	16792	8.37785	2.89e-14	9.62e-15	1.77e-14
GOTERM_CC_DIRECT	GO:0005747~mitochondrial respiratory chain complex I	24	2.5	1.83e-17	NDUFB3, NDUFA5, NDUFB11, NDUFB5, NDUFA8, NDUFA6, NDUFB9, NDUFAB1, NDUFC2, NDUFA13, NDUFC1, NDUFA10, NDUFA1, NDUFAF1, NDUFB1, NDUFA12, NDUFB2, NDUFS7, NDUFS6, NDUFS4, NDUFV1, NDUFV2, NDUFS8, NDUFS2	922	49	18224	9.68117	8.98e-15	1.8e-15	2.63e-14
GOTERM_MF_DIRECT	GO:0008137~NADH dehydrogenase (ubiquinone) activity	22	2.29167	3.09e-15	NDUFB3, NDUFA5, NDUFB5, NDUFA8, NDUFA6, NDUFB9, NDUFAB1, NDUFC2, NDUFA13, NDUFC1, NDUFA10, NDUFA1, NDUFB1, NDUFA12, NDUFB2, NDUFS7, NDUFS6, NDUFS4, NDUFV1, NDUFV2, NDUFS8, NDUFS2	857	48	16881	9.02815	3.62e-12	3.62e-12	5.01e-12
GOTERM_BP_DIRECT	GO:0009083~branched-chain amino acid catabolic process	15	1.5625	6.82e-15	BCKDHA, HSD17B10, ALDH6A1, ACADSB, BCAT2, BCKDHB, ACAT1, HIBADH, DBT, MCCC2, IVD, PPM1K, MCCC1, DLD, HIBCH	859	19	16792	15.4329	1.98e-11	4.95e-12	1.22e-11
GOTERM_CC_DIRECT	GO:0070062~extracellular exosome	220	22.9167	6.68e-12	HIST2H2AA3, ALAD, S100A8, S100A9, AQP5, PPCS, GOT2, ACTG2, GOT1, CD46, RAB27B, PI15, DBNL, C1GALT1C1, ABCC11, TMEM132A, H2AFJ, RHCG, GGACT, ALOX15B, ATP5C1, MDH2, ALDOA, ACADSB, TALDO1, ARF5, ACAT2, ACAT1, HADHB, ATP6V0C, GPD1L, PIP, IDH2, IDH1, ZMPSTE24, FAM162A, FH, PTGR1, C11ORF54, SUB1, PHB, C16ORF89, FAM213B, UPK3B, CSRP1, VDAC3, TAX1BP1, CBLC, GGT6, PON1, TPRG1L, SLC46A3, PON3, RTN4, CKMT1B…	922	2811	18224	1.54694	3.28e-09	5.46e-10	9.6e-09
GOTERM_CC_DIRECT	GO:0005753~mitochondrial proton-transporting ATP synthase complex	13	1.35417	4.99e-11	ATP5J2, ATP5B, ATP5F1, ATP5G1, ATP5G3, C14ORF2, USMG5, ATP5C1, ATPIF1, ATP5A1, ATP5I, ATP5H, ATP5J	922	21	18224	12.2359	2.44e-08	3.49e-09	7.16e-08
GOTERM_BP_DIRECT	GO:0042776~mitochondrial ATP synthesis coupled proton transport	13	1.35417	5.64e-11	ATP5J2, ATP5S, ATP5B, CYC1, ATP5F1, ATP5C1, ATP5A1, ATP5G1, ATP5I, ATP5H, COX5B, ATP5G3, ATP5J	859	21	16792	12.1013	1.65e-07	3.29e-08	1.01e-07
GOTERM_MF_DIRECT	GO:0009055~electron carrier activity	24	2.5	7.61e-11	ME1, XDH, GCDH, ACOX1, ACADSB, GLRX5, PTGES2, FDX1, IDH3B, COX5A, POR, NDUFA12, ACADVL, NDUFS6, IVD, SDHC, NDUFV2, ETFDH, RDH16, NDUFS2, ETFB, CYP19A1, ETFA, DEGS1	857	90	16881	5.25274	8.85e-08	4.43e-08	1.23e-07
GOTERM_BP_DIRECT	GO:0006635~fatty acid beta-oxidation	17	1.77083	2.03e-10	ECI2, ACOX1, CPT2, ECH1, ECHS1, PEX5, DECR1, ACAT2, ACAT1, HADHA, PEX7, HADHB, ACADVL, HIBCH, HSD17B4, ACAA1, SLC25A17	859	44	16792	7.55276	5.95e-07	9.91e-08	3.65e-07
GOTERM_CC_DIRECT	GO:0005782~peroxisomal matrix	17	1.77083	3.78e-10	HACL1, ECI2, ACOX1, NUDT19, NUDT12, PRDX5, PEX5, ACOT6, PHYH, ACOT4, PEX7, LONP2, NUDT7, IDH1, CAT, HSD17B4, ACAA1	922	46	18224	7.30473	1.85e-07	2.31e-08	5.42e-07
GOTERM_CC_DIRECT	GO:0043209~myelin sheath	30	3.125	5.2e-10	TUFM, UQCRC2, GFAP, UQCRC1, TSPAN2, CA13, ATP5B, PRDX3, COX5A, PRDX1, CKB, GOT2, HSPA9, GNAO1, SLC25A4, SLC25A5, PHB, ATP5F1, FAM213B, SOD1, NDUFA10, SIRT2, ATP6V1A, GPI, NDUFV2, DLD, ATP5C1, RAP1A, ATP5A1, MDH2	922	152	18224	3.90113	2.55e-07	2.83e-08	7.47e-07
GOTERM_CC_DIRECT	GO:0005778~peroxisomal membrane	17	1.77083	5.49e-09	ACOX1, DECR2, PEX5, PEX3, PEX11A, PECR, PNPLA8, FNDC5, DHRS4, PEX19, PEX1, PEX14, PEX13, CAT, HSD17B4, MGST1, SLC25A17	922	54	18224	6.22254	2.69e-06	2.69e-07	7.88e-06
GOTERM_BP_DIRECT	GO:0006754~ATP biosynthetic process	13	1.35417	6.8e-09	ALDOA, ATP5J2, CHCHD10, ATP5S, ATP5B, ATP5F1, ATP5C1, ATP5A1, ATP5G1, ATP5I, ATP5H, ATP5G3, ATP5J	859	29	16792	8.76304	1.99e-05	2.84e-06	1.22e-05
GOTERM_BP_DIRECT	GO:0006979~response to oxidative stress	23	2.39583	3.1e-08	ALAD, GCLC, STC2, NDUFA6, PRDX5, MSRB1, PINK1, PRDX2, PRDX3, SDHAF3, NDUFA12, GSS, PSMB5, MSRA, RBPMS, NDUFS8, ETFDH, PON2, IDH1, LIAS, NDUFS2, SRXN1, DHCR24	859	110	16792	4.08737	9.06e-05	1.13e-05	5.57e-05
GOTERM_BP_DIRECT	GO:0006099~tricarboxylic acid cycle	12	1.25	8.62e-08	NNT, SUCLG2, SDHC, OGDHL, DLD, IDH2, IDH1, IDH3B, OGDH, MDH2, PDHB, FH	859	29	16792	8.08896	0.000252	2.8e-05	0.000155
GOTERM_CC_DIRECT	GO:0005789~endoplasmic reticulum membrane	81	8.4375	9.39e-08	RTN4, TM7SF2, SEC31B, CYB5R1, ATL2, SGPP1, SGPP2, SLC16A11, MRVI1, SPINK5, DMPK, TMEM147, CISD2, BOK, PGRMC1, FITM2, ELOVL7, PTDSS1, SAR1B, DHCR24, FAXDC2, PIGW, FA2H, PIGV, TMEM132A, DHRS7B, TECR, PNPLA3, POR, TMEM208, BCAP31, EBPL, CYP4X1, PNPLA8, DHRS4, NUS1, VAMP7, KDSR, SLC27A4, DEGS1, HSD3B1, HACD2, CYP51A1, FKBP4, FKBP3, NR3C2, CYP4F22, HACD1, MRAP2, SEC16B, CYP4A22, TMED5, UGT1A3, TMEM33,…	922	862	18224	1.85734	4.6e-05	4.18e-06	0.000135
GOTERM_CC_DIRECT	GO:0030018~Z disc	23	2.39583	9.69e-08	CAV3, JPH2, PPP1R12B, SYNC, PDLIM3, ACTN1, ACTN2, SYNPO2, MYH6, HOMER1, NEXN, FLNC, STUB1, MYL9, PGM5, DES, DMD, CFL2, RYR3, ADRA1A, FBXL22, JPH1, CASQ2	922	118	18224	3.85264	4.75e-05	3.96e-06	0.000139
GOTERM_CC_DIRECT	GO:0000502~proteasome complex	16	1.66667	2.01e-07	UBQLN1, PSMA7, PSMG3, PSMB5, PSMD14, PSMB7, PSMG2, PSMB6, PSMA6, PSMC4, PSME1, PSME2, ZFAND2A, PSMA3, PSMD1, PSMB2	922	60	18224	5.27086	9.83e-05	7.56e-06	0.000288
GOTERM_BP_DIRECT	GO:0006633~fatty acid biosynthetic process	15	1.5625	2.14e-07	MSMO1, FAXDC2, FA2H, MCAT, NDUFAB1, CBR4, HACD1, FADS6, ACSF3, ACSM3, PECR, FASN, ELOVL7, PRKAA2, PCCB	859	52	16792	5.63894	0.000625	6.25e-05	0.000384
GOTERM_MF_DIRECT	GO:0003824~catalytic activity	29	3.02083	2.87e-07	ENPP5, SPATA20, ALAD, TALDO1, ECH1, BCAT2, ATP6AP2, ECHDC1, ECHDC3, PPCDC, ACSF3, ACSS3, ACSF2, SCLY, FASN, KYAT3, GPT2, SUGCT, DUS1L, FH, ECI2, SUCLG2, BCKDHB, EPHX2, ISOC2, ACSM3, PPM1K, PMPCA, PMPCB	857	188	16881	3.03849	0.000334	0.000111	0.000462
GOTERM_BP_DIRECT	GO:0008152~metabolic process	27	2.8125	4.1e-07	ENPP5, ECI2, BCAT2, CES1, ECH1, SUCLG2, ATP6AP2, BCKDHB, MCAT, ECHDC1, LYZ, EPHX2, ECHDC3, ISOC2, ACSS3, ACAT1, ACSF3, ACSF2, HADHB, ACSM3, DBT, MUT, UGT1A3, FASN, GSTO1, PDHX, ACAA1	859	168	16792	3.14169	0.00119634	0.000109	0.000735
GOTERM_MF_DIRECT	GO:0046933~proton-transporting ATP synthase activity, rotational mechanism	9	0.9375	6.83e-07	ATP6V0C, ATP6AP1, ATP5B, ATP5F1, ATP5C1, ATP5A1, ATP5G1, ATP5G3, ATP5H	857	17	16881	10.4282	0.000794	0.000199	0.00110039
GOTERM_MF_DIRECT	GO:0016491~oxidoreductase activity	29	3.02083	1.04e-06	HSD17B10, CYB5R1, HTATIP2, SORD, ADH1B, PRDX1, FASN, ETFDH, HSD17B4, GSTO1, ETFA, RNLS, PTGR1, MSMO1, DHRS11, ALDH3B2, CBR4, DHRS7B, TECR, FADS6, VAT1, POR, COQ6, DHRS1, BLVRA, HSDL2, NDUFV2, KDSR, RETSAT	857	200	16881	2.85618	0.00120655	0.000241	0.00167166
GOTERM_BP_DIRECT	GO:0006521~regulation of cellular amino acid metabolic process	14	1.45833	1.15e-06	PSMA7, PSMB5, PSMB7, PSMD14, PSMB6, OAZ1, PSMA6, PSME1, PSMC4, PSME2, PSMA3, PSMD1, PSMB2, NQO1	859	51	16792	5.3662	0.0033662	0.000281	0.00207116
GOTERM_BP_DIRECT	GO:0006103~2-oxoglutarate metabolic process	9	0.9375	1.24e-06	GOT2, GOT1, DLD, IDH2, IDH1, IDH3B, KYAT3, OGDH, GPT2	859	18	16792	9.77416	0.00363203	0.00028	0.00223502
GOTERM_MF_DIRECT	GO:0000062~fatty-acyl-CoA binding	11	1.14583	1.27e-06	ACADVL, GCDH, ECI2, ALDH6A1, ACOX1, ACADSB, IVD, DBI, HMGCL, HADHA, ETFA	857	30	16881	7.22252	0.00147294	0.000246	0.00204101
GOTERM_MF_DIRECT	GO:0051287~NAD binding	12	1.25	1.82e-06	GPD1L, ME1, NNT, SORD, NDUFV1, DLD, IDH2, IDH1, IDH3B, NDUFS2, HADHA, HIBADH	857	38	16881	6.22035	0.00211735	0.000303	0.00293488
GOTERM_BP_DIRECT	GO:0046487~glyoxylate metabolic process	10	1.04167	3.24e-06	BCKDHA, DBT, DLD, BCKDHB, NDUFAB1, LIAS, LIPT2, OGDH, PDHX, PDHB	859	26	16792	7.51858	0.00941685	0.000676	0.00581156
GOTERM_BP_DIRECT	GO:0022904~respiratory electron transport chain	9	0.9375	3.27e-06	NDUFA5, NDUFS6, ETFRF1, ALDH5A1, ETFDH, PINK1, PPARGC1A, ETFB, ETFA	859	20	16792	8.79674	0.00951278	0.000637	0.00587104
GOTERM_CC_DIRECT	GO:0000276~mitochondrial proton-transporting ATP synthase complex, coupling factor F(o)	7	0.729167	1.16e-05	ATP5J2, ATP5F1, ATP5G1, ATP5I, ATP5G3, ATP5H, ATP5J	922	12	18224	11.53	0.00569111	0.000408	0.0167241
GOTERM_MF_DIRECT	GO:0050660~flavin adenine dinucleotide binding	14	1.45833	1.59e-05	XDH, GCDH, CHDH, ACOX1, ACADSB, KMO, POR, ACADVL, IVD, DLD, ETFDH, DUS1L, ETFA, DHCR24	857	64	16881	4.30889	0.0182714	0.00230239	0.0255305
GOTERM_MF_DIRECT	GO:0003954~NADH dehydrogenase activity	6	0.625	1.63e-05	NDUFS7, NDUFV1, NDUFS8, NDUFA13, NDUFS2, NDUFB1	857	8	16881	14.7733	0.018808	0.00210746	0.0262874
GOTERM_BP_DIRECT	GO:0007031~peroxisome organization	8	0.833333	1.72e-05	PEX11A, SEC16B, LONP2, PEX1, PEX19, PEX14, PEX3, PEX7	859	18	16792	8.68814	0.0490123	0.00313596	0.030864
GOTERM_BP_DIRECT	GO:0033539~fatty acid beta-oxidation using acyl-CoA dehydrogenase	8	0.833333	1.72e-05	ACADVL, GCDH, ACOX1, ACADSB, IVD, ETFDH, ETFB, ETFA	859	18	16792	8.68814	0.0490123	0.00313596	0.030864
GOTERM_CC_DIRECT	GO:0005750~mitochondrial respiratory chain complex III	7	0.729167	2.07e-05	UQCRC2, UQCRC1, CYC1, UQCRQ, PMPCB, UQCRHL, UQCRB	922	13	18224	10.6431	0.0100943	0.000676	0.0297274
GOTERM_BP_DIRECT	GO:0006936~muscle contraction	18	1.875	2.87e-05	MYL6, CAV3, GNAO1, ACTA1, MYH6, TPM2, VCL, MYL9, ACTG2, NDUFS6, DES, MYOM2, SORBS1, SLMAP, SNTB1, LMOD1, MYLK, TMOD1	859	107	16792	3.2885	0.0803421	0.00491457	0.0514326
GOTERM_BP_DIRECT	GO:0019439~aromatic compound catabolic process	5	0.520833	3.25e-05	PON1, PON2, EPHX1, PON3, ATP5J	859	5	16792	19.5483	0.0905658	0.00526015	0.0582956
GOTERM_CC_DIRECT	GO:0005746~mitochondrial respiratory chain	7	0.729167	3.47e-05	COX7A2, UQCRC1, NNT, COX7A1, COX7B, NDUFA13, UQCRB	922	14	18224	9.88286	0.0168519	0.00106166	0.0497931
GOTERM_MF_DIRECT	GO:0008307~structural constituent of muscle	11	1.14583	3.57e-05	MYL6, MYOM2, MYL3, DMD, PDLIM3, ACTN2, SYNM, NEXN, TPM2, JPH1, MYL9	857	42	16881	5.15894	0.040622	0.00413842	0.0574058
GOTERM_CC_DIRECT	GO:0070469~respiratory chain	8	0.833333	3.57e-05	NDUFS6, NDUFA8, NDUFA6, CYC1, NDUFC2, NDUFA10, UQCRQ, UQCRHL	922	20	18224	7.90629	0.0173515	0.0010291	0.0512818
GOTERM_BP_DIRECT	GO:0035338~long-chain fatty-acyl-CoA biosynthetic process	11	1.14583	3.8e-05	HACD2, FASN, ELOVL7, HACD1, ACOT6, TECR, THEM5, ACSF3, ACSF2, ACOT4, ACSL5	859	42	16792	5.1198	0.10524	0.00583553	0.0682815
GOTERM_BP_DIRECT	GO:0006631~fatty acid metabolic process	12	1.25	5.11e-05	PNPLA8, NDUFS6, ACADSB, MSMO1, UCP3, FA2H, FASN, THEM5, GPAM, ACSF3, HADHA, ACSF2	859	52	16792	4.51115	0.138834	0.00744553	0.0917688
GOTERM_BP_DIRECT	GO:0006122~mitochondrial electron transport, ubiquinol to cytochrome c	7	0.729167	5.88e-05	UQCRC2, UQCRC1, CYC1, UQCRQ, PMPCB, UQCRHL, UQCRB	859	15	16792	9.12255	0.157887	0.00814951	0.105498
GOTERM_CC_DIRECT	GO:0005829~cytosol	214	22.2917	6.37e-05	XRCC5, ALAD, S100A8, S100A9, PPCS, RNF217, PRKG1, OGDH, GET4, ACTG2, GOT1, SH3BGR, ITFG2, DBNL, SPIRE2, MYH6, MAD2L1, PGM5, ALOX15B, UBL4A, TRAPPC4, ALDOA, MOB4, TALDO1, HMGCS1, PPCDC, GPD1L, DMD, IDH2, IDH1, CDC42EP3, FH, LAMTOR5, UNC119, AGBL5, C16ORF89, FAM213B, TREX1, SMYD2, TAX1BP1, S100A12, POMP, PLA2G4E, TMOD1, GFAP, ENOX2, FERMT2, PMVK, SPINK5, CKB, TRAPPC6A, MCCC2, ACTR2, MSRA, PBXIP1, T…	922	3315	18224	1.27598	0.0307491	0.0017336	0.0914833
GOTERM_BP_DIRECT	GO:0015986~ATP synthesis coupled proton transport	8	0.833333	7.7e-05	ATP5B, ATP5F1, ATP5C1, ATP5A1, ATP5G1, ATP5G3, ATP5H, ATP5J	859	22	16792	7.10848	0.201477	0.0101747	0.138106
GOTERM_CC_DIRECT	GO:0042383~sarcolemma	15	1.5625	8.55e-05	CAV3, SYNC, FLNC, BVES, DES, PGM5, DMD, RYR3, SLMAP, SNTB1, SGCD, SYNM, CIB2, DTNA, CIB1	922	85	18224	3.48807	0.0410341	0.00220282	0.122712
GOTERM_CC_DIRECT	GO:0005783~endoplasmic reticulum	68	7.08333	9.27e-05	RTN4, TM7SF2, ATL2, SGPP2, AQP5, PEX3, UBQLN1, SPINK5, TRAPPC6A, CISD2, BOK, PGRMC1, ELOVL7, CAT, SAR1B, DHCR24, CIB1, ZDHHC2, STC2, FA2H, TMEM132A, CCDC47, METTL7A, TECR, PKD2L1, LRPAP1, BCAP31, DHRS1, EBPL, TRAPPC4, KDSR, DEGS1, SLC27A4, CAV3, HACD3, HACD2, CYP51A1, HACD1, MRAP2, STUB1, HADHB, FNDC5, UGT1A3, PLIN2, TMEM33, PLA2G12A, ENTPD5, BCAP29, APMAP, HSD17B7, HAP1, ACSL5, CYP19A1, SREBF1, …	922	828	18224	1.62327	0.0444109	0.00226878	0.133036
GOTERM_BP_DIRECT	GO:0030049~muscle filament sliding	10	1.04167	9.71e-05	MYL6, DES, ACTA1, MYL3, TNNC1, DMD, ACTN2, MYH6, TPM2, TMOD1	859	38	16792	5.14429	0.247171	0.0122683	0.174244
GOTERM_BP_DIRECT	GO:0006695~cholesterol biosynthetic process	10	1.04167	9.71e-05	TM7SF2, MSMO1, CES1, HMGCS2, CYP51A1, HMGCS1, PRKAA2, PMVK, HSD17B7, DHCR24	859	38	16792	5.14429	0.247171	0.0122683	0.174244
GOTERM_MF_DIRECT	GO:0016651~oxidoreductase activity, acting on NAD(P)H	6	0.625	0.000118	NDUFA5, NDUFS4, NDUFS8, DECR1, ECSIT, NDUFS2	857	11	16881	10.7442	0.128736	0.01245	0.190639
GOTERM_MF_DIRECT	GO:0042803~protein homodimerization activity	61	6.35417	0.000147	RBPMS2, GRPEL1, TNNC1, DMRTA2, SDCBP2, MIGA2, PEX7, ASGR1, GOT2, GSS, DPY30, CISD2, BOK, PRMT8, CPOX, CAT, BHLHE41, CIB2, TERT, HMGCL, MTUS2, STC2, ALDH5A1, ACTN1, ACTN2, COQ9, PFKM, RBPMS, MAD2L1, HSPB6, ATPIF1, KCNH2, TFAP2E, CASQ2, XDH, ACHE, HMGCS1, STUB1, ACAT1, SRF, GPD1L, UGT1A3, FASN, IDH1, CAMK2B, ADRA2C, HSD17B4, KYAT3, PTS, EPHX2, C16ORF89, TREX1, TPD52L1, SOD1, GJB1, PEX11A, TENM4, TF…	857	730	16881	1.64598	0.157644	0.0141943	0.237261
GOTERM_BP_DIRECT	GO:0006629~lipid metabolic process	21	2.1875	0.00015	SREBF1, HSD17B10, ACOX1, PLB1, PAFAH2, ATP5B, SLC16A11, HMGCS1, ALDH3B2, FADS2, ACAT2, CHPT1, FADS6, TECR, PNPLA8, UCP3, ALOX15B, ATP5A1, RDH16, HMGCL, SLC27A4	859	157	16792	2.61474	0.354313	0.0180616	0.268338
GOTERM_MF_DIRECT	GO:0015078~hydrogen ion transmembrane transporter activity	9	0.9375	0.00015	ATP6V0C, ATP6V0E1, ATP5S, ATP5F1, ATP5G1, ATP5I, ATP5G3, ATP5H, ATP5J	857	32	16881	5.54	0.160006	0.0133228	0.241141
GOTERM_BP_DIRECT	GO:0015992~proton transport	11	1.14583	0.000154	ATP6V0C, ATP6V1A, ATP6V0E1, ATP5J2, NNT, UCP3, ATP5S, ATP6AP1, ATP5B, ATP6V1D, SLC35A3	859	49	16792	4.3884	0.36172	0.0177988	0.275406
GOTERM_BP_DIRECT	GO:0009108~coenzyme biosynthetic process	5	0.520833	0.000209	MMADHC, PANK1, PPCS, SLC25A16, PPCDC	859	7	16792	13.9631	0.457589	0.0232535	0.375052
GOTERM_BP_DIRECT	GO:0060071~Wnt signaling pathway, planar cell polarity pathway	15	1.5625	0.000228	WNT5A, FZD3, PSMA7, PSMB5, PSMB7, PSMD14, PSMB6, PSMA6, PSMC4, PSME1, PSME2, PSMA3, PSMD1, PSMB2, ROR2	859	92	16792	3.18722	0.4863	0.0243691	0.408327
GOTERM_BP_DIRECT	GO:0051436~negative regulation of ubiquitin-protein ligase activity involved in mitotic cell cycle	13	1.35417	0.000232	PSMA7, PSMB5, PSMB7, PSMD14, PSMB6, MAD2L1, PSME1, PSMC4, PSMA6, PSME2, PSMA3, PSMD1, PSMB2	859	71	16792	3.57927	0.491993	0.0238977	0.415144
GOTERM_BP_DIRECT	GO:1902600~hydrogen ion transmembrane transport	12	1.25	0.000233	COX7A2, UQCRC1, NNT, COX7A1, COX7B, COX8A, COX6B1, COX5A, UQCRQ, COX6C, UQCRHL, UQCRB	859	61	16792	3.84557	0.493403	0.0231768	0.416844
GOTERM_BP_DIRECT	GO:0046716~muscle cell cellular homeostasis	7	0.729167	0.000267	ALDOA, CAV3, DMD, CFL2, PFKM, SOD1, SRF	859	19	16792	7.20201	0.542138	0.0257035	0.478697
GOTERM_BP_DIRECT	GO:0002479~antigen processing and presentation of exogenous peptide antigen via MHC class I, TAP-dependent	12	1.25	0.000312	PSMB5, PSMD14, PSMB7, PSMB6, PSMA6, PSMC4, PSME1, PSME2, PSMA3, PSMB2, PSMD1, PSMA7	859	63	16792	3.72349	0.598539	0.029011	0.559026
GOTERM_CC_DIRECT	GO:0042645~mitochondrial nucleoid	10	1.04167	0.000354	TUFM, ACADVL, DBT, SLC25A5, ATP5B, POLDIP2, HADHA, TERT, HSPA9, HADHB	922	45	18224	4.39238	0.15929	0.00822827	0.507178
GOTERM_BP_DIRECT	GO:0070125~mitochondrial translational elongation	14	1.45833	0.000359	TUFM, MRPL1, MRPL42, MRPL51, MRPL12, MRPS28, MRPS14, MRPL27, GFM1, MRPS12, MRPS24, MRPL37, MRPL45, MRPL46	859	85	16792	3.21972	0.649966	0.0322717	0.642722
GOTERM_BP_DIRECT	GO:0051437~positive regulation of ubiquitin-protein ligase activity involved in regulation of mitotic cell cycle transition	13	1.35417	0.000444	PSMA7, PSMB5, PSMB7, PSMD14, PSMB6, MAD2L1, PSME1, PSMC4, PSMA6, PSME2, PSMA3, PSMD1, PSMB2	859	76	16792	3.34379	0.727202	0.0385997	0.794754
GOTERM_CC_DIRECT	GO:0005839~proteasome core complex	7	0.729167	0.000462	PSMB5, PSMB7, PSMB6, PSMA6, PSMA3, PSMB2, PSMA7	922	21	18224	6.58858	0.202656	0.0102413	0.661474
GOTERM_BP_DIRECT	GO:0006744~ubiquinone biosynthetic process	6	0.625	0.000468	COQ9, COQ7, PDSS1, COQ5, PDSS2, COQ6	859	14	16792	8.37785	0.745514	0.039451	0.837088
GOTERM_MF_DIRECT	GO:0004298~threonine-type endopeptidase activity	7	0.729167	0.00047	PSMB5, PSMB7, PSMB6, PSMA6, PSMA3, PSMB2, PSMA7	857	21	16881	6.56593	0.421179	0.0383016	0.754224
GOTERM_BP_DIRECT	GO:0038061~NIK/NF-kappaB signaling	12	1.25	0.000474	PSMB5, PSMD14, PSMB7, PSMB6, PSMA6, PSMC4, PSME1, PSME2, PSMA3, PSMB2, PSMD1, PSMA7	859	66	16792	3.55424	0.749634	0.0387941	0.847027
GOTERM_BP_DIRECT	GO:0006783~heme biosynthetic process	7	0.729167	0.00049	ALAD, IBA57, HMBS, CPOX, ATPIF1, SLC25A39, TMEM14C	859	21	16792	6.5161	0.760981	0.038976	0.875273
GOTERM_BP_DIRECT	GO:0015853~adenine transport	4	0.416667	0.000512	SLC25A4, SLC25A5, SLC25A6, VDAC3	859	4	16792	19.5483	0.775873	0.0396141	0.914435
GOTERM_MF_DIRECT	GO:0004129~cytochrome-c oxidase activity	8	0.833333	0.000614	COX7A2, COX7A1, COX7B, COX8A, COX6B1, COX5A, COX5B, COX6C	857	30	16881	5.25274	0.510368	0.0464914	0.983921
GOTERM_BP_DIRECT	GO:0030148~sphingolipid biosynthetic process	10	1.04167	0.000632	HACD3, HACD2, SGPP1, FA2H, SGPP2, ALDH3B2, KDSR, ELOVL7, HACD1, DEGS1	859	48	16792	4.07256	0.842438	0.0474664	1.12868
GOTERM_BP_DIRECT	GO:0031145~anaphase-promoting complex-dependent catabolic process	13	1.35417	0.000638	PSMA7, PSMB5, PSMB7, PSMD14, PSMB6, MAD2L1, PSME1, PSMC4, PSMA6, PSME2, PSMA3, PSMD1, PSMB2	859	79	16792	3.21681	0.844988	0.0466768	1.13859
GOTERM_MF_DIRECT	GO:0052890~oxidoreductase activity, acting on the CH-CH group of donors, with a flavin as acceptor	6	0.625	0.00065	ACADVL, GCDH, ACOX1, ACADSB, IVD, ETFA	857	15	16881	7.87911	0.530393	0.0461427	1.04115
GOTERM_MF_DIRECT	GO:0022857~transmembrane transporter activity	10	1.04167	0.0007	NDUFAF6, ATP5J2, ATP5B, ATP5F1, ATP5C1, ATP5A1, ATP5I, ATP5H, SLC17A9, ATP5J	857	49	16881	4.01996	0.557318	0.0468048	1.12203
GOTERM_BP_DIRECT	GO:0055085~transmembrane transport	26	2.70833	0.000746	NDUFAF6, SLC44A3, PANX2, MFSD4B, SLC16A11, PEX3, ABCA5, SLC25A21, AZGP1, PEX19, PIP, SLC22A3, SLC25A4, SLC25A5, SLC25A6, ABCC11, PDZD11, VDAC3, GJB1, SLC5A6, SLC25A39, CTNS, SLC46A3, SLC25A16, SLC17A9, SLC25A17	859	244	16792	2.08302	0.887061	0.053063	1.33069
GOTERM_CC_DIRECT	GO:0031966~mitochondrial membrane	14	1.45833	0.00087	SORD, TMBIM6, ATP5B, NDUFA6, NDUFAB1, NDUFA13, OGDH, NDUFA1, UCP3, IVD, BOK, ETFDH, TMEM14C, SLC25A17	922	94	18224	2.94383	0.347357	0.0183822	1.24274
GOTERM_MF_DIRECT	GO:0003995~acyl-CoA dehydrogenase activity	6	0.625	0.000906	ACADVL, GCDH, ACOX1, ACADSB, IVD, ETFA	857	16	16881	7.38667	0.65144	0.0568712	1.44876
GOTERM_BP_DIRECT	GO:0015991~ATP hydrolysis coupled proton transport	8	0.833333	0.000971	ATP6V0C, ATP6V1A, ATP6V0E1, ATP6AP1, ATP5B, ATP5A1, ATP5G1, ATP5G3	859	32	16792	4.88708	0.941634	0.066947	1.72997
GOTERM_BP_DIRECT	GO:0016126~sterol biosynthetic process	5	0.520833	0.00110941	TM7SF2, CYB5R1, MSMO1, FAXDC2, PMVK	859	10	16792	9.77416	0.961016	0.0743439	1.97328
GOTERM_BP_DIRECT	GO:0016558~protein import into peroxisome matrix	5	0.520833	0.00110941	LONP2, PEX1, PEX14, PEX5, PEX7	859	10	16792	9.77416	0.961016	0.0743439	1.97328
GOTERM_CC_DIRECT	GO:0005758~mitochondrial intermembrane space	12	1.25	0.00116711	TRAP1, CHCHD10, HSD3B1, NDUFA8, COA4, CPOX, PNPT1, COX6B1, PINK1, CAT, SOD1, SDHAF3	922	74	18224	3.20525	0.435727	0.0235604	1.66291
GOTERM_BP_DIRECT	GO:0002027~regulation of heart rate	8	0.833333	0.00117938	GPD1L, CAV3, BVES, DMD, PDE4D, SEMA3A, MYH6, CASQ2	859	33	16792	4.73898	0.968234	0.0770844	2.09648
GOTERM_BP_DIRECT	GO:0009060~aerobic respiration	8	0.833333	0.00117938	UQCRC2, UQCRC1, SDHC, NDUFV1, CAT, PMPCB, UQCRHL, UQCRB	859	33	16792	4.73898	0.968234	0.0770844	2.09648
GOTERM_MF_DIRECT	GO:0008379~thioredoxin peroxidase activity	4	0.416667	0.00120299	PRDX5, PRDX2, PRDX3, PRDX1	857	5	16881	15.7582	0.753382	0.0710309	1.91975
GOTERM_BP_DIRECT	GO:0006552~leucine catabolic process	4	0.416667	0.00123007	MCCC2, IVD, MCCC1, HMGCL	859	5	16792	15.6386	0.972614	0.0785128	2.18567
GOTERM_BP_DIRECT	GO:0030497~fatty acid elongation	4	0.416667	0.00123007	HACD3, HACD2, HACD1, TECR	859	5	16792	15.6386	0.972614	0.0785128	2.18567
GOTERM_MF_DIRECT	GO:0051537~2 iron, 2 sulfur cluster binding	7	0.729167	0.0012894	XDH, GLRX5, CISD2, CISD1, FDX1, NDUFV2, ATP5J	857	25	16881	5.51538	0.77699	0.0722815	2.05631
GOTERM_BP_DIRECT	GO:0046686~response to cadmium ion	7	0.729167	0.0013411	GSS, GPI, ALAD, GCLC, SORD, CAT, TERT	859	25	16792	5.47353	0.980211	0.0834787	2.3807
GOTERM_CC_DIRECT	GO:0043231~intracellular membrane-bounded organelle	46	4.79167	0.00136841	CAV3, ACOX1, AP1M2, TALDO1, CYP51A1, CA13, TDRP, NCS1, GPLD1, PRDX5, PEX3, MAF1, SLC7A5, YBX1, ABCA5, SEC16B, PECR, METTL22, CISD2, PLIN2, PEX19, PEX1, PEX14, SPG21, PEX13, CAT, HSD17B4, ETFB, ECI2, SLC9A3R1, CHPT1, PKD2L1, POR, ATP13A5, RAD1, PROM1, DHRS4, TFRC, VAMP7, PON1, RDH16, CTNS, PON3, SLC25A17, MGST2, ACAA1	922	558	18224	1.62943	0.488794	0.0264823	1.94711
GOTERM_MF_DIRECT	GO:0046961~proton-transporting ATPase activity, rotational mechanism	7	0.729167	0.00160517	ATP6V0C, ATP6V1A, ATP6V0E1, ATP6AP1, ATP5B, ATP5C1, ATP5A1	857	26	16881	5.30325	0.845617	0.0851247	2.55382
GOTERM_MF_DIRECT	GO:0016627~oxidoreductase activity, acting on the CH-CH group of donors	6	0.625	0.00163268	TM7SF2, ACADVL, GCDH, ACOX1, IVD, TECR	857	18	16881	6.56593	0.850486	0.0827545	2.59705
GOTERM_MF_DIRECT	GO:0016787~hydrolase activity	21	2.1875	0.00170949	ENPP5, HINT3, ACHE, NUDT12, EPHX2, EPHX1, PNPLA3, POR, AADACL3, ITPA, PSMC4, OPLAH, INPP5J, NUDT7, SMPD1, ABHD11, ENTPD5, ENTPD3, LYPLAL1, MRPL46, INPP5A	857	191	16881	2.16572	0.863283	0.0828781	2.71766
GOTERM_BP_DIRECT	GO:0006749~glutathione metabolic process	10	1.04167	0.00198287	GGT6, GSTA5, OPLAH, ALDH5A1, ETHE1, IDH1, GSTO1, CTNS, SOD1, MGST1	859	56	16792	3.49077	0.996978	0.118494	3.50095
GOTERM_CC_DIRECT	GO:0043034~costamere	6	0.625	0.00209422	PGM5, DMD, SYNM, FLNC, HOMER1, VCL	922	19	18224	6.24181	0.642008	0.0387391	2.96549
GOTERM_BP_DIRECT	GO:0043488~regulation of mRNA stability	14	1.45833	0.00223929	CARHSP1, PSMA7, SCGB1A1, PSMB5, PSMB7, PSMD14, PSMB6, PSMC4, PSME1, PSMA6, PSME2, PSMA3, PSMD1, PSMB2	859	103	16792	2.65705	0.998574	0.130138	3.94514
GOTERM_MF_DIRECT	GO:0004064~arylesterase activity	4	0.416667	0.00231525	PON1, PON2, APMAP, PON3	857	6	16881	13.1319	0.932509	0.106245	3.66392
GOTERM_MF_DIRECT	GO:0016209~antioxidant activity	6	0.625	0.00271539	S100A9, PRDX5, PRDX2, CAT, SELENOS, PRDX1	857	20	16881	5.90933	0.957672	0.118819	4.28425
GOTERM_BP_DIRECT	GO:0006123~mitochondrial electron transport, cytochrome c to oxygen	6	0.625	0.00280701	COX7B, COX8A, COX6B1, COX5A, COX5B, COX6C	859	20	16792	5.86449	0.99973	0.157326	4.92171
GOTERM_BP_DIRECT	GO:0051289~protein homotetramerization	10	1.04167	0.00322684	ALDOA, ALDH5A1, RYR3, FBP1, CBR4, ATPIF1, ACTN2, CAT, DECR1, DCTPP1	859	60	16792	3.25805	0.999921	0.175355	5.63786
GOTERM_BP_DIRECT	GO:0055088~lipid homeostasis	8	0.833333	0.00325406	ACADVL, GCDH, ASGR2, ACOX1, ACADSB, IVD, PNPLA3, ETFA	859	39	16792	4.00991	0.999927	0.173489	5.68411
GOTERM_BP_DIRECT	GO:0000302~response to reactive oxygen species	8	0.833333	0.00325406	NUDT2, PRDX5, PRDX2, CAT, PRDX3, SOD1, PPARGC1A, PRDX1	859	39	16792	4.00991	0.999927	0.173489	5.68411
GOTERM_BP_DIRECT	GO:0006536~glutamate metabolic process	5	0.520833	0.00333989	GOT2, MTHFS, GOT1, GCLC, ALDH5A1	859	13	16792	7.51858	0.999943	0.17448	5.82982
GOTERM_BP_DIRECT	GO:0006119~oxidative phosphorylation	5	0.520833	0.00333989	UQCRC2, CHCHD10, UQCRC1, ATP5C1, UQCRB	859	13	16792	7.51858	0.999943	0.17448	5.82982
GOTERM_BP_DIRECT	GO:0042761~very long-chain fatty acid biosynthetic process	5	0.520833	0.00333989	HACD3, HACD2, ELOVL7, HACD1, TECR	859	13	16792	7.51858	0.999943	0.17448	5.82982
GOTERM_BP_DIRECT	GO:0006520~cellular amino acid metabolic process	8	0.833333	0.00377373	GOT2, GSS, SCLY, PM20D1, KYAT3, CTNS, PTS, SLC7A5	859	40	16792	3.90966	0.999984	0.191463	6.56311
GOTERM_BP_DIRECT	GO:0006734~NADH metabolic process	4	0.416667	0.00398474	GPD1L, IDH3B, OGDH, MDH2	859	7	16792	11.1705	0.999991	0.197643	6.9178
GOTERM_BP_DIRECT	GO:0009249~protein lipoylation	4	0.416667	0.00398474	GLRX5, NDUFAB1, LIAS, LIPT2	859	7	16792	11.1705	0.999991	0.197643	6.9178
GOTERM_BP_DIRECT	GO:0001561~fatty acid alpha-oxidation	4	0.416667	0.00398474	HACL1, PEX13, PHYH, SLC25A17	859	7	16792	11.1705	0.999991	0.197643	6.9178
GOTERM_BP_DIRECT	GO:0070126~mitochondrial translational termination	12	1.25	0.00428076	MRPL1, MRPL42, MRPL51, MRPS28, MRPL12, MRPS14, MRPL27, MRPS12, MRPS24, MRPL37, MRPL45, MRPL46	859	86	16792	2.72767	0.999996	0.207223	7.41326
GOTERM_CC_DIRECT	GO:0031090~organelle membrane	12	1.25	0.00432008	TM7SF2, CYP4X1, CYP4A22, SEC11C, CYP51A1, FA2H, PGRMC1, POMP, CYP4F22, EPHX1, RDH16, MGST2	922	87	18224	2.72631	0.880139	0.0755638	6.02755
GOTERM_BP_DIRECT	GO:0000038~very long-chain fatty acid metabolic process	5	0.520833	0.00448861	ACOX1, PEX5, HSD17B4, ACOT4, ACAA1	859	14	16792	6.98154	0.999998	0.212653	7.75966
GOTERM_BP_DIRECT	GO:0006768~biotin metabolic process	5	0.520833	0.00448861	MCCC2, MCCC1, PDZD11, SLC5A6, PCCB	859	14	16792	6.98154	0.999998	0.212653	7.75966
GOTERM_MF_DIRECT	GO:0016829~lyase activity	7	0.729167	0.00487718	HACL1, PTGES2, SCLY, PM20D1, POLB, HMGCL, FH	857	32	16881	4.30889	0.996607	0.196432	7.5713
GOTERM_BP_DIRECT	GO:0009725~response to hormone	8	0.833333	0.00499932	ME1, GCLC, SORD, ADRA1A, FOXC2, ACAT1, SRF, DHCR24	859	42	16792	3.72349	1	0.230182	8.6056
GOTERM_BP_DIRECT	GO:0034599~cellular response to oxidative stress	10	1.04167	0.00501594	CPEB2, ATP2A2, PNPT1, PINK1, PRDX2, SELENOS, PRDX3, PPARGC1A, SIRT2, SRXN1	859	64	16792	3.05442	1	0.227303	8.63299
GOTERM_CC_DIRECT	GO:0001725~stress fiber	9	0.9375	0.0054424	PGM5, ACTA1, PDLIM7, SORBS1, FERMT2, ACTN1, MYH6, MYLK, MYL9	922	54	18224	3.29429	0.931028	0.0910836	7.53718
GOTERM_MF_DIRECT	GO:0003857~3-hydroxyacyl-CoA dehydrogenase activity	4	0.416667	0.00600489	HSD17B10, HSD17B4, HADHA, HADHB	857	8	16881	9.84889	0.999092	0.228512	9.2437
GOTERM_BP_DIRECT	GO:0006625~protein targeting to peroxisome	4	0.416667	0.00613463	LONP2, PEX1, PEX19, PEX5	859	8	16792	9.77416	1	0.266639	10.4599
GOTERM_CC_DIRECT	GO:0016010~dystrophin-associated glycoprotein complex	5	0.520833	0.00724071	CAV3, PGM5, DMD, SNTB1, SGCD	922	16	18224	6.17679	0.971585	0.115549	9.90912
GOTERM_MF_DIRECT	GO:0102007~acyl-L-homoserine-lactone lactonohydrolase activity	3	0.3125	0.00744542	PON1, PON2, PON3	857	3	16881	19.6978	0.999832	0.266852	11.3387
GOTERM_MF_DIRECT	GO:0008670~2,4-dienoyl-CoA reductase (NADPH) activity	3	0.3125	0.00744542	PECR, DECR2, DECR1	857	3	16881	19.6978	0.999832	0.266852	11.3387
GOTERM_MF_DIRECT	GO:0003985~acetyl-CoA C-acetyltransferase activity	3	0.3125	0.00744542	ACAT2, ACAT1, HADHA	857	3	16881	19.6978	0.999832	0.266852	11.3387
GOTERM_MF_DIRECT	GO:0015207~adenine transmembrane transporter activity	3	0.3125	0.00744542	SLC25A4, SLC25A5, SLC25A6	857	3	16881	19.6978	0.999832	0.266852	11.3387
GOTERM_MF_DIRECT	GO:0004873~asialoglycoprotein receptor activity	3	0.3125	0.00744542	ASGR1, ASGR2, LRPAP1	857	3	16881	19.6978	0.999832	0.266852	11.3387
GOTERM_BP_DIRECT	GO:0006750~glutathione biosynthetic process	5	0.520833	0.00752241	GSS, GGT6, GCLC, OPLAH, MGST2	859	16	16792	6.10885	1	0.312083	12.6784
GOTERM_CC_DIRECT	GO:0005741~mitochondrial outer membrane	16	1.66667	0.0084966	PINK1, KMO, TOMM70, ATP5G3, MIGA2, VDAC3, VAT1, HADHB, CISD2, CISD1, TOMM7, MTCH2, BOK, GPAM, MGST1, ACSL5	922	149	18224	2.12249	0.984719	0.130095	11.5319
GOTERM_BP_DIRECT	GO:0098869~cellular oxidant detoxification	10	1.04167	0.00903615	NXNL2, S100A9, PRDX5, CAT, SELENOS, PRDX3, GSTO1, MGST1, SRXN1, MGST2	859	70	16792	2.79262	1	0.357387	15.039
GOTERM_MF_DIRECT	GO:0003735~structural constituent of ribosome	21	2.1875	0.00928786	MRPL1, MRPL51, MRPL42, MRPS14, SLC25A4, SLC25A5, SLC25A6, MRPS12, MRPS24, RPS27L, SLC25A21, SLC25A20, MRPL12, UCP3, MRPL27, MRPL37, MRPL57, SLC25A39, SLC25A16, MRPL46, SLC25A17	857	222	16881	1.8633	0.999981	0.312172	13.9522
GOTERM_BP_DIRECT	GO:0090090~negative regulation of canonical Wnt signaling pathway	17	1.77083	0.0093446	WNT5A, CDH2, FRZB, PSMA7, PSMB5, PSMB7, PSMD14, PSMB6, PSMA6, PSMC4, PSME1, DACT3, PSME2, PSMA3, PSMD1, PSMB2, ROR2	859	163	16792	2.03878	1	0.362295	15.5125
GOTERM_MF_DIRECT	GO:0008092~cytoskeletal protein binding	8	0.833333	0.0100749	ALDOA, DES, SORBS1, DYNLL2, PDLIM3, ACTN2, FLNC, PKD2L1	857	48	16881	3.28296	0.999992	0.324668	15.0465
GOTERM_BP_DIRECT	GO:0036151~phosphatidylcholine acyl-chain remodeling	6	0.625	0.0108763	PNPLA8, PLB1, PLA2G12A, MBOAT2, DBI, PLA2G4E	859	27	16792	4.34407	1	0.402841	17.8274
GOTERM_CC_DIRECT	GO:0005916~fascia adherens	4	0.416667	0.0118174	DES, ACTN1, CDH2, VCL	922	10	18224	7.90629	0.997047	0.171305	15.6928
GOTERM_MF_DIRECT	GO:0008121~ubiquinol-cytochrome-c reductase activity	4	0.416667	0.0119242	UQCRC1, UQCRQ, UQCRHL, UQCRB	857	10	16881	7.87911	0.999999	0.362397	17.5665
GOTERM_BP_DIRECT	GO:0006810~transport	29	3.02083	0.0119728	MOB4, XK, SLC19A3, SLC7A5, GET4, TTR, SLC25A20, TMED5, OAZ1, MTCH2, CLCA2, MLC1, SLC25A4, SLC25A5, ASIC1, DBI, GJB1, ATP6V1A, P2RX1, VAMP7, UBL4A, TRAPPC4, TMEM184A, SLC5A6, MAP6, SLC25A39, SLC25A16, SLC27A4, SLC25A17	859	348	16792	1.62903	1	0.428134	19.4477
GOTERM_CC_DIRECT	GO:0005761~mitochondrial ribosome	6	0.625	0.0121534	MRPL51, MRPS14, MRPS12, MRPS24, MRPL37, MRPL57	922	28	18224	4.23551	0.9975	0.170754	16.1034
GOTERM_BP_DIRECT	GO:0016559~peroxisome fission	4	0.416667	0.0121747	PEX11A, SEC16B, ACOX1, PEX19	859	10	16792	7.81932	1	0.42848	19.7428
GOTERM_BP_DIRECT	GO:0015937~coenzyme A biosynthetic process	4	0.416667	0.0121747	PANK1, PPCS, PPCDC, ACAT1	859	10	16792	7.81932	1	0.42848	19.7428
GOTERM_BP_DIRECT	GO:0042391~regulation of membrane potential	10	1.04167	0.0139403	SLC26A4, CAV3, BVES, SLC26A7, DLD, ACTN2, ASIC1, SLC26A10, KCNH2, RIMS3	859	75	16792	2.60644	1	0.468098	22.2797
GOTERM_CC_DIRECT	GO:0045263~proton-transporting ATP synthase complex, coupling factor F(o)	3	0.3125	0.0142986	ATP5S, ATP5G1, ATP5G3	922	4	18224	14.8243	0.999139	0.192527	18.682
GOTERM_CC_DIRECT	GO:0005947~mitochondrial alpha-ketoglutarate dehydrogenase complex	3	0.3125	0.0142986	BCKDHA, DBT, BCKDHB	922	4	18224	14.8243	0.999139	0.192527	18.682
GOTERM_CC_DIRECT	GO:0045261~proton-transporting ATP synthase complex, catalytic core F(1)	3	0.3125	0.0142986	ATP5B, ATP5C1, ATP5A1	922	4	18224	14.8243	0.999139	0.192527	18.682
GOTERM_MF_DIRECT	GO:0018812~3-hydroxyacyl-CoA dehydratase activity	3	0.3125	0.0143907	HACD3, HACD2, HACD1	857	4	16881	14.7733	1	0.409516	20.8185
GOTERM_MF_DIRECT	GO:0102344~3-hydroxy-behenoyl-CoA dehydratase activity	3	0.3125	0.0143907	HACD3, HACD2, HACD1	857	4	16881	14.7733	1	0.409516	20.8185
GOTERM_MF_DIRECT	GO:0003988~acetyl-CoA C-acyltransferase activity	3	0.3125	0.0143907	HADHA, ACAA1, HADHB	857	4	16881	14.7733	1	0.409516	20.8185
GOTERM_MF_DIRECT	GO:0102345~3-hydroxy-lignoceroyl-CoA dehydratase activity	3	0.3125	0.0143907	HACD3, HACD2, HACD1	857	4	16881	14.7733	1	0.409516	20.8185
GOTERM_BP_DIRECT	GO:0006574~valine catabolic process	3	0.3125	0.014604	ALDH6A1, HIBCH, HIBADH	859	4	16792	14.6612	1	0.478762	23.2136
GOTERM_BP_DIRECT	GO:0016557~peroxisome membrane biogenesis	3	0.3125	0.014604	PEX11A, PEX19, PEX3	859	4	16792	14.6612	1	0.478762	23.2136
GOTERM_BP_DIRECT	GO:0016560~protein import into peroxisome matrix, docking	3	0.3125	0.014604	PEX14, PEX5, PEX13	859	4	16792	14.6612	1	0.478762	23.2136
GOTERM_BP_DIRECT	GO:0051262~protein tetramerization	7	0.729167	0.015184	ME1, ACHE, DHRS4, PEX5, CAT, HMGCL, FH	859	40	16792	3.42095	1	0.487017	24.0211
GOTERM_CC_DIRECT	GO:0030176~integral component of endoplasmic reticulum membrane	12	1.25	0.0159352	TM7SF2, RTN4, HACD3, TMEM33, HACD2, FITM2, BSCL2, ZMPSTE24, ELOVL7, HACD1, SELENOS, TECR	922	104	18224	2.28066	0.999618	0.206661	20.5995
GOTERM_BP_DIRECT	GO:0071372~cellular response to follicle-stimulating hormone stimulus	4	0.416667	0.0161128	GCLC, HMGCS1, PPARGC1A, POR	859	11	16792	7.10848	1	0.502547	25.2974
GOTERM_BP_DIRECT	GO:0045454~cell redox homeostasis	10	1.04167	0.0163711	GLRX5, PTGES2, GCLC, NNT, DLD, PRDX5, PRDX2, SELENOS, PRDX3, PRDX1	859	77	16792	2.53874	1	0.503046	25.6487
GOTERM_CC_DIRECT	GO:0016021~integral component of membrane	291	30.3125	0.0167445	TMEM19, RAD51B, MRPL42, IL9R, RNF217, MPV17, LPAR2, SLC26A10, FAM210B, C14ORF2, SLC35A3, TMEM141, TMEM147, CD46, KCNK5, S1PR5, TMEM14C, ADGRB2, C1GALT1C1, FAXDC2, VPS45, TMEM56-RWDD3, ABCC11, UBR3, TMEM132A, CCDC136, DHRS7B, TMEM25, LHFPL3, EBPL, TMEM134, NNT, RHCG, RYR3, TMPRSS11E, ROR2, TMEM184A, ENPP5, CYP51A1, RER1, CCDC167, XK, KCNJ3, SFXN5, ATP6V0C, TMEM123, FAM162A, ZMPSTE24, EMB, FAXC, ML…	922	5163	18224	1.11405	0.999745	0.210541	21.5319
GOTERM_BP_DIRECT	GO:0042572~retinol metabolic process	6	0.625	0.0169311	RDH12, RDH11, TTR, DHRS4, PLB1, RETSAT	859	30	16792	3.90966	1	0.509852	26.4051
GOTERM_BP_DIRECT	GO:0009058~biosynthetic process	6	0.625	0.0169311	GOT2, NDUFAF6, FASN, KYAT3, APMAP, GPT2	859	30	16792	3.90966	1	0.509852	26.4051
GOTERM_BP_DIRECT	GO:0042744~hydrogen peroxide catabolic process	5	0.520833	0.0170301	PRDX5, PRDX2, CAT, PRDX3, PRDX1	859	20	16792	4.88708	1	0.506953	26.538
GOTERM_BP_DIRECT	GO:0006091~generation of precursor metabolites and energy	8	0.833333	0.017631	ACOX1, COX7A1, SLC25A4, ATP5B, COX8A, ATPIF1, OGDH, COX6C	859	53	16792	2.95069	1	0.514295	27.3401
GOTERM_BP_DIRECT	GO:0002223~stimulatory C-type lectin receptor signaling pathway	12	1.25	0.0182816	PSMB5, PSMD14, PSMB7, PSMB6, PSMA6, PSMC4, PSME1, PSME2, PSMA3, PSMB2, PSMD1, PSMA7	859	105	16792	2.23409	1	0.522309	28.1994
GOTERM_BP_DIRECT	GO:0008016~regulation of heart contraction	6	0.625	0.0193613	CAV3, GNAO1, DES, HSPB7, MYH6, DMPK	859	31	16792	3.78354	1	0.538037	29.604
GOTERM_BP_DIRECT	GO:0090263~positive regulation of canonical Wnt signaling pathway	13	1.35417	0.019722	PSMB5, PSMD14, PSMB7, PSMB6, PSMA6, PSMC4, PSME1, PSME2, PSMA3, PSMB2, PSMD1, ROR2, PSMA7	859	120	16792	2.11773	1	0.539901	30.0675
GOTERM_BP_DIRECT	GO:0006554~lysine catabolic process	4	0.416667	0.0206808	SLC25A21, GCDH, DLD, OGDH	859	12	16792	6.5161	1	0.552346	31.2854
GOTERM_BP_DIRECT	GO:0010510~regulation of acetyl-CoA biosynthetic process from pyruvate	4	0.416667	0.0206808	PDP2, DLD, PDHX, PDHB	859	12	16792	6.5161	1	0.552346	31.2854
GOTERM_BP_DIRECT	GO:0019430~removal of superoxide radicals	4	0.416667	0.0206808	PRDX2, SOD1, NQO1, PRDX1	859	12	16792	6.5161	1	0.552346	31.2854
GOTERM_BP_DIRECT	GO:0006107~oxaloacetate metabolic process	4	0.416667	0.0206808	GOT2, GOT1, NIT2, MDH2	859	12	16792	6.5161	1	0.552346	31.2854
GOTERM_CC_DIRECT	GO:0045252~oxoglutarate dehydrogenase complex	3	0.3125	0.0230367	OGDHL, DLD, OGDH	922	5	18224	11.8594	0.999989	0.271832	28.4422
GOTERM_MF_DIRECT	GO:0030976~thiamine pyrophosphate binding	3	0.3125	0.0231826	HACL1, OGDHL, OGDH	857	5	16881	11.8187	1	0.562478	31.4577
GOTERM_BP_DIRECT	GO:0006102~isocitrate metabolic process	3	0.3125	0.0235199	IDH2, IDH1, IDH3B	859	5	16792	11.729	1	0.594854	34.7756
GOTERM_BP_DIRECT	GO:0019626~short-chain fatty acid catabolic process	3	0.3125	0.0235199	MUT, MCEE, PCCB	859	5	16792	11.729	1	0.594854	34.7756
GOTERM_BP_DIRECT	GO:0006532~aspartate biosynthetic process	3	0.3125	0.0235199	GOT2, GOT1, BCAT2	859	5	16792	11.729	1	0.594854	34.7756
GOTERM_BP_DIRECT	GO:0006104~succinyl-CoA metabolic process	3	0.3125	0.0235199	SUCLG2, OGDH, ACOT4	859	5	16792	11.729	1	0.594854	34.7756
GOTERM_BP_DIRECT	GO:0006094~gluconeogenesis	7	0.729167	0.0235319	ALDOA, GOT2, GPI, GOT1, FBP1, PPARGC1A, MDH2	859	44	16792	3.10996	1	0.590323	34.79
GOTERM_MF_DIRECT	GO:0030170~pyridoxal phosphate binding	8	0.833333	0.0244982	GOT2, GOT1, BCAT2, PYGM, GADL1, KYAT3, GPT2, PYGB	857	57	16881	2.7646	1	0.571909	32.9294
GOTERM_BP_DIRECT	GO:0036109~alpha-linolenic acid metabolic process	4	0.416667	0.0258831	ACOX1, FADS2, HSD17B4, ACAA1	859	13	16792	6.01487	1	0.621025	37.5523
GOTERM_BP_DIRECT	GO:0033540~fatty acid beta-oxidation using acyl-CoA oxidase	4	0.416667	0.0258831	ACOX1, NUDT19, HSD17B4, ACAA1	859	13	16792	6.01487	1	0.621025	37.5523
GOTERM_BP_DIRECT	GO:0006941~striated muscle contraction	4	0.416667	0.0258831	ALDOA, MYH6, CASQ2, DTNA	859	13	16792	6.01487	1	0.621025	37.5523
GOTERM_CC_DIRECT	GO:0033017~sarcoplasmic reticulum membrane	6	0.625	0.0268571	ATP2A2, RYR3, TMEM38A, CAMK2B, CASQ2, DMPK	922	34	18224	3.48807	0.999998	0.302699	32.3571
GOTERM_MF_DIRECT	GO:0042802~identical protein binding	51	5.3125	0.0273363	SCHIP1, GFAP, ALAD, ATL2, PRDX3, SDCBP2, UBQLN1, PRDX1, GOT2, GSS, TTR, DPY30, TDO2, GOT1, DES, PRMT8, NQO1, DCTPP1, FBP1, LYZ, ESR1, ACTN2, PFKM, PKD2L1, MAD2L1, DACT3, PSME2, RAD18, FOXC2, KCNH2, NMNAT1, ALDOA, HACL1, SORD, USP2, SNX16, MRAP2, PSMA7, PPCDC, RGMB, PTS, CAP2, GMDS, TPD52L1, PRPSAP1, SOD1, KCTD6, RASSF3, TFRC, PON2, TPRG1L	857	749	16881	1.34124	1	0.601876	36.0036
GOTERM_BP_DIRECT	GO:0006096~glycolytic process	6	0.625	0.0279843	ALDOA, GPI, GCK, OGDHL, PFKM, OGDH	859	34	16792	3.4497	1	0.645503	39.927
GOTERM_CC_DIRECT	GO:0015629~actin cytoskeleton	19	1.97917	0.0281774	ALDOA, TWF1, ACTA1, PDLIM7, TNNC1, PPP1R12B, PDLIM3, MSRB1, SYNPO2, SLC9A3R1, DSTN, VCL, ARPC1A, ACTR2, MSRA, CFL2, HSPB7, CDC42EP3, HAP1	922	218	18224	1.7227	0.999999	0.308269	33.6631
GOTERM_MF_DIRECT	GO:0005215~transporter activity	18	1.875	0.028255	ATP6V0E1, MLC1, SLC25A4, SLC25A5, ATP6AP1, SLC25A6, ATP5B, XK, ATP5G1, ATP5G3, ABCA5, UCP3, SLC22A3, TMEM184A, SLC5A6, SLC17A9, ATP5J, SLC25A17	857	202	16881	1.75525	1	0.60384	36.9701
GOTERM_MF_DIRECT	GO:0050661~NADP binding	6	0.625	0.0304423	TM7SF2, ME1, NNT, IDH1, CAT, POR	857	35	16881	3.37676	1	0.621577	39.2164
GOTERM_MF_DIRECT	GO:0048038~quinone binding	4	0.416667	0.031101	NDUFS7, ETFDH, CBR4, NDUFS2	857	14	16881	5.62794	1	0.619767	39.878
GOTERM_BP_DIRECT	GO:0072593~reactive oxygen species metabolic process	6	0.625	0.0313213	NDUFS4, NNT, EPHX2, NDUFA13, ATPIF1, SOD1	859	35	16792	3.35114	1	0.682841	43.5241
GOTERM_BP_DIRECT	GO:0033572~transferrin transport	6	0.625	0.0313213	ATP6V0C, ATP6V1A, ATP6V0E1, TFRC, ATP6AP1, ATP6V1D	859	35	16792	3.35114	1	0.682841	43.5241
GOTERM_BP_DIRECT	GO:0008299~isoprenoid biosynthetic process	4	0.416667	0.0317179	HMGCS2, HMGCS1, PDSS1, PDSS2	859	14	16792	5.58523	1	0.68303	43.9379
GOTERM_BP_DIRECT	GO:0019395~fatty acid oxidation	4	0.416667	0.0317179	GCDH, ACOX1, PPARGC1A, POR	859	14	16792	5.58523	1	0.68303	43.9379
GOTERM_BP_DIRECT	GO:0006937~regulation of muscle contraction	4	0.416667	0.0317179	HSPB6, TNNC1, PPP1R12B, MYL9	859	14	16792	5.58523	1	0.68303	43.9379
GOTERM_CC_DIRECT	GO:0045254~pyruvate dehydrogenase complex	3	0.3125	0.0334083	DLD, PDHX, PDHB	922	6	18224	9.88286	1	0.347483	38.61
GOTERM_MF_DIRECT	GO:0004111~creatine kinase activity	3	0.3125	0.0336162	CKM, CKMT1B, CKB	857	6	16881	9.84889	1	0.639293	42.3426
GOTERM_MF_DIRECT	GO:0016614~oxidoreductase activity, acting on CH-OH group of donors	3	0.3125	0.0336162	XDH, CHDH, DHCR24	857	6	16881	9.84889	1	0.639293	42.3426
GOTERM_MF_DIRECT	GO:0061133~endopeptidase activator activity	3	0.3125	0.0336162	PSMD14, PSME1, PSME2	857	6	16881	9.84889	1	0.639293	42.3426
GOTERM_MF_DIRECT	GO:0004300~enoyl-CoA hydratase activity	3	0.3125	0.0336162	ECHS1, HADHA, HADHB	857	6	16881	9.84889	1	0.639293	42.3426
GOTERM_BP_DIRECT	GO:0048856~anatomical structure development	3	0.3125	0.0340966	AMER3, SPARCL1, TFAP2E	859	6	16792	9.77416	1	0.705278	46.3597
GOTERM_BP_DIRECT	GO:0061732~mitochondrial acetyl-CoA biosynthetic process from pyruvate	3	0.3125	0.0340966	DLD, PDHX, PDHB	859	6	16792	9.77416	1	0.705278	46.3597
GOTERM_BP_DIRECT	GO:0045046~protein import into peroxisome membrane	3	0.3125	0.0340966	PEX19, PEX5, PEX3	859	6	16792	9.77416	1	0.705278	46.3597
GOTERM_BP_DIRECT	GO:0009143~nucleoside triphosphate catabolic process	3	0.3125	0.0340966	ITPA, ENTPD3, DCTPP1	859	6	16792	9.77416	1	0.705278	46.3597
GOTERM_BP_DIRECT	GO:0035965~cardiolipin acyl-chain remodeling	3	0.3125	0.0340966	THEM5, HADHA, HADHB	859	6	16792	9.77416	1	0.705278	46.3597
GOTERM_BP_DIRECT	GO:0090279~regulation of calcium ion import	3	0.3125	0.0340966	CAV3, EGF, HOMER1	859	6	16792	9.77416	1	0.705278	46.3597
GOTERM_BP_DIRECT	GO:0051603~proteolysis involved in cellular protein catabolic process	7	0.729167	0.0345043	PSMB5, PSMB7, PSMB6, PSMA6, PSMA3, PSMB2, PSMA7	859	48	16792	2.8508	1	0.705322	46.7648
GOTERM_CC_DIRECT	GO:0005763~mitochondrial small ribosomal subunit	5	0.520833	0.0351529	MRPL42, MRPS28, MRPS14, MRPS12, MRPS24	922	25	18224	3.95315	1	0.354916	40.1821
GOTERM_BP_DIRECT	GO:0006412~translation	21	2.1875	0.0354933	MRPL1, MRPL51, MRPL42, CPEB2, MRPS14, SLC25A4, SLC25A5, CPEB3, SLC25A6, MRPS12, MRPS24, RPS27L, SLC25A21, SLC25A20, UCP3, MRPL27, MRPL37, MRPL57, SLC25A39, SLC25A16, SLC25A17	859	253	16792	1.62259	1	0.711407	47.7354
GOTERM_MF_DIRECT	GO:0051015~actin filament binding	13	1.35417	0.0359639	DBNL, TNNC1, ACTN1, ACTN2, NEXN, FLNC, TPM2, DSTN, ARPC1A, ACTR2, ARPC5L, CFL2, TMOD1	857	132	16881	1.93993	1	0.655244	44.5574
GOTERM_CC_DIRECT	GO:0005779~integral component of peroxisomal membrane	4	0.416667	0.0371328	PEX11A, PEX13, PEX3, SLC25A17	922	15	18224	5.27086	1	0.363793	41.9206
GOTERM_MF_DIRECT	GO:0016831~carboxy-lyase activity	4	0.416667	0.0374464	BCKDHA, GADL1, BCKDHB, ECHDC1	857	15	16881	5.25274	1	0.661285	45.9145
GOTERM_MF_DIRECT	GO:0047617~acyl-CoA hydrolase activity	4	0.416667	0.0374464	NUDT19, ACOT6, THEM5, ACOT4	857	15	16881	5.25274	1	0.661285	45.9145
GOTERM_BP_DIRECT	GO:0021762~substantia nigra development	7	0.729167	0.037686	RAD1, ATP5F1, COX6B1, BASP1, SIRT2, ATP5J, CKB	859	49	16792	2.79262	1	0.729002	49.8281
GOTERM_BP_DIRECT	GO:0007517~muscle organ development	10	1.04167	0.0377933	CAV3, ACHE, BVES, TAGLN, USP2, SPEG, DMD, SGCD, JPH1, UNC45A	859	89	16792	2.19644	1	0.725934	49.9285
GOTERM_BP_DIRECT	GO:0006636~unsaturated fatty acid biosynthetic process	4	0.416667	0.0381784	DECR2, FADS2, ELOVL7, DEGS1	859	15	16792	5.21288	1	0.725546	50.2871
GOTERM_BP_DIRECT	GO:0061077~chaperone-mediated protein folding	6	0.625	0.038715	TRAP1, PEX19, FKBP4, FKBP3, DNAJB2, UNC45A	859	37	16792	3.17	1	0.726587	50.7827
GOTERM_BP_DIRECT	GO:0033209~tumor necrosis factor-mediated signaling pathway	12	1.25	0.0389658	PSMB5, PSMD14, PSMB7, PSMB6, PSMA6, PSMC4, PSME1, PSME2, PSMA3, PSMB2, PSMD1, PSMA7	859	118	16792	1.98796	1	0.72496	51.0128
GOTERM_BP_DIRECT	GO:0008652~cellular amino acid biosynthetic process	5	0.520833	0.0413158	GOT2, GOT1, BCAT2, GADL1, GPT2	859	26	16792	3.75929	1	0.742129	53.1195
GOTERM_BP_DIRECT	GO:0007005~mitochondrion organization	9	0.9375	0.0424359	ESRRA, CHCHD10, ATP5B, PHB, PINK1, PRDX3, PPARGC1A, HMGCL, TERT	859	77	16792	2.28487	1	0.747844	54.0933
GOTERM_BP_DIRECT	GO:0007568~aging	15	1.5625	0.0434141	GSS, SREBF1, GCLC, GNAO1, UCP3, DMD, DLD, ADRA1A, POLB, PDE4D, CAT, SOD1, NQO1, PPARGC1A, KCNMB1	859	165	16792	1.77712	1	0.752171	54.928
GOTERM_MF_DIRECT	GO:0003779~actin binding	22	2.29167	0.0440469	ALDOA, DBNL, CAP2, MSRB1, SYNPO2, SPIRE2, MYH6, TPM2, COTL1, VCL, ARPC1A, TAGLN, SORBS1, CXCR4, DMD, SNTB1, PIP, CAMK2B, CNN1, LMOD1, MYLK, TMOD1	857	278	16881	1.55882	1	0.712737	51.5875
GOTERM_BP_DIRECT	GO:0007519~skeletal muscle tissue development	7	0.729167	0.0445953	MYL6, CFLAR, METTL8, BVES, MYL3, DMD, CFL2	859	51	16792	2.6831	1	0.757946	55.9169
GOTERM_CC_DIRECT	GO:0030314~junctional membrane complex	3	0.3125	0.0452265	JPH2, JPH1, CASQ2	922	7	18224	8.47103	1	0.417221	48.5507
GOTERM_BP_DIRECT	GO:0061136~regulation of proteasomal protein catabolic process	4	0.416667	0.0452528	PSMD14, PSME1, PSME2, PINK1	859	16	16792	4.88708	1	0.759455	56.4584
GOTERM_BP_DIRECT	GO:0014002~astrocyte development	4	0.416667	0.0452528	GFAP, S100A8, TSPAN2, S100A9	859	16	16792	4.88708	1	0.759455	56.4584
GOTERM_BP_DIRECT	GO:0008209~androgen metabolic process	4	0.416667	0.0452528	ESR1, HSD17B4, PPARGC1A, CYP19A1	859	16	16792	4.88708	1	0.759455	56.4584
GOTERM_BP_DIRECT	GO:0008286~insulin receptor signaling pathway	9	0.9375	0.0452633	ATP6V0C, SREBF1, ATP6V1A, ATP6V0E1, SORBS1, ATP6AP1, GPLD1, FOXC2, ATP6V1D	859	78	16792	2.25557	1	0.755939	56.467
GOTERM_CC_DIRECT	GO:0030017~sarcomere	6	0.625	0.0452871	ACTA1, PSMA6, MYL3, LMOD1, MYH6, TMOD1	922	39	18224	3.04088	1	0.410283	48.5976
GOTERM_MF_DIRECT	GO:0004128~cytochrome-b5 reductase activity, acting on NAD(P)H	3	0.3125	0.045503	CYB5R1, NQO1, POR	857	7	16881	8.44191	1	0.716226	52.7614
GOTERM_MF_DIRECT	GO:0048029~monosaccharide binding	3	0.3125	0.045503	GPI, TALDO1, FBP1	857	7	16881	8.44191	1	0.716226	52.7614
GOTERM_MF_DIRECT	GO:0005496~steroid binding	5	0.520833	0.0455315	ESRRA, PGRMC1, NR3C2, ESRRG, ESR1	857	27	16881	3.64774	1	0.708216	52.7842
GOTERM_MF_DIRECT	GO:0020037~heme binding	13	1.35417	0.0457359	PTGES2, STC2, CYP51A1, FA2H, CYC1, CYP4F22, CYP4X1, TDO2, CYP4A22, SDHC, PGRMC1, CAT, CYP19A1	857	137	16881	1.86913	1	0.701774	52.9467
GOTERM_BP_DIRECT	GO:2000766~negative regulation of cytoplasmic translation	3	0.3125	0.0461413	CPEB2, CPEB3, HAP1	859	7	16792	8.37785	1	0.759136	57.1802
GOTERM_BP_DIRECT	GO:0035360~positive regulation of peroxisome proliferator activated receptor signaling pathway	3	0.3125	0.0461413	ALOX15B, LMO3, CITED2	859	7	16792	8.37785	1	0.759136	57.1802
GOTERM_BP_DIRECT	GO:1901017~negative regulation of potassium ion transmembrane transporter activity	3	0.3125	0.0461413	CAV3, ACTN2, CASQ2	859	7	16792	8.37785	1	0.759136	57.1802
GOTERM_BP_DIRECT	GO:0090050~positive regulation of cell migration involved in sprouting angiogenesis	3	0.3125	0.0461413	FOXC2, HDAC9, CIB1	859	7	16792	8.37785	1	0.759136	57.1802
GOTERM_BP_DIRECT	GO:0072112~glomerular visceral epithelial cell differentiation	3	0.3125	0.0461413	PROM1, FOXC2, BASP1	859	7	16792	8.37785	1	0.759136	57.1802
GOTERM_BP_DIRECT	GO:0022900~electron transport chain	3	0.3125	0.0461413	NDUFB3, NDUFS4, ETFDH	859	7	16792	8.37785	1	0.759136	57.1802
GOTERM_MF_DIRECT	GO:0005506~iron ion binding	14	1.45833	0.0474517	XDH, MSMO1, FDX1, CYP51A1, FAXDC2, FA2H, ETHE1, CYP4F22, CYP4X1, CYP4A22, ALOX15B, TMLHE, CYP19A1, ATP5J	857	153	16881	1.80241	1	0.707444	54.2908

## Sheet: sheet2
Go terms for genes down-regulated in white skin
Category	Term	Count	%	PValue	Genes	List Total	Pop Hits	Pop Total	Fold Enrichment	Bonferroni	Benjamini	FDR
GOTERM_CC_DIRECT	GO:0005615~extracellular space	173	13.9291	1.63e-18	FGF18, IL16, KERA, PDGFB, LTBP4, EDN1, MMP7, TNFSF15, VTN, POSTN, MMP2, MMRN2, KRT81, OGN, APOA1, APOD, APOE, SEMA7A, SERPINE1, COL12A1, PDGFD, KRT85, SPON1, WNT10B, SOGA1, C4A, F8, SIPA1L3, SERPING1, FGF22, VASH1, PRELP, VEGFC, TNFAIP6, THBD, CD36, CPE, SERPINF1, STC1, LAMC1, TNFAIP2, ACTBL2, RBP4, MFNG, ENPP2, SSH2, TIMP4, ABI3BP, TIMP1, LIF, TFF3, SFTPC, OLFM1, PLTP, SPP1, PLAT, BMP4, LPL, BMP…	1192	1347	18224	1.96357	7.84e-16	7.84e-16	2.34e-15
GOTERM_BP_DIRECT	GO:0007155~cell adhesion	85	6.8438	4.03e-18	MYBPC2, NUAK1, TLN2, VTN, L1CAM, POSTN, BCAM, MMRN1, CDSN, DDR2, WISP2, WISP1, S1PR1, CHST10, ROBO1, COL12A1, AFDN, ROBO2, SPON1, CYR61, PARVG, ICAM1, F11R, ADGRE1, EGFL7, ICAM2, PTPRS, ACKR3, NCAM1, TNFAIP6, AMBN, CD36, HAS1, CD34, CX3CR1, CNTN1, CNTN3, LAMC1, ADAM12, DST, PARVB, AOC3, ITGAL, TNC, CCR1, ITGB4, KITLG, SPOCK1, CDH5, VCAM1, ISLR, LAMB2, COL6A6, COL6A5, FAT1, COL6A2, PSTPIP1, GPNMB,…	1107	459	16792	2.80906	1.69e-14	1.69e-14	7.53e-15
GOTERM_CC_DIRECT	GO:0005578~proteinaceous extracellular matrix	61	4.91143	1.32e-17	PXDN, KERA, LTBP4, MMP7, POSTN, MMP2, NOV, OGN, WISP2, WISP1, HPSE, SERPINA1, COL11A1, SPON1, CYR61, COCH, MATN2, WNT10B, CRTAC1, OLFML2B, PRELP, AMBN, ADAMTS1, WNT11, ADAMTS2, ADAMTS18, FMOD, ADAMTSL1, ADAMTSL2, SPOCK2, ADAMTS15, SPOCK1, TIMP4, TIMP1, COL9A2, COL6A6, HPSE2, CRISPLD2, COL6A5, CCL21, RPTN, COL6A2, TFF3, FBN3, ADAMTS12, MYOC, BMP4, FLRT2, BMP1, TNXB, FBN1, EFEMP1, DMP1, COL16A1, CO…	1192	268	18224	3.47987	6.33e-15	3.16e-15	1.89e-14
GOTERM_BP_DIRECT	GO:0001525~angiogenesis	55	4.42834	1.94e-17	FGF18, NRP1, ACVRL1, PTGS2, LEPR, PDE3B, ANPEP, RORA, ENPEP, MMP2, RNF213, GJA5, MMRN2, NOV, ARHGAP22, S1PR1, UNC5B, HEY1, APOD, HMOX1, SERPINE1, ROBO4, SOX18, NOS3, RAPGEF3, SOX17, TIE1, TMEM100, ADAM8, ANGPT2, ANGPT4, PIK3CG, RAMP2, FMNL3, EGFL7, APOLD1, RASIP1, ACKR3, VASH1, VEGFC, EREG, DLL4, TNFAIP2, ELK3, TAL1, PTK2B, TEK, PLXND1, PTPRB, FLT1, EPAS1, KDR, LEP, MEOX2, PECAM1	1107	223	16792	3.74121	8.12e-14	4.06e-14	3.62e-14
GOTERM_CC_DIRECT	GO:0009986~cell surface	89	7.16586	1.33e-15	KCNC1, ACVRL1, NRP1, PDGFB, LDLR, TRPV2, ADGRF5, MMP7, L1CAM, TLR4, SLC1A4, APOA1, CD93, ROBO1, LTF, ROBO2, FAS, LBP, ADAM8, GHR, PTPRJ, VASN, CIITA, ICAM1, RAMP2, TMEM206, C5AR1, CLMP, ACKR3, FGF22, IL6R, NCAM1, CD86, FOLH1, EGFLAM, TNS1, THBD, CD36, TNFRSF10B, CCR5, IGSF3, PDGFRB, ADGRA2, CLEC5A, AOC3, DCBLD2, TF, ITGAL, IL1R1, CPM, ADCYAP1R1, ADAMTS15, ITGB4, PLVAP, CDH5, VCAM1, PROCR, FOLR2, …	1192	542	18224	2.51049	6.39e-13	2.13e-13	1.91e-12
GOTERM_CC_DIRECT	GO:0005886~plasma membrane	384	30.9179	2.99e-15	ADCY4, CYP24A1, CADM3, SLC36A2, ADCY2, SLC9A5, LYPD5, SYT2, ADCY5, L1CAM, SYT7, MYLIP, ITSN1, FRRS1L, AQP3, BTK, CD48, AGTR1, S1PR1, DIRAS3, APOE, SEMA7A, KCNK6, SERPINE1, AFDN, FAS, RAPGEF3, ADAM8, HCAR3, HCAR1, PTPRJ, PIK3CG, RECK, F11R, SLC12A7, MAGI3, C5AR1, C4A, ROCK2, PIM1, APOLD1, ZHX2, F8, PTPRS, COLEC12, PLAUR, CD36, RND1, CCR5, CD34, HAS1, CX3CR1, PDGFRA, RYR2, PDGFRB, ADGRA2, PMP22, CL…	1192	4121	18224	1.42461	1.44e-12	3.6e-13	4.3e-12
GOTERM_CC_DIRECT	GO:0005576~extracellular region	186	14.9758	6.23e-15	FGF18, A2M, GLB1L, IL16, KERA, PDGFB, LYPD6, F13A1, LTBP4, FST, EDN1, MMP7, VTN, NOTUM, FGF13, MMRN1, MMP2, NOV, OLFML1, OGN, ST3GAL2, APOA1, APOD, APOE, SERPINE1, PLA1A, COL12A1, HTRA4, LGI3, PDGFD, WNT10B, C4A, OLFML2B, F8, APOLD1, SERPING1, FGF22, PRELP, PCOLCE2, VEGFC, NPC1, SERPINF1, PDGFRL, LAMC1, ADAMTS2, MFAP5, ENPP6, RBP4, IL1R1, BPIFB6, OTOR, TIMP1, LIF, LAMB2, PROCR, FOLR2, TEK, TFF3, …	1192	1610	18224	1.76626	2.98e-12	5.97e-13	8.9e-12
GOTERM_BP_DIRECT	GO:0030198~extracellular matrix organization	47	3.78422	2.02e-14	ITGAL, PXDN, ADAMTSL2, PDGFB, SPOCK2, TNC, ITGB4, VTN, POSTN, DCN, DDR2, ABI3BP, VCAM1, COL9A2, LAMB2, HPSE2, CRISPLD2, HPSE, COL27A1, SERPINE1, COL6A2, THBS1, COL11A1, LOXL1, SPP1, CYR61, RECK, ICAM1, F11R, OLFML2B, ICAM2, DMP1, FBN1, NID1, COL5A3, COL16A1, COL5A2, COL5A1, KDR, VWF, FBLN1, EGFLAM, FBLN5, PECAM1, LAMC1, APBB2, MFAP5	1107	196	16792	3.63745	8.46e-11	2.82e-11	3.77e-11
GOTERM_BP_DIRECT	GO:0006954~inflammatory response	68	5.47504	8.18e-14	PTGS2, TLR4, TLR8, FOS, SEMA7A, AOAH, MS4A2, FAS, ADAM8, CIITA, PIK3CG, F11R, PTGER2, C5AR1, PTGER3, C4A, LYN, ACKR1, CHST2, ACKR2, NLRP3, CDO1, CHST1, TNFAIP6, TNFRSF10B, CCR5, TNFAIP3, PTAFR, AOC3, CAMK1D, ITGAL, C3, CCR1, CSF1, CXCL2, AFAP1L2, GPR68, KIT, BDKRB2, CCL26, JMJD7-PLA2G4B, TNFRSF1B, FOLR2, CCL21, CYP26B1, PSTPIP1, SCN9A, NRROS, PTX3, THBS1, SPP1, SELP, BMP2, IL6, LIPA, HCK, CD5L, C…	1107	379	16792	2.7216	3.42e-10	8.56e-11	1.53e-10
GOTERM_CC_DIRECT	GO:0031012~extracellular matrix	58	4.66989	1.18e-13	AEBP1, PXDN, PDGFB, LTBP4, MMP7, VTN, POSTN, MMRN1, MMP2, MMRN2, NOV, OGN, HMCN1, CD93, APOE, SERPINE1, COL12A1, LOXL1, SPON1, CYR61, COCH, MATN2, EGFL7, CPXM2, PRELP, SERPINF1, LAMC1, FMOD, TNC, DCN, PCOLCE, ABI3BP, LAMB2, COL6A5, TGM2, COL6A2, FBN3, ADAMTS12, PCSK6, THBS1, THBS2, MYOC, PLAT, LPL, TNXB, FBN1, EFEMP1, NID1, COL5A2, COL5A1, SOD3, VWF, FBLN1, FBLN2, CDON, FBLN5, BMP7, CLEC14A	1192	296	18224	2.99574	5.65e-11	9.42e-12	1.69e-10
GOTERM_BP_DIRECT	GO:0016525~negative regulation of angiogenesis	24	1.93237	2.7e-12	PTPRM, ROCK2, TNMD, PDE3B, NPR1, DCN, VASH1, EPHA2, GPR4, HHEX, SERPINF1, HOXA5, STAB1, AGT, SULF1, CX3CR1, TEK, RGCC, AMOT, TIE1, THBS1, THBS2, ANGPT2, ANGPT4	1107	62	16792	5.87184	1.13e-08	2.26e-09	5.03e-09
GOTERM_CC_DIRECT	GO:0005887~integral component of plasma membrane	160	12.8824	4.34e-12	CADM3, ADCY2, GRIK2, PLXNA2, GRIK3, TNFSF15, TSPAN7, TLR4, ENPEP, IL17RD, AQP3, CD48, AGTR1, SLC2A5, ROBO1, MS4A2, FAS, HCAR3, ADAM8, PTPRJ, SLC12A7, C5AR1, PTPRM, SLCO4A1, TRABD2B, PTPRS, PLAUR, NPC1, THBD, CD36, CCR5, CD34, HAS1, CX3CR1, PDGFRA, SLC40A1, CLEC5A, DCBLD2, IL1R1, CYSLTR1, SYNDIG1, CYSLTR2, ENPP2, ADCYAP1R1, PTH1R, KCNA6, BDKRB2, KCNA5, FXYD5, SLCO2A1, PROCR, XG, TEK, ADRA2A, SCN9A…	1192	1415	18224	1.72875	2.08e-09	2.98e-10	6.22e-09
GOTERM_MF_DIRECT	GO:0008201~heparin binding	38	3.05958	1.05e-11	FMOD, NRP1, ADAMTS15, MMP7, VTN, POSTN, ABI3BP, PCOLCE, NOV, OGN, WISP2, WISP1, CRISPLD2, APOE, LTF, PCSK6, GPNMB, THBS1, THBS2, THBS3, CYR61, BMP4, LPL, SELP, TNXB, FBN1, COL5A3, SOD3, COL5A1, PRELP, PCOLCE2, CXCL13, NAV2, LIPH, ADAMTS1, PTCH1, BMP7, CHRD	1109	160	16881	3.61518	1.22e-08	1.22e-08	1.7e-08
GOTERM_BP_DIRECT	GO:0030335~positive regulation of cell migration	40	3.22061	5.56e-11	PDGFB, FGR, CCR1, CSF1, EDN1, KIT, LRRC15, CCL26, DAB2, S1PR1, SEMA3G, PTK2B, SEMA7A, ADRA2A, SEMA3D, SEMA3B, PDGFD, THBS1, GPNMB, MYOC, CYR61, BMP4, BMP2, FLT1, LYN, PODXL, SMAD3, LEF1, HGF, SNAI1, KDR, CDH13, TNFAIP6, SEMA6B, SEMA6D, SEMA4F, CARMIL1, PDGFRA, PDGFRB, WNT11	1107	184	16792	3.29759	2.33e-07	3.88e-08	1.04e-07
GOTERM_CC_DIRECT	GO:0009897~external side of plasma membrane	41	3.30113	1.19e-09	LDLR, VTCN1, CCR1, BCAM, TLR4, ANPEP, KIT, ENPEP, CDH5, CD48, VCAM1, S1PR1, ECE1, SEMA7A, FCER1G, MS4A2, HEG1, RTN4RL2, SCNN1G, FAS, SCNN1B, THBS1, GPIHBP1, CD200R1, ICAM1, SELP, IL6, IL2RB, ADGRE1, TNFRSF13C, NCAM1, CDH13, CD86, CD36, CCR5, CD34, PECAM1, AMOT, ANTXR1, ENG, CLEC14A	1192	213	18224	2.94287	5.7e-07	7.13e-08	1.7e-06
GOTERM_BP_DIRECT	GO:0043547~positive regulation of GTPase activity	76	6.11916	4.22e-09	FGF18, A2M, PDGFB, PREX1, PREX2, RASGEF1B, ARHGAP18, ITSN1, RAB3IP, ARHGAP22, RASA4B, ARHGAP20, S1PR1, RINL, TIAM2, STARD8, CSF2RB, AFDN, RAPGEF3, DOCK10, DOCK11, ERRFI1, ICAM1, ARHGEF3, F11R, ARHGEF2, PSD3, SIPA1L3, GRHL3, FGF22, ARHGEF15, IRS1, ELMO1, ARHGEF11, NCAM1, ARHGAP31, SH2D3C, RASGRF2, EREG, PDGFRA, PDGFRB, WNT11, SRGAP1, KALRN, CYTH4, AKAP13, KITLG, KIT, CCL26, CDC42EP1, RASGRP3, TEK,…	1107	565	16792	2.04042	1.77e-05	2.52e-06	7.88e-06
GOTERM_BP_DIRECT	GO:0045766~positive regulation of angiogenesis	28	2.25443	4.9e-09	ACVRL1, CYSLTR2, C3, PTK2B, LRG1, HMOX1, TEK, SERPINE1, NOS3, RAPGEF3, THBS1, ANGPT2, ANGPT4, RAMP2, SASH1, C5AR1, FLT1, HGF, KDR, VEGFC, CYBB, PLCG1, ADM, ETS1, CD34, CX3CR1, TBXA2R, ENG	1107	115	16792	3.6933	2.05e-05	2.56e-06	9.15e-06
GOTERM_MF_DIRECT	GO:0005509~calcium ion binding	89	7.16586	7.6e-09	EFCC1, S100A3, LDLR, SYT2, LTBP4, SYT7, ITSN1, MMRN1, EFHD1, HMCN1, DYSF, CD93, AIF1L, ADAM8, VWA2, TCHH, MATN2, ADGRE1, EGFL7, CRTAC1, PADI3, CHP2, PADI2, MAN1A1, PADI1, EGFLAM, THBD, DLL4, RYR2, FKBP10, DST, LCP1, AOC3, DHH, FKBP9, NKD1, ME3, NKD2, SPOCK2, ENPP2, C1R, SPOCK1, C1S, CDH5, DCHS1, PRRG3, JMJD7-PLA2G4B, RASGRP3, RPTN, FAT1, PKD2, HEG1, TGM3, FBN3, THBS1, THBS2, THBS3, SVEP1, BMP1, C…	1109	717	16881	1.88946	8.77e-06	4.39e-06	1.22e-05
GOTERM_BP_DIRECT	GO:0050731~positive regulation of peptidyl-tyrosine phosphorylation	23	1.85185	9.38e-09	ICAM1, IL6, ARHGEF2, NRP1, PDGFB, ENPP2, KITLG, IGF2, VTN, IL6R, HGF, ADIPOQ, LIF, OSM, VEGFC, CD36, PTK2B, AGT, CNTN1, LRP8, LRRK1, GHR, ANGPT4	1107	82	16792	4.2547	3.93e-05	4.36e-06	1.75e-05
GOTERM_MF_DIRECT	GO:0004872~receptor activity	39	3.1401	2.47e-08	CADM3, LDLR, ADCYAP1R1, ITGB4, TLR4, ANPEP, TLR8, CD48, APLNR, PROCR, CD93, IL10RA, TEK, ROBO4, CSF2RB, GUCY1A3, TNFRSF19, RTN4RL2, FAS, PLA2R1, CD200R1, MRC1, ICAM1, CMKLR1, ACKR1, PLAUR, NOTCH2, NPC1, CD86, TNFRSF10B, THBD, LRP1, NOTCH4, AMOT, GUCY1B3, MCC, ANTXR1, SLC40A1, GFRA2	1109	217	16881	2.73572	2.85e-05	9.51e-06	3.98e-05
GOTERM_BP_DIRECT	GO:0007204~positive regulation of cytosolic calcium ion concentration	29	2.33494	3.92e-08	GNA15, CYSLTR1, CCR1, ADCY5, PTH1R, EDN1, NMB, BDKRB2, AGTR1, PTK2B, AGT, PIK3CG, PTGER2, C5AR1, PTGER3, TRPC6, PTGER4, OPRL1, PTGFR, CD55, CD36, ADM, CCR5, CXCL13, PDGFRA, AVPR1A, TBXA2R, LRP6, CACNA1C	1107	134	16792	3.28283	0.000164	1.64e-05	7.32e-05
GOTERM_BP_DIRECT	GO:0001649~osteoblast differentiation	25	2.01288	4.96e-08	CYP24A1, TNC, GLI2, MSX2, SEMA7A, GPNMB, RUNX2, MYOC, SPP1, CYR61, BMP4, BMP2, MRC2, LEF1, WWTR1, SNAI1, EPHA2, SHOX2, WNT11, TMEM119, CHRD, IGFBP3, TP53INP2, ADAR, IGFBP5	1107	104	16792	3.64638	0.000207	1.89e-05	9.25e-05
GOTERM_BP_DIRECT	GO:0001570~vasculogenesis	18	1.44928	6.16e-08	RAMP2, EGFL7, RASIP1, ACKR3, FZD4, EPHA2, KDR, HHEX, ADM, ZMIZ1, NTRK2, AMOT, HEG1, SOX18, TMEM100, SOX17, TIE1, ENG	1107	56	16792	4.87573	0.000258	2.15e-05	0.000115
GOTERM_CC_DIRECT	GO:0070062~extracellular exosome	251	20.2093	7.33e-08	SCPEP1, SNCG, SLC36A2, A2M, LTBP4, KPRP, SYT7, ITSN1, CD48, OGN, HMCN1, VPS13C, APOD, APOE, SERPINE1, AIF1L, PLA1A, COL12A1, RAPGEF3, FAS, PTPRJ, F11R, C4A, CRTAC1, TRABD2B, PTPRS, SERPING1, COLEC12, SCEL, PLAUR, PRELP, NPC1, SERPINF1, RYR2, ABAT, PDGFRB, LAMC1, VSIG4, ENPP6, RBP4, ALDOC, PTH1R, DAAM2, KRT25, KRT28, KRT27, LAMB2, PROCR, SPP1, PLAT, GPD1, PCDH12, NCKAP1L, CD5L, KRT35, KRT32, ACPP,…	1192	2811	18224	1.36515	3.52e-05	3.91e-06	0.000105
GOTERM_BP_DIRECT	GO:0014068~positive regulation of phosphatidylinositol 3-kinase signaling	19	1.52979	1.22e-07	SELP, FLT1, FGR, PDGFB, KIT, HGF, DCN, PRR5L, KDR, LEP, UNC5B, FYN, AGT, TEK, NTRK2, PDGFRA, PDGFRB, PDGFD, MYOC	1107	65	16792	4.43399	0.000511	3.93e-05	0.000228
GOTERM_BP_DIRECT	GO:0009612~response to mechanical stimulus	18	1.44928	1.45e-07	PTGER4, TNC, POSTN, BDKRB2, FOSB, DCN, KCNA5, GLI2, KCNK2, BTG2, ETS1, PTK2B, PTCH1, THBS1, CLCN6, ANGPT2, PIEZO2, KALRN	1107	59	16792	4.62781	0.000605	4.32e-05	0.00027
GOTERM_BP_DIRECT	GO:0002576~platelet degranulation	24	1.93237	1.78e-07	SELP, TF, PHACTR2, A2M, PLEK, LYN, PDGFB, F13A1, F8, STXBP1, IGF2, SERPING1, HGF, MMRN1, TIMP1, ISLR, VWF, VEGFC, APOA1, CD36, PECAM1, SERPINE1, SERPINA1, THBS1	1107	103	16792	3.53451	0.000746	4.97e-05	0.000333
GOTERM_MF_DIRECT	GO:0005178~integrin binding	24	1.93237	2.43e-07	ICAM1, TNXB, LYN, ICAM2, LTBP4, DMP1, FBN1, VTN, COL16A1, COL5A1, KDR, NOV, VCAM1, VWF, FBLN1, WISP2, LAMB2, WISP1, FBLN5, SEMA7A, THBS1, GPNMB, DST, CYR61	1109	105	16881	3.47927	0.00028	7.01e-05	0.000391
GOTERM_BP_DIRECT	GO:0007165~signal transduction	121	9.74235	3.83e-07	FGF18, CRABP1, FST, TNFSF15, PDE3B, FGF13, SHE, IL17RD, CD48, UNC5B, STARD8, PITPNC1, AFDN, RAPGEF3, FAS, CASKIN1, MAGI3, C5AR1, PTPRM, IRS1, PLAUR, VEGFC, TNFAIP6, NPC1, THBD, CD34, DLL4, REM2, RIPK3, PDGFRB, CLEC5A, KALRN, ITGAL, ELK3, VDR, TEK, ADRA2A, RTKN2, HLA-DOA, TRAF5, MRC1, GABRE, EPAS1, CREBBP, MRC2, NR4A2, BMX, NR4A1, SFRP5, SALL2, CBLB, TNFSF10, RGS1, SARM1, PLCG1, LVRN, ANTXR1, CLCN…	1107	1161	16792	1.58091	0.00160188	0.0001	0.000715
GOTERM_BP_DIRECT	GO:0001666~response to hypoxia	31	2.49597	8.44e-07	ACVRL1, POSTN, KCNA5, MMP2, VCAM1, MTHFR, PTK2B, HMOX1, TEK, CYGB, THBS1, ANGPT2, PLAT, EGR1, RAMP2, BMP2, CYP1A1, EPAS1, CREBBP, NR4A2, APOLD1, SMAD3, ADIPOQ, SOD3, LEP, VEGFC, ADM, ETS1, ABAT, RYR2, ENG	1107	172	16792	2.73393	0.00352573	0.000208	0.001576
GOTERM_BP_DIRECT	GO:0010595~positive regulation of endothelial cell migration	15	1.20773	8.71e-07	BMP4, SASH1, NRP1, ROCK2, EDN1, KDR, PTK2B, ETS1, AGT, TEK, SCARB1, ATOH8, THBS1, ADGRA2, ANGPT4	1107	46	16792	4.94639	0.00364019	0.000203	0.00162725
GOTERM_BP_DIRECT	GO:0032496~response to lipopolysaccharide	30	2.41546	9.56e-07	PTGS2, EDN1, CXCL2, TLR4, TIMP4, DCN, VCAM1, FOS, PTGES, FMO1, IL10RA, CSF2RB, FAS, LBP, LOXL1, SELP, PTGER2, C5AR1, CYP1A1, PTGER4, GJB6, PTGFR, IFNAR1, PCK1, TNFRSF10B, THBD, ADM, CXCL13, KCNJ8, SELE	1107	164	16792	2.7748	0.0039925	0.000211	0.00178506
GOTERM_MF_DIRECT	GO:0005518~collagen binding	17	1.36876	1.02e-06	COCH, PDGFB, SMAD7, MRC2, SMAD3, NID1, VTN, DCN, COL5A3, LRRC15, DDR2, ABI3BP, PCOLCE, PCOLCE2, CTSL, VWF, ANTXR1	1109	60	16881	4.31285	0.00117661	0.000235	0.00164127
GOTERM_CC_DIRECT	GO:0030027~lamellipodium	29	2.33494	1.58e-06	ABLIM1, ABLIM3, ABI3, KITLG, ITSN1, APBB1IP, RAB3IP, DYSF, TIAM2, PTK2B, FAT1, PLEKHG5, PKD2, PSTPIP1, RAPGEF3, FGD5, PLXND1, PTPRM, PODXL, RAPH1, EPHA2, ARHGAP31, PLCG1, CARMIL1, AMOT, MCC, APBB2, ARAP3, PARVB	1192	160	18224	2.77106	0.000756	7.56e-05	0.00225635
GOTERM_MF_DIRECT	GO:0001077~transcriptional activator activity, RNA polymerase II core promoter proximal region sequence-specific binding	37	2.97907	1.85e-06	ELF4, GLIS2, MITF, ELK3, GLI2, FOS, FLI1, HOXA5, CREB3L2, HOXA10, ETV1, SOX18, NFATC2, RUNX2, EGR1, EPAS1, MAFB, KLF13, NR4A2, LEF1, NR4A1, KLF15, FOSB, NR4A3, DLX3, EBF4, MEOX2, HOXC13, EBF3, MEOX1, EBF2, HEYL, SIX1, EBF1, IRF4, NR5A2, KLF4	1109	236	16881	2.38647	0.0021308	0.000355	0.0029737
GOTERM_CC_DIRECT	GO:0005604~basement membrane	19	1.52979	2.52e-06	MATN2, TNC, FBN1, NID1, VTN, COL5A1, MMRN2, TIMP1, FBLN1, EGFLAM, HMCN1, LAMB2, SERPINF1, ADAMTS1, LAMC1, THBS2, DST, LOXL1, VWA2	1192	79	18224	3.677	0.00120949	0.00011	0.00360987
GOTERM_BP_DIRECT	GO:0050728~negative regulation of inflammatory response	19	1.52979	2.8e-06	FFAR4, PTGER4, SOCS3, SMAD3, RORA, HGF, NLRP3, ADIPOQ, NOV, TNFAIP6, TNFRSF1B, APOA1, SERPINF1, ETS1, APOE, AOAH, TEK, TNFAIP3, KLF4	1107	79	16792	3.64822	0.0116419	0.000585	0.00522512
GOTERM_MF_DIRECT	GO:0050840~extracellular matrix binding	11	0.885668	2.87e-06	FBLN2, SPOCK2, OLFML2B, DMP1, ADAMTS15, VTN, DCN, THBS1, COL11A1, SPP1, CYR61	1109	26	16881	6.44	0.003307	0.000473	0.00461786
GOTERM_BP_DIRECT	GO:0043410~positive regulation of MAPK cascade	19	1.52979	4.09e-06	BMP2, IL6, FLT1, PDGFB, IGF2, KIT, IL6R, KDR, LEP, LIF, OSM, TRIM5, TNFRSF1B, CDON, NTRK2, FAS, KSR1, IGFBP3, IGFBP4	1107	81	16792	3.55814	0.0169898	0.000816	0.00764592
GOTERM_BP_DIRECT	GO:0035556~intracellular signal transduction	52	4.1868	5.32e-06	ADCY4, ADCY2, NUAK1, PREX1, ADCY5, PREX2, EDN1, ITSN1, BTK, PRKAR2B, RASA4B, GCOM1, PKN3, TIAM2, HMOX1, GUCY1A3, RAPGEF3, AKT3, ARHGEF3, ARHGEF2, MAGI3, MLXIPL, PRKCH, C8ORF44-SGK3, DAPK1, ASB9, TNS1, GUCY1B3, KSR1, LCP2, KALRN, MKNK1, AKAP13, KIT, PLCL2, CORO2A, MAP3K3, SH2B2, NIM1K, SPSB1, BMX, NPR1, ARHGAP45, GUCY2C, CCDC68, ICK, PLCG1, DUSP1, FYN, RGS6, APBB2, IGFBP5	1107	403	16792	1.95728	0.0219999	0.00101065	0.00992577
GOTERM_BP_DIRECT	GO:0048661~positive regulation of smooth muscle cell proliferation	16	1.28824	5.55e-06	BMP4, IL6, PTGS2, PDGFB, EDN1, IL6R, NR4A3, CDH13, S1PR1, EREG, HMOX1, TGM2, PDGFRB, PDGFD, THBS1, PTAFR	1107	60	16792	4.04505	0.0229422	0.0010086	0.0103558
GOTERM_BP_DIRECT	GO:0018146~keratan sulfate biosynthetic process	11	0.885668	6.48e-06	ST3GAL1, FMOD, OGN, OMD, ST3GAL2, KERA, B3GNT4, CHST2, B3GNT3, PRELP, CHST1	1107	28	16792	5.95922	0.0267575	0.00112945	0.0121015
GOTERM_BP_DIRECT	GO:0018108~peptidyl-tyrosine phosphorylation	27	2.17391	7.3e-06	FGF18, PDGFB, FGR, PEAK1, ABI3, KIT, FES, DDR2, BTK, PTK2B, TEK, CSF2RB, TIE1, FLT1, LYN, HCK, EFEMP1, FGF22, EPHA2, KDR, EPHA3, EREG, FYN, NTRK2, PDGFRA, PDGFRB, MERTK	1107	153	16792	2.67687	0.0300866	0.00122119	0.0136302
GOTERM_CC_DIRECT	GO:0043235~receptor complex	24	1.93237	7.32e-06	PTPRB, RAMP2, NRP1, FLT1, LDLR, LEPR, ADCYAP1R1, PTH1R, ITGB4, SMAD3, NPR1, NOTCH2, VDR, LRP1, IL4R, NTRK2, ADRA2A, LRP6, LOXL4, LRP8, PLA2R1, ENG, GHR, CD200R1	1192	127	18224	2.88918	0.00350507	0.000293	0.010473
GOTERM_BP_DIRECT	GO:0016477~cell migration	29	2.33494	7.71e-06	FGR, PEAK1, ENPEP, S1PR1, HOXA5, FAT1, PSTPIP1, ADAMTS12, NFATC2, THBS1, FMNL3, ERG, FLT1, PODXL, SNAI1, COL5A1, EPHA2, EPHA3, ELMO1, PLCG1, FYN, CARMIL1, FOXE1, PDGFRB, LAMC1, BAMBI, ENG, LCP1, SRMS	1107	172	16792	2.55755	0.0317506	0.00124021	0.0143963
GOTERM_CC_DIRECT	GO:0031093~platelet alpha granule lumen	15	1.20773	8.31e-06	A2M, PDGFB, F13A1, F8, IGF2, SERPING1, HGF, MMRN1, TIMP1, ISLR, VEGFC, VWF, SERPINE1, SERPINA1, THBS1	1192	55	18224	4.16962	0.00398069	0.000307	0.0118968
GOTERM_BP_DIRECT	GO:0001501~skeletal system development	25	2.01288	9.54e-06	AEBP1, PTH1R, POSTN, GLI2, GJA5, VDR, COL9A2, TEAD4, HOXA10, COL12A1, BMP2, BMP1, CMKLR1, FBN1, IGF2, COL5A2, EPHA2, PRELP, SHOX2, HOXC10, RASSF2, BMP7, CHRD, IGFBP4, CDH11	1107	137	16792	2.76805	0.0391207	0.00147693	0.0178053
GOTERM_BP_DIRECT	GO:0007267~cell-cell signaling	37	2.97907	1.1e-05	DHH, FGF18, NRP1, CCR1, EDN1, FGF13, NMB, ENPEP, GJA4, CCL26, NOV, WISP2, WISP1, CCL21, AGT, FAT1, TEK, SEMA3B, AFDN, PCSK5, CYR61, BMP2, TBX5, TNFSF9, CCL16, GJB2, TNFAIP6, TNFSF10, CD86, ADM, EREG, CCR5, STAB1, SEMA4F, CXCL13, LVRN, MERTK	1107	254	16792	2.20965	0.0450314	0.00164425	0.020558
GOTERM_CC_DIRECT	GO:0045121~membrane raft	32	2.57649	1.16e-05	ADCY2, KCNA5, BTK, CD48, PRKAR2B, TNFRSF1B, S1PR1, UNC5B, MARVELD1, HPSE, PTK2B, TEK, RTN4RL2, FAS, PPP2R1B, ICAM1, LYN, PODXL, RFTN2, RFTN1, KDR, NPC1, CBLB, CD55, CD36, FYN, PECAM1, SULF1, ACE2, CNTN1, SELE, CD14	1192	206	18224	2.37493	0.00553556	0.000396	0.0165563
GOTERM_BP_DIRECT	GO:0001558~regulation of cell growth	18	1.44928	1.42e-05	LTBP4, SPOCK1, LMX1A, C8ORF44-SGK3, ARHGEF11, NOV, EPB41L3, AGTR1, WISP2, WISP1, FAM107A, AGT, FBLN5, HTRA4, IGFBP3, IGFBP4, IGFBP5, CYR61	1107	80	16792	3.41301	0.0576555	0.00204564	0.0264946
GOTERM_BP_DIRECT	GO:0045429~positive regulation of nitric oxide biosynthetic process	13	1.0467	1.43e-05	ICAM1, IL6, NOS1AP, PTGS2, PTK2B, AGT, EDN1, PKD2, SMAD3, TLR4, PTX3, KLF2, KLF4	1107	43	16792	4.58595	0.0579578	0.00198819	0.0266378
GOTERM_CC_DIRECT	GO:0005901~caveola	16	1.28824	1.45e-05	PTGS2, NOS1AP, ADCYAP1R1, HCK, PLVAP, KCNA5, IRS1, CDH13, HMOX1, LRP6, PTCH1, NOS3, LRP8, SCARB1, SELE, LIPE	1192	65	18224	3.76335	0.00693892	0.000464	0.0207678
GOTERM_BP_DIRECT	GO:0060326~cell chemotaxis	16	1.28824	1.58e-05	C5AR1, PDGFB, CXCL2, LEF1, KIT, HGF, CCL16, EPHA2, NOV, VCAM1, AGTR1, CCL21, PDGFRA, PDGFRB, ENG, BIN2	1107	65	16792	3.73389	0.0641618	0.00213683	0.0295853
GOTERM_BP_DIRECT	GO:0002040~sprouting angiogenesis	10	0.805153	1.76e-05	CDH13, RAMP2, NRP1, PTK2B, TEK, LEF1, THBS1, ADGRA2, ENG, RNF213	1107	25	16792	6.06757	0.07102	0.00229948	0.0328663
GOTERM_BP_DIRECT	GO:0006955~immune response	52	4.1868	1.81e-05	PXDN, IL16, TNFSF15, TLR4, VTN, ZEB1, MBP, IL4R, SEMA7A, MS4A2, FAS, CIITA, C5AR1, PTGER4, CMKLR1, ACKR2, WAS, OSM, SERPINB9, CD86, CD36, TNFRSF10B, CCR5, PTAFR, LCP2, IL1R1, CYSLTR2, ENPP2, C3, CCR1, ENDOU, CXCL2, C1R, OAS2, CCL26, LIF, TNFRSF1B, CCL21, OTUD7A, NRROS, HLA-DOA, THBS1, IL6, TCF7, SMAD6, SMAD3, TNFSF9, CCL16, TNFSF10, RGS1, CXCL13, ETS1	1107	421	16792	1.8736	0.0731443	0.00229909	0.0338875
GOTERM_BP_DIRECT	GO:0045765~regulation of angiogenesis	11	0.885668	1.83e-05	LEP, IL6, ENPP2, CXCL13, ETS1, PTK2B, HMOX1, PLXND1, GPNMB, ADGRA2, EPHA2	1107	31	16792	5.38252	0.0735825	0.00224543	0.0340985
GOTERM_BP_DIRECT	GO:0043552~positive regulation of phosphatidylinositol 3-kinase activity	11	0.885668	1.83e-05	FLT1, PDGFB, LYN, FGR, CCL21, PTK2B, TEK, PDGFRA, PDGFRB, KIT, IRS1	1107	31	16792	5.38252	0.0735825	0.00224543	0.0340985
GOTERM_BP_DIRECT	GO:0045944~positive regulation of transcription from RNA polymerase II promoter	99	7.97101	1.94e-05	RNASEL, EDN1, TLR4, RORA, NLRC5, FLI1, S1PR1, SERPINE1, CREB3L2, PID1, CIITA, MLXIPL, CHP2, GRHL3, HHEX, SIX1, RGCC, SLC40A1, ELK3, LIF, TAL1, VDR, HOXA5, HOXA10, ARNTL2, BMP4, MAFF, BMP2, EPAS1, SMAD7, KLF13, MAFB, CREBBP, NR4A2, NR4A1, SMAD3, NR4A3, KLF15, HGF, TET2, DLX3, SHOX2, ATF3, EBF4, EBF3, ETS1, EBF2, EBF1, BMP7, KLF2, ENG, KLF4, ACVRL1, ELF4, EZH1, ELF5, MITF, ZEB1, GLI2, FOS, TMEM173,…	1107	981	16792	1.53081	0.0778005	0.00231143	0.036134
GOTERM_MF_DIRECT	GO:0008083~growth factor activity	27	2.17391	1.96e-05	FGF18, PDGFB, CSF1, ENDOU, KITLG, FGF13, TIMP1, LIF, NOV, OGN, AGT, PDGFD, THPO, BMP4, BMP2, IL6, BMP1, EFEMP1, FGF22, IGF2, HGF, LEP, OSM, VEGFC, AMBN, EREG, BMP7	1109	162	16881	2.53697	0.0223809	0.0028254	0.031551
GOTERM_MF_DIRECT	GO:0030169~low-density lipoprotein particle binding	8	0.644122	2.08e-05	CDH13, MSR1, CD36, LDLR, STAB1, SCARB1, COLEC12, THBS1	1109	15	16881	8.1183	0.0236749	0.00265864	0.0333969
GOTERM_MF_DIRECT	GO:0005161~platelet-derived growth factor receptor binding	8	0.644122	2.08e-05	PTPRJ, IL1R1, PDGFB, LYN, PDGFRA, ERN1, PDGFRB, PDGFD	1109	15	16881	8.1183	0.0236749	0.00265864	0.0333969
GOTERM_BP_DIRECT	GO:0035584~calcium-mediated signaling using intracellular calcium source	9	0.724638	2.13e-05	VCAM1, DMTN, SELP, TENM2, NTRK2, RYR2, PTGFR, HOMER2, KDR	1107	20	16792	6.82602	0.0852668	0.00247257	0.03976
GOTERM_CC_DIRECT	GO:0005581~collagen trimer	19	1.52979	2.4e-05	MSR1, COLEC12, ADIPOQ, COL5A2, COL5A1, PCOLCE, C1QTNF9, TIMP1, C1QTNF7, COL9A2, CD36, COL6A6, COL6A5, FCN2, COL27A1, COL6A2, COL12A1, COL11A1, C1QTNF3-AMACR	1192	92	18224	3.15743	0.0114319	0.000718	0.0342904
GOTERM_CC_DIRECT	GO:0016021~integral component of membrane	401	32.2866	2.42e-05	PEAR1, SLC9A5, SERTM1, VTCN1, L1CAM, ITSN1, FRRS1L, TMEM140, AGTR1, MAP3K9, KCNK6, FAS, ADAM8, PTPRJ, PTPRM, F8, PTPRS, COLEC12, PLAUR, NPC1, RYR2, ADAMTS1, PMP22, GGCX, DCBLD1, IL1R1, RTP4, PTH1R, KIAA1549L, DAPL1, DAGLA, SLC29A4, SYBU, HLA-DOA, SPNS2, ACER2, ACER1, PCDH12, GAS1, PCDH17, GUCY2C, KCNK2, ACPP, PCDH18, SYNE3, KCNJ8, AVPR1A, APOL6, TMEM119, MSR1, CACHD1, LDLR, TRPV2, ATP10D, LRRC15,…	1192	5163	18224	1.18743	0.0115705	0.000684	0.0347085
GOTERM_MF_DIRECT	GO:0005085~guanyl-nucleotide exchange factor activity	22	1.77134	2.51e-05	NGEF, OBSCN, ARHGEF3, ARHGEF2, RASGEF1B, AKAP13, ITSN1, DOCK5, ELMO1, ARHGEF11, SH2D3C, TIAM2, RINL, RASGRF2, RASGRP3, PLEKHG5, TBXA2R, RAPGEF3, FGD5, DOCK10, DOCK11, KALRN	1109	118	16881	2.83797	0.0285877	0.00289622	0.0404269
GOTERM_BP_DIRECT	GO:0030509~BMP signaling pathway	17	1.36876	2.85e-05	BMP4, EGR1, BMP2, SMAD9, ACVRL1, BMP1, SMAD7, SMAD6, LEF1, DSG4, CHRDL1, RYR2, TMEM100, BMP7, RUNX2, ENG, TOB1	1107	76	16792	3.39305	0.112411	0.00321768	0.0531951
GOTERM_BP_DIRECT	GO:0042127~regulation of cell proliferation	29	2.33494	3.08e-05	FGR, NUAK1, TNC, CXCL2, KIT, FES, BTK, TAL1, AGTR1, TNFRSF1B, PTK2B, AGT, IL4R, PKD2, FAS, TCF7, ARHGEF2, PTGER2, BMX, C8ORF44-SGK3, GUCY2C, HHEX, TNFRSF10B, CXCL13, FYN, ACE2, NR5A2, ENG, SRMS	1107	185	16792	2.37783	0.121122	0.00339185	0.0575938
GOTERM_BP_DIRECT	GO:0007275~multicellular organism development	60	4.83092	3.17e-05	CRABP1, LTBP4, LEPR, MITF, FES, SPRY4, DAB2, PDGFD, WNT10B, ZNF541, BST1, ENC1, CHST2, PIM1, ACKR2, OSM, TNFRSF10B, SERPINF1, WNT11, EMP1, DHH, TSHZ3, SLC2A14, MRAS, PCOLCE, MFRP, PAQR5, LIF, TCP11, TNFRSF1B, HOXA5, HOXA10, WIPF3, HOXA9, DOPEY2, THPO, OBSCN, ERG, BMP1, IGF2, FZD2, FZD4, EPHA2, SFRP5, NOTCH2, MICALCL, ICK, FZD10, EBF4, MEOX2, HOXB8, MEOX1, EBF3, EBF2, NOTCH4, DLX4, EBF1, SFRP4, ID…	1107	521	16792	1.7469	0.124197	0.00339458	0.0591567
GOTERM_MF_DIRECT	GO:0005089~Rho guanyl-nucleotide exchange factor activity	17	1.36876	3.24e-05	NGEF, OBSCN, ARHGEF3, ARHGEF2, PREX1, PREX2, AKAP13, ARHGEF15, ITSN1, ARHGEF10, ARHGEF11, TIAM2, RASGRF2, PLEKHG5, FGD5, DOCK11, KALRN	1109	77	16881	3.36066	0.0367081	0.00339412	0.0521245
GOTERM_BP_DIRECT	GO:1902042~negative regulation of extrinsic apoptotic signaling pathway via death domain receptors	11	0.885668	3.38e-05	ICAM1, ARHGEF2, TNFSF10, TNFRSF10B, HMOX1, SERPINE1, NOS3, FAS, HGF, TNFAIP3, DAPK1	1107	33	16792	5.05631	0.131798	0.00352703	0.0630438
GOTERM_BP_DIRECT	GO:0071526~semaphorin-plexin signaling pathway	11	0.885668	3.38e-05	SEMA6A, SEMA6B, NRP1, SEMA6D, SEMA3G, SEMA4F, PLXNA2, SEMA7A, SEMA3D, SEMA3B, PLXND1	1107	33	16792	5.05631	0.131798	0.00352703	0.0630438
GOTERM_MF_DIRECT	GO:0045499~chemorepellent activity	10	0.805153	3.48e-05	FLRT2, SEMA6A, SEMA6B, APOA1, SEMA6D, SEMA3G, SEMA4F, SEMA7A, SEMA3D, SEMA3B	1109	27	16881	5.63771	0.0394183	0.00334574	0.0560502
GOTERM_CC_DIRECT	GO:0005911~cell-cell junction	27	2.17391	5.29e-05	CADM3, TLN2, KIT, CDSN, AQP3, CDH5, FAT1, KRT8, PLEKHG5, TEK, PKD2, HEG1, AFDN, PTPRJ, F11R, FLRT2, MAGI3, PTPRM, PRKCH, PCDH12, FZD4, WAS, EPB41L3, PLCG1, TENM2, PDZD2, LCP2	1192	172	18224	2.39995	0.0250752	0.00140984	0.075721
GOTERM_MF_DIRECT	GO:0005088~Ras guanyl-nucleotide exchange factor activity	21	1.69082	5.47e-05	FGF18, IL2RB, SPTBN5, PDGFB, RASGEF1B, KITLG, FGF22, KIT, IRS1, NCAM1, RASGRF2, RASGRP3, EREG, FYN, TEK, PDGFRA, GFRA1, SPTBN1, PDGFRB, CSF2RB, GFRA2	1109	115	16881	2.77964	0.0611356	0.00484088	0.0879078
GOTERM_BP_DIRECT	GO:0042060~wound healing	17	1.36876	5.53e-05	DCBLD2, IL6, CCM2L, TNC, SMAD3, GRHL3, ELK3, DCN, TIMP1, EREG, PECAM1, SERPINB2, PDGFRA, TFF3, PDGFRB, SCARB1, ENG	1107	80	16792	3.2234	0.206618	0.00562921	0.103223
GOTERM_BP_DIRECT	GO:0034383~low-density lipoprotein particle clearance	6	0.483092	5.82e-05	CD36, LDLR, DGAT2, HMOX1, SCARB1, ADIPOQ	1107	8	16792	11.3767	0.216067	0.00577924	0.108564
GOTERM_BP_DIRECT	GO:0051056~regulation of small GTPase mediated signal transduction	23	1.85185	6.18e-05	NGEF, OBSCN, ARHGEF3, A2M, ARHGEF2, SIPA1L3, AKAP13, ARHGAP45, ARHGAP18, ITSN1, ARHGEF11, ARHGAP31, ARHGAP22, ARHGAP20, TIAM2, RASGRF2, STARD8, PLEKHG5, AMOT, ARAP3, RAP1GAP2, SRGAP1, KALRN	1107	134	16792	2.60362	0.228044	0.00600116	0.115426
GOTERM_BP_DIRECT	GO:0001937~negative regulation of endothelial cell proliferation	10	0.805153	6.79e-05	ACVRL1, PTPRM, APOE, RGCC, TNMD, SULF1, ATOH8, THBS1, ENG, VASH1	1107	29	16792	5.23066	0.247348	0.00643721	0.126713
GOTERM_BP_DIRECT	GO:0035924~cellular response to vascular endothelial growth factor stimulus	9	0.724638	6.94e-05	VCAM1, RAMP2, NRP1, FLT1, DLL4, ERN1, NR4A1, GAS1, KDR	1107	23	16792	5.93567	0.252014	0.00643191	0.129484
GOTERM_BP_DIRECT	GO:0070374~positive regulation of ERK1 and ERK2 cascade	27	2.17391	8.03e-05	FGF18, NRP1, FFAR4, PDGFB, CYSLTR2, CCR1, TLR4, CCL26, PTK2B, CCL21, SEMA7A, TEK, PDGFD, GPNMB, THPO, BMP4, ICAM1, BMP2, IL6, C5AR1, ACKR3, CCL16, KDR, CD36, BMPER, PDGFRA, PDGFRB	1107	175	16792	2.34035	0.28531	0.00727571	0.149774
GOTERM_BP_DIRECT	GO:0045893~positive regulation of transcription, DNA-templated	58	4.66989	8.04e-05	ACVRL1, PDGFB, ELF4, MITF, RORA, GLI2, FOS, DAB2, CREB3L2, SOX18, ATOH8, SOX17, CIITA, EGR1, MLXIPL, LEF1, MECOM, MYCN, IFNAR1, ARHGEF11, CD86, SIX1, WNT11, KMT2A, GLIS2, AFAP1L2, ELK3, SEC14L2, TAL1, AGT, ARNTL2, NFATC2, RUNX2, BMP4, KLF6, KLF7, BMP2, IL6, TBX5, CREBBP, SMAD3, FZD2, SNAI1, FZD4, TNNI2, ETS1, NOTCH4, LRP6, FOXE1, PTCH1, IRF4, KLF2, BMP7, NR5A2, BAMBI, PHF8, KLF4, TP53INP2	1107	515	16792	1.70834	0.28562	0.00713062	0.149967
GOTERM_BP_DIRECT	GO:0010596~negative regulation of endothelial cell migration	8	0.644122	8.81e-05	ACVRL1, PTPRM, SERPINF1, DLL4, STC1, DCN, THBS1, VASH1	1107	18	16792	6.74174	0.308467	0.00765482	0.164449
GOTERM_BP_DIRECT	GO:0033280~response to vitamin D	8	0.644122	8.81e-05	CYP24A1, TYR, PTGS2, STC1, TRIM25, BMP7, AQP3, SPP1	1107	18	16792	6.74174	0.308467	0.00765482	0.164449
GOTERM_BP_DIRECT	GO:0071773~cellular response to BMP stimulus	10	0.805153	9.14e-05	BMP4, BMP2, SMAD9, ACVRL1, HEYL, TNMD, TMEM100, ADAMTS12, BMP7, RUNX2	1107	30	16792	5.05631	0.317752	0.00777294	0.17047
GOTERM_BP_DIRECT	GO:2000379~positive regulation of reactive oxygen species metabolic process	10	0.805153	9.14e-05	LEP, PID1, AGTR1, CD36, PDGFB, AGT, RIPK3, ACE2, PDGFRB, THBS1	1107	30	16792	5.05631	0.317752	0.00777294	0.17047
GOTERM_BP_DIRECT	GO:0003198~epithelial to mesenchymal transition involved in endocardial cushion formation	7	0.563607	9.24e-05	MSX2, BMP4, HEY1, HEYL, TMEM100, SNAI1, ENG	1107	13	16792	8.16788	0.320814	0.00770734	0.172473
GOTERM_BP_DIRECT	GO:0006869~lipid transport	16	1.28824	0.00011	ABCA8, SPNS2, APOA1, APOD, APOE, OSBPL6, APOBR, ANO3, APOLD1, ANO4, APOL6, ESYT1, GPIHBP1, PLTP, ABCA6, SLCO2A1	1107	76	16792	3.19346	0.368305	0.00896641	0.204758
GOTERM_BP_DIRECT	GO:0045669~positive regulation of osteoblast differentiation	14	1.12721	0.000116	BMP4, WNT10B, IL6, BMP2, ZHX3, HGF, IL6R, DDR2, MSX2, LTF, TMEM119, BMP7, RUNX2, CYR61	1107	60	16792	3.53942	0.383589	0.00926147	0.215664
GOTERM_BP_DIRECT	GO:0008360~regulation of cell shape	23	1.85185	0.000121	COCH, FMNL1, ICAM1, DMTN, FMNL3, IL6, FGR, HCK, ARHGAP18, PALMD, KIT, FES, KDR, SYNE3, EPB41L3, CDC42EP1, CSNK1E, FYN, PTK2B, WIPF3, FGD5, ARAP3, BAMBI	1107	140	16792	2.49204	0.396606	0.00948649	0.225166
GOTERM_BP_DIRECT	GO:0050900~leukocyte migration	21	1.69082	0.000134	ICAM1, ITGAL, SELP, F11R, C5AR1, LYN, PODXL, L1CAM, CD48, THBD, PROCR, PLCG1, FYN, CD34, PECAM1, TEK, FCER1G, MERTK, SELE, ANGPT2, ANGPT4	1107	122	16792	2.61104	0.429579	0.0103421	0.250182
GOTERM_BP_DIRECT	GO:0030336~negative regulation of cell migration	18	1.44928	0.000141	RECK, PTPRJ, ACVRL1, SMAD7, TBX5, ADIPOQ, ROBO1, CX3CR1, SERPINE1, SULF1, STC1, WNT11, TIE1, ARAP3, CHRD, ENG, SRGAP1, IGFBP5	1107	95	16792	2.87411	0.445111	0.0106517	0.262469
GOTERM_MF_DIRECT	GO:0004713~protein tyrosine kinase activity	22	1.77134	0.000152	FGF18, FLT1, FGR, LYN, HCK, BMX, FGF22, KIT, FES, EPHA2, KDR, BTK, EREG, PTK2B, FYN, MAP3K9, TEK, PDGFRB, CSF2RB, TIE1, MERTK, SRMS	1109	133	16881	2.5179	0.160828	0.0124462	0.244145
GOTERM_BP_DIRECT	GO:0043537~negative regulation of blood vessel endothelial cell migration	7	0.563607	0.000153	ACVRL1, APOE, RGCC, THBS1, ANGPT2, VASH1, ANGPT4	1107	14	16792	7.58446	0.472351	0.0113516	0.284869
GOTERM_BP_DIRECT	GO:0048843~negative regulation of axon extension involved in axon guidance	9	0.724638	0.000185	SEMA6A, SEMA6B, NRP1, SEMA6D, SEMA3G, SEMA4F, SEMA7A, SEMA3D, SEMA3B	1107	26	16792	5.25078	0.53922	0.0135016	0.345145
GOTERM_BP_DIRECT	GO:0019229~regulation of vasoconstriction	8	0.644122	0.000191	AGTR1, ECE1, AGT, EDN1, ADRA2A, ACE2, KCNA5, BDKRB2	1107	20	16792	6.06757	0.550487	0.0136915	0.356153
GOTERM_BP_DIRECT	GO:0009611~response to wounding	14	1.12721	0.000195	NRP1, PDGFB, CYP1A1, TNC, CCR1, ITGB4, VASH1, VWF, HHEX, ADM, CX3CR1, ID3, DST, FABP5	1107	63	16792	3.37087	0.557618	0.0137283	0.363262
GOTERM_MF_DIRECT	GO:0005044~scavenger receptor activity	12	0.966184	0.00022	MSR1, ENPP2, STAB1, ENDOU, ACKR2, COLEC12, ACKR3, CD5L, LOXL4, VTN, SCARA5, CD163	1109	48	16881	3.80546	0.224409	0.0167993	0.353658
GOTERM_BP_DIRECT	GO:0035023~regulation of Rho protein signal transduction	16	1.28824	0.000231	NGEF, ARHGEF3, OBSCN, ARHGEF2, PREX1, PREX2, AKAP13, ARHGEF15, ITSN1, ARHGEF10, ARHGEF11, TIAM2, RASGRF2, PLEKHG5, FGD5, KALRN	1107	81	16792	2.99633	0.619718	0.0159849	0.430489
GOTERM_BP_DIRECT	GO:0046888~negative regulation of hormone secretion	6	0.483092	0.000234	OSM, LIF, IL6, EDN1, NMB, ADIPOQ	1107	10	16792	9.10136	0.624578	0.0159324	0.436203
GOTERM_BP_DIRECT	GO:0003158~endothelium development	5	0.402576	0.000252	CD34, GJA4, SLC40A1, GJA5, KDR	1107	6	16792	12.6408	0.651974	0.0168798	0.469862
GOTERM_BP_DIRECT	GO:0050919~negative chemotaxis	10	0.805153	0.000264	FLRT2, SEMA6A, SEMA6B, APOA1, SEMA6D, SEMA3G, SEMA4F, SEMA7A, SEMA3D, SEMA3B	1107	34	16792	4.46145	0.66846	0.0173713	0.491413
GOTERM_BP_DIRECT	GO:0006468~protein phosphorylation	51	4.10628	0.000269	RNASEL, ACVRL1, CDK18, PDGFB, NUAK1, FES, BTK, ST3GAL1, PKN3, MAP3K9, AKT3, PIK3CG, LYN, ROCK2, PIM1, PRKCH, C8ORF44-SGK3, DAPK1, ERN1, WNT11, LRRK1, KALRN, CAMK1D, FGR, STK10, MKNK1, AKAP13, CAMKV, SBK1, PTK2B, NIM1K, OBSCN, BMP2, ERG, SMAD9, HCK, MEX3B, PDK4, BMX, NPR1, GUCY2C, CDC25B, ICK, PLK3, CSNK1E, PLK1, FYN, RASSF2, MERTK, IGFBP3, LIPE	1107	456	16792	1.69652	0.675566	0.0174349	0.501032
GOTERM_BP_DIRECT	GO:0043065~positive regulation of apoptotic process	37	2.97907	0.000355	PTGS2, HIP1R, AKAP13, ITSN1, TIAM2, HOXA5, MAP3K9, HMOX1, PLEKHG5, TGM2, FAS, BMP4, NGEF, ARHGEF3, OBSCN, IL6, BMP2, ARHGEF2, WNT10B, EEF1A2, NR4A1, ARHGEF11, TNFSF10, RASGRF2, ADM, DUSP1, NUPR1, SFRP4, RASSF2, PDGFRB, WNT11, ID3, BMP7, APBB2, IGFBP3, KALRN, CAMK1D	1107	300	16792	1.87083	0.773946	0.0226169	0.661315
GOTERM_MF_DIRECT	GO:0005201~extracellular matrix structural constituent	14	1.12721	0.000358	PXDN, FBLN1, TNXB, FBLN2, COL27A1, FBN1, FBN3, LAMC1, COL5A3, COL5A2, COL11A1, MFAP5, COL5A1, PRELP	1109	67	16881	3.18068	0.338134	0.0254635	0.573687
GOTERM_BP_DIRECT	GO:0010744~positive regulation of macrophage derived foam cell differentiation	7	0.563607	0.000363	AGTR1, LPL, MSR1, CD36, AGT, CSF1, PRKCH	1107	16	16792	6.6364	0.781461	0.0227788	0.676301
GOTERM_BP_DIRECT	GO:0001954~positive regulation of cell-matrix adhesion	8	0.644122	0.000374	CDH13, VEGFC, CD36, CCL21, PTK2B, CSF1, PLEKHA2, DISC1	1107	22	16792	5.51597	0.791115	0.0231017	0.696322
GOTERM_BP_DIRECT	GO:0006935~chemotaxis	20	1.61031	0.000384	C5AR1, CYSLTR1, CMKLR1, ENPP2, CCR1, CXCL2, NCKAP1L, ACKR2, ACKR3, L1CAM, FES, CCL16, CCL26, PLAUR, S1PR1, CCR5, CX3CR1, AMOT, PTAFR, CYR61	1107	122	16792	2.48671	0.799899	0.0233831	0.715358
GOTERM_MF_DIRECT	GO:0043394~proteoglycan binding	6	0.483092	0.000399	CTSL, FCN2, NID1, COL5A3, THBS1, COL5A1	1109	11	16881	8.30281	0.369311	0.0267499	0.640544
GOTERM_BP_DIRECT	GO:0043407~negative regulation of MAP kinase activity	10	0.805153	0.00042	PTPRJ, BMP4, SPRY1, DUSP1, LYN, APOE, UCHL1, BMP7, ADIPOQ, SPRY4	1107	36	16792	4.21359	0.827798	0.0251718	0.781858
GOTERM_BP_DIRECT	GO:0048662~negative regulation of smooth muscle cell proliferation	9	0.724638	0.000426	OGN, APOD, HMOX1, NPR1, TNFAIP3, IGFBP3, ADIPOQ, KLF4, IGFBP5	1107	29	16792	4.7076	0.831993	0.0251602	0.792775
GOTERM_BP_DIRECT	GO:0008284~positive regulation of cell proliferation	51	4.10628	0.000447	FGF18, PDGFB, EDN1, NCCRP1, PDGFD, WNT10B, LYN, MLXIPL, CHP2, LEF1, IL6R, IRS1, OSM, HOXC10, VEGFC, CD86, EREG, ADM, PDGFRA, PDGFRB, CSF1, TNC, PTH1R, NMB, KIT, TIMP1, LIF, FOLR2, HPSE2, PTK2B, ADRA2A, THBS1, RUNX2, IL6, FLT1, TBX2, ACER2, HCK, IGF2, HGF, PTGFR, WWTR1, KDR, CDC25B, LEP, ATF3, ETS1, NTRK2, AVPR1A, SP6, BAMBI	1107	466	16792	1.66012	0.845929	0.0259989	0.831099
GOTERM_MF_DIRECT	GO:0030215~semaphorin receptor binding	8	0.644122	0.000497	SEMA6A, SEMA6B, SEMA6D, SEMA3G, SEMA4F, SEMA7A, SEMA3D, SEMA3B	1109	23	16881	5.29455	0.436478	0.0313616	0.796404
GOTERM_BP_DIRECT	GO:0001938~positive regulation of endothelial cell proliferation	14	1.12721	0.000498	BMP4, BMP2, ACVRL1, NRP1, EGFL7, PDGFB, NR4A1, KDR, CCL26, VEGFC, CDH13, PPP1R16B, LRG1, TEK	1107	69	16792	3.07775	0.875823	0.0285572	0.926505
GOTERM_BP_DIRECT	GO:0007568~aging	24	1.93237	0.000517	CIITA, IL6, TRPC6, CYP1A1, PTH1R, MMP7, SERPING1, GJB6, DCN, KRT33B, TIMP1, PCK1, VCAM1, KRT25, FOS, TNFRSF1B, CD86, LRP1, SERPINF1, ADM, APOD, AGT, ABAT, IGFBP5	1107	165	16792	2.20639	0.885122	0.0292072	0.960908
GOTERM_BP_DIRECT	GO:0006898~receptor-mediated endocytosis	26	2.0934	0.000527	MRC1, MSR1, LDLR, HIP1R, ENPP2, ENDOU, ACKR2, VTN, COLEC12, CD5L, LDLRAD3, CD163, DAB2, CD36, APOA1, LRP1, FOLR2, STAB1, APOE, APOBR, LRP8, LOXL4, SCARB1, PLA2R1, SCARA5, CD14	1107	186	16792	2.12039	0.889814	0.0293654	0.979337
GOTERM_BP_DIRECT	GO:0003209~cardiac atrium morphogenesis	5	0.402576	0.000558	SHOX2, CCM2L, DLL4, HEG1, ENG	1107	7	16792	10.8349	0.903131	0.0306459	1.03623
GOTERM_BP_DIRECT	GO:0008015~blood circulation	11	0.885668	0.000565	MTHFR, ACVRL1, FLI1, ADM, MEOX2, DLL4, AVPR1A, GUCY1A3, SERPING1, GUCY1B3, BDKRB2	1107	45	16792	3.70796	0.906066	0.0306413	1.04982
GOTERM_MF_DIRECT	GO:0046934~phosphatidylinositol-4,5-bisphosphate 3-kinase activity	13	1.0467	0.000611	PIK3CG, FGF18, CD86, PDGFB, EREG, FYN, GAB1, PDGFRA, PDGFRB, KITLG, FGF22, KIT, IRS1	1109	62	16881	3.19167	0.505872	0.0364233	0.97798
GOTERM_MF_DIRECT	GO:0004714~transmembrane receptor protein tyrosine kinase activity	10	0.805153	0.00063	FLT1, NTRK2, TEK, PDGFRA, TIE1, KIT, MERTK, DDR2, EPHA2, KDR	1109	38	16881	4.00574	0.516774	0.0357103	1.00877
GOTERM_BP_DIRECT	GO:0019933~cAMP-mediated signaling	10	0.805153	0.000646	ADCY4, ADCY2, ADM, PDE2A, ADCY5, ADCYAP1R1, TGM2, PDE3A, RAPGEF3, KSR1	1107	38	16792	3.99182	0.9331	0.0345145	1.19956
GOTERM_BP_DIRECT	GO:0001657~ureteric bud development	10	0.805153	0.000646	BMP4, SPRY1, SMAD9, BMPER, SMAD7, SMAD6, SIX1, SMAD3, ROBO2, BMP7	1107	38	16792	3.99182	0.9331	0.0345145	1.19956
GOTERM_BP_DIRECT	GO:0043116~negative regulation of vascular permeability	6	0.483092	0.000658	PTPRJ, RAMP2, ADM, PDE2A, AMOT, PDE3A	1107	12	16792	7.58446	0.936401	0.0347059	1.22186
GOTERM_BP_DIRECT	GO:0030195~negative regulation of blood coagulation	6	0.483092	0.000658	THBD, CD34, APOE, EDN1, SERPINE1, VTN	1107	12	16792	7.58446	0.936401	0.0347059	1.22186
GOTERM_BP_DIRECT	GO:0001503~ossification	15	1.20773	0.000671	BMP1, DMP1, IGF2, DDR2, COL5A2, CHRDL1, RASSF2, LTF, STC1, TMEM119, BMP7, COL11A1, RUNX2, SPP1, CDH11	1107	80	16792	2.84417	0.939825	0.0349505	1.24625
GOTERM_BP_DIRECT	GO:0007229~integrin-mediated signaling pathway	17	1.36876	0.000715	ADAMTS18, ITGAL, PLEK, FGR, HCK, ITGB4, COL16A1, FBLN1, DAB2, APOA1, PTK2B, SEMA7A, FCER1G, ADAMTS1, ADAM8, ADAM12, DST	1107	99	16792	2.60476	0.949776	0.0367003	1.32587
GOTERM_BP_DIRECT	GO:0050727~regulation of inflammatory response	13	1.0467	0.000732	AGTR1, IL1R1, PTGS2, LYN, SLC7A2, SEMA7A, HCK, ACE2, OTUD7A, FABP4, ADAMTS12, TNFAIP3, SELE	1107	63	16792	3.1301	0.953356	0.0371351	1.35843
GOTERM_BP_DIRECT	GO:0007411~axon guidance	23	1.85185	0.000749	MATN2, FLRT2, KLF7, NRP1, SPTBN5, L1CAM, NR4A3, LMX1A, GLI2, NCAM1, SEMA6A, LAMB2, ROBO1, SEMA4F, FYN, TENM2, ETV1, SPTBN1, ROBO2, SEMA3B, APBB2, BMP7, TUBB3	1107	159	16792	2.19425	0.95657	0.0375291	1.38985
GOTERM_BP_DIRECT	GO:0001935~endothelial cell proliferation	7	0.563607	0.000751	APOA1, CD34, HMOX1, TEK, ERN1, SCARB1, ANGPT4	1107	18	16792	5.89903	0.95698	0.0371953	1.39402
GOTERM_CC_DIRECT	GO:0005667~transcription factor complex	26	2.0934	0.00082	E2F2, ZEB1, TCF7L1, FOS, TAL1, HOXA10, HOXA9, ARNTL2, SOX17, RUNX2, TCF7, SMAD9, EPAS1, ZNF541, SMAD7, TBX2, MAFB, SMAD6, MLXIPL, SMAD3, LEF1, NR4A1, NR4A3, WWTR1, ETS1, SIX1	1192	193	18224	2.0596	0.325467	0.0205096	1.16759
GOTERM_BP_DIRECT	GO:0032355~response to estradiol	16	1.28824	0.00084	RAMP2, DHH, PTGS2, OPRL1, ADCYAP1R1, POSTN, PTGFR, GJB2, LEP, DUSP1, ETS1, PDGFRB, PTCH1, BMP7, NCOR2, GHR	1107	91	16792	2.66706	0.97027	0.0409886	1.55647
GOTERM_BP_DIRECT	GO:0030574~collagen catabolic process	13	1.0467	0.000848	CTSL, COL6A6, COL6A5, MRC2, COL6A2, MMP7, COL12A1, COL5A3, ADAMTS2, MMP2, COL5A2, COL11A1, COL5A1	1107	64	16792	3.08119	0.971292	0.040911	1.57183
GOTERM_MF_DIRECT	GO:0043565~sequence-specific DNA binding	54	4.34783	0.000861	ELF4, ELF5, RORA, GLI2, FOS, FLI1, SOX17, DISC1, EGR1, SOX13, FOXN1, LEF1, DMRT2, GRHL3, FOSB, NLRP3, HOXC10, HHEX, HOXC13, SIX1, PRDM5, ELK3, TCF7L1, MSX2, VDR, HOXA5, HOXA10, HOXA9, ETV1, LHX6, MAFF, ERG, TCF7, EPAS1, TBX2, TBX5, NR4A2, SMAD3, NR4A1, NR4A3, FOXP2, SHOX2, DLX3, SALL2, ATF3, MEOX2, HOXB8, ETS1, MEOX1, DLX4, FOXE1, IRF4, KLF2, NR5A2	1109	518	16881	1.58683	0.629707	0.0462061	1.37545
GOTERM_CC_DIRECT	GO:0005884~actin filament	13	1.0467	0.000916	DMTN, HCK, AKAP13, ACKR2, FMN1, FYN, TEK, AIF1L, AMOT, WIPF3, SH2B2, LCP1, RCSD1	1192	65	18224	3.05772	0.35602	0.021764	1.30414
GOTERM_BP_DIRECT	GO:0046777~protein autophosphorylation	24	1.93237	0.000928	FLT1, FGR, LYN, STK10, MEX3B, HCK, PEAK1, BMX, PIM1, MKNK1, KIT, FES, DDR2, KDR, DAPK1, MAP3K3, PTK2B, MAP3K9, TEK, NTRK2, RIPK3, ERN1, PDGFRA, PDGFRB	1107	172	16792	2.11659	0.979448	0.0441669	1.71851
GOTERM_BP_DIRECT	GO:0038083~peptidyl-tyrosine autophosphorylation	10	0.805153	0.000962	LYN, FGR, FYN, PTK2B, HCK, BMX, FES, SRMS, KDR, BTK	1107	40	16792	3.79223	0.982212	0.0452568	1.78183
GOTERM_BP_DIRECT	GO:0008217~regulation of blood pressure	13	1.0467	0.000979	LEP, RAMP2, ACVRL1, PTGS2, CD34, AGT, HMOX1, EDN1, LVRN, GUCY1A3, NPR1, NOS3, GNB3	1107	65	16792	3.03379	0.983401	0.0455048	1.81214
GOTERM_BP_DIRECT	GO:0060070~canonical Wnt signaling pathway	15	1.20773	0.00098	WNT10B, TCF7, NR4A2, LEF1, SMAD3, FZD2, FZD4, TCF7L1, FZD10, LRP6, RYR2, WNT11, SOX17, KLF4, DISC1	1107	83	16792	2.74137	0.983453	0.0450388	1.81351
GOTERM_MF_DIRECT	GO:0005041~low-density lipoprotein receptor activity	6	0.483092	0.000996	CD36, LRP1, LDLR, STAB1, LRP6, LRP8	1109	13	16881	7.02546	0.683284	0.0509192	1.5901
GOTERM_BP_DIRECT	GO:2000573~positive regulation of DNA biosynthetic process	6	0.483092	0.00101168	PDGFB, PAK3, PTK2B, RGCC, PDGFRB, HGF	1107	13	16792	7.00104	0.985535	0.0459764	1.87242
GOTERM_MF_DIRECT	GO:0004016~adenylate cyclase activity	7	0.563607	0.00101882	ADCY4, ADCY2, ADCY5, GUCY1A3, NPR1, GUCY1B3, GUCY2C	1109	19	16881	5.60804	0.691587	0.0498583	1.62654
GOTERM_MF_DIRECT	GO:0008035~high-density lipoprotein particle binding	5	0.402576	0.00104332	APOA1, CD36, SCARB1, LRP8, GPIHBP1	1109	8	16881	9.51364	0.700193	0.0489536	1.66535
GOTERM_CC_DIRECT	GO:0005882~intermediate filament	18	1.44928	0.00104692	KRTAP27-1, KRT35, KRT32, KRT23, KRT33B, SLC1A4, KRT25, KRT72, KRT75, KRT28, KRT80, KRT27, KRT36, KRT40, KRT8, KRT2, KRT85, DST	1192	113	18224	2.43535	0.395157	0.0236578	1.48855
GOTERM_CC_DIRECT	GO:0005925~focal adhesion	43	3.46216	0.00105664	NRP1, TLN2, TNC, PEAK1, L1CAM, FES, DDR2, APBB1IP, SPRY4, ARHGAP22, DAB2, CDC42EP1, PROCR, PTK2B, FAT1, STARD8, TEK, AIF1L, TGM2, PARVG, ICAM1, FLRT2, ARHGEF2, FLT1, HCK, MRC2, CD99, TLE2, FZD2, EPHA2, PLAUR, TNS4, LAP3, ARHGAP31, CDH13, LRP1, TNS1, LAYN, PDGFRB, DST, ENG, PARVB, LCP1	1192	391	18224	1.68135	0.397975	0.0228022	1.50227
GOTERM_BP_DIRECT	GO:0010544~negative regulation of platelet activation	5	0.402576	0.00105712	THBD, PDGFB, APOE, PDGFRA, NOS3	1107	8	16792	9.48058	0.988043	0.0474778	1.95575
GOTERM_BP_DIRECT	GO:0032966~negative regulation of collagen biosynthetic process	5	0.402576	0.00105712	CIITA, IL6, CYGB, IL6R, ERRFI1	1107	8	16792	9.48058	0.988043	0.0474778	1.95575
GOTERM_BP_DIRECT	GO:0019934~cGMP-mediated signaling	5	0.402576	0.00105712	CD36, PDE2A, APOE, PDE9A, PDE3A	1107	8	16792	9.48058	0.988043	0.0474778	1.95575
GOTERM_BP_DIRECT	GO:0001955~blood vessel maturation	5	0.402576	0.00105712	RECK, ACVRL1, S1PR1, MMP2, CDH5	1107	8	16792	9.48058	0.988043	0.0474778	1.95575
GOTERM_BP_DIRECT	GO:0010718~positive regulation of epithelial to mesenchymal transition	9	0.724638	0.0010896	DAB2, BMP2, RGCC, SMAD3, LEF1, BAMBI, WWTR1, SNAI1, OLFM1	1107	33	16792	4.13698	0.989564	0.0483823	2.01525
GOTERM_BP_DIRECT	GO:0051897~positive regulation of protein kinase B signaling	15	1.20773	0.00110567	PTPRJ, PIK3CG, IL6, IGF2, ITSN1, LEP, CCL21, HPSE, TEK, THBS1, ADAM8, MYOC, IGFBP5, HIP1, THPO	1107	84	16792	2.70874	0.990243	0.0485639	2.04469
GOTERM_BP_DIRECT	GO:0010628~positive regulation of gene expression	32	2.57649	0.00111516	PDGFB, LDLR, LRRC32, CSF1, TNC, MITF, TLR4, KIT, VDR, CYP26B1, OLFM1, PID1, RAMP2, IL6, BMP2, NOS1AP, ROCK2, LEF1, SMAD3, PTGFR, MYCN, SERPINB9, FBLN1, CD34, DLL4, SFRP4, RGCC, NTRK2, CNTN1, WNT11, ENG, KLF4	1107	262	16792	1.85269	0.990623	0.0484624	2.06206
GOTERM_MF_DIRECT	GO:0001968~fibronectin binding	8	0.644122	0.00112111	CTSL, FBLN1, THBS1, LRRC15, IGFBP3, MYOC, PLEKHA2, IGFBP5	1109	26	16881	4.68364	0.725961	0.0504617	1.78847
GOTERM_BP_DIRECT	GO:0070373~negative regulation of ERK1 and ERK2 cascade	12	0.966184	0.00124989	LIF, SPRY1, FBLN1, ATF3, DUSP1, LYN, CNKSR3, TLR4, ERRFI1, ADIPOQ, SPRY4, KLF4	1107	58	16792	3.1384	0.994668	0.053605	2.30845
GOTERM_BP_DIRECT	GO:0022617~extracellular matrix disassembly	14	1.12721	0.00128466	A2M, BMP1, FBN1, MMP7, NID1, DCN, MMP2, TIMP1, CTSL, LAMC1, ADAM8, ENG, LCP1, SPP1	1107	76	16792	2.79428	0.995391	0.0544979	2.37194
GOTERM_CC_DIRECT	GO:0031234~extrinsic component of cytoplasmic side of plasma membrane	13	1.0467	0.00138322	RGS1, GCOM1, LYN, FGR, PTK2B, FYN, HCK, BMX, TGM3, FES, ERRFI1, SRMS, BTK	1192	68	18224	2.92282	0.485422	0.028474	1.96233
GOTERM_BP_DIRECT	GO:0051496~positive regulation of stress fiber assembly	10	0.805153	0.00139375	APOA1, CARMIL1, RGCC, AMOT, SMAD3, WNT11, ARHGEF15, RAPGEF3, MYOC, ARHGEF10	1107	42	16792	3.61165	0.997082	0.0583997	2.57089
GOTERM_MF_DIRECT	GO:0019838~growth factor binding	8	0.644122	0.00142874	A2M, NRP1, NKD2, FLT1, DUSP1, TEK, GHR, KDR	1109	27	16881	4.51017	0.807939	0.0614878	2.27395
GOTERM_MF_DIRECT	GO:0004185~serine-type carboxypeptidase activity	6	0.483092	0.00146581	SCPEP1, AEBP1, CPM, CPE, CPXM1, CPXM2	1109	14	16881	6.52364	0.815993	0.0607707	2.3323
GOTERM_BP_DIRECT	GO:0007169~transmembrane receptor protein tyrosine kinase signaling pathway	16	1.28824	0.00147327	FLT1, FGR, LYN, HCK, CSF1, BMX, BDKRB2, KIT, KDR, BTK, FYN, TEK, NTRK2, SRMS, GFRA2, LCP2	1107	96	16792	2.52815	0.997909	0.0610198	2.71566
GOTERM_BP_DIRECT	GO:0014912~negative regulation of smooth muscle cell migration	6	0.483092	0.00148886	LRP1, SEMA6D, SERPINE1, IGFBP3, ADIPOQ, IGFBP5	1107	14	16792	6.50097	0.998041	0.0610425	2.74403
GOTERM_BP_DIRECT	GO:0050892~intestinal absorption	6	0.483092	0.00148886	LEP, F11R, VDR, CD36, ADRA2A, SCARB1	1107	14	16792	6.50097	0.998041	0.0610425	2.74403
GOTERM_BP_DIRECT	GO:0030194~positive regulation of blood coagulation	6	0.483092	0.00148886	DMTN, CD36, HPSE, SERPINE1, TBXA2R, THBS1	1107	14	16792	6.50097	0.998041	0.0610425	2.74403
GOTERM_CC_DIRECT	GO:0043025~neuronal cell body	36	2.89855	0.00149944	SNCG, SNCAIP, ACVRL1, NRP1, HIP1R, UCHL1, MBP, NOV, SLC1A4, PRKAR2B, TNFRSF1B, ELOVL5, APOD, PTK2B, APOE, PDE1A, CYGB, TUBB3, OLFM1, GHR, ARHGEF2, C4A, EEF1A2, MYO1D, ENC1, SEZ6L, KCNK2, HOMER2, CYBB, LRP1, PLK3, CPE, CSNK1E, LRP6, LRP8, ZNF385A	1192	315	18224	1.74727	0.513379	0.0295654	2.12555
GOTERM_BP_DIRECT	GO:0008285~negative regulation of cell proliferation	43	3.46216	0.00154476	ACVRL1, KMT2A, PTGS2, PTH1R, ZEB1, CDH5, MSX2, LIF, VDR, SPRY1, P3H3, PTK2B, PTGES, PKD2, NOS3, GPNMB, PTPRJ, BMP4, IL6, BMP2, LYN, KLF13, TBX5, SMAD6, GJB6, SFRP5, OSM, NOTCH2, VEGFC, CDH13, BTG2, ADM, EREG, ETS1, DLL4, SFRP4, RGCC, ADAMTS1, PMP22, BMP7, IGFBP3, KLF4, TOB1	1107	396	16792	1.64713	0.99845	0.0626495	2.84564
GOTERM_MF_DIRECT	GO:0044212~transcription regulatory region DNA binding	27	2.17391	0.00165769	KMT2A, GLIS2, TCF7L1, MSX2, TAL1, FOS, CREB3L2, SOX18, SOX17, BCOR, ETV5, CIITA, TCF7, ZNF541, SMAD7, SMAD6, SMAD3, LEF1, KLF15, HHEX, SALL2, ATF3, SIX1, PRDM5, WNT11, NR5A2, KLF4	1109	213	16881	1.92953	0.852593	0.0660917	2.6338
GOTERM_MF_DIRECT	GO:0003810~protein-glutamine gamma-glutamyltransferase activity	5	0.402576	0.0017806	F13A1, TGM1, TGM2, TGM3, TGM7	1109	9	16881	8.45657	0.872117	0.0684623	2.82647
GOTERM_MF_DIRECT	GO:0017048~Rho GTPase binding	8	0.644122	0.00179843	INF2, FMNL3, ARHGEF2, PAK3, ROCK2, AKAP13, DOCK11, DAAM2	1109	28	16881	4.34909	0.874726	0.0668989	2.85439
GOTERM_BP_DIRECT	GO:0010863~positive regulation of phospholipase C activity	5	0.402576	0.00180382	FLT1, PDGFRA, PDGFRB, KIT, PTAFR	1107	9	16792	8.42718	0.999477	0.0720802	3.31531
GOTERM_BP_DIRECT	GO:0048844~artery morphogenesis	7	0.563607	0.00185233	NRP1, SMAD7, APOE, ZMIZ1, WNT11, ENG, GJA5	1107	21	16792	5.05631	0.999573	0.0732492	3.40302
GOTERM_BP_DIRECT	GO:0051894~positive regulation of focal adhesion assembly	7	0.563607	0.00185233	FMN1, PTPRJ, TEK, SMAD3, COL16A1, MYOC, KDR	1107	21	16792	5.05631	0.999573	0.0732492	3.40302
GOTERM_MF_DIRECT	GO:0001618~virus receptor activity	13	1.0467	0.00185502	NCAM1, MRC1, ICAM1, F11R, CD55, NPC1, CD86, CCR5, LDLR, ACE2, SCARB1, ANPEP, CLEC5A	1109	70	16881	2.82691	0.88266	0.0667841	2.94296
GOTERM_BP_DIRECT	GO:0071300~cellular response to retinoic acid	13	1.0467	0.00190989	LEP, WNT10B, FZD10, SERPINF1, LYN, PTK2B, TNC, CYP26B1, WNT11, FZD4, KLF4, EPHA3, PCK1	1107	70	16792	2.81709	0.999665	0.074735	3.50698
GOTERM_BP_DIRECT	GO:0043434~response to peptide hormone	10	0.805153	0.00196855	HHEX, CD55, BTG2, EREG, TEK, LRP6, TIMP4, BMP7, IRS1, TIMP1	1107	44	16792	3.44748	0.999738	0.0762309	3.61282
GOTERM_CC_DIRECT	GO:0045095~keratin filament	16	1.28824	0.00207558	KRTAP24-1, KRTAP2-1, KRT81, KRT82, KRT72, KRTAP3-1, KRT75, KRTAP12-3, KRT74, KRT80, KRTAP11-1, KRTAP3-2, KRT8, KRT2, KRT85, KRT71	1192	100	18224	2.44617	0.631132	0.0391074	2.93104
GOTERM_BP_DIRECT	GO:0002063~chondrocyte development	6	0.483092	0.00211307	SHOX2, MSX2, FGF18, SULF1, RUNX2, COL11A1	1107	15	16792	6.06757	0.999857	0.0808539	3.87314
GOTERM_BP_DIRECT	GO:0007507~heart development	24	1.93237	0.00213561	RBP4, RAMP2, BMP2, PDGFB, MICAL2, TBX5, FBN1, EDN1, AKAP13, GLI2, SHOX2, APLNR, ECE1, ADM, ROBO1, KCNJ8, GAB1, TEK, PKD2, HEG1, ID3, CACNA1C, BCOR, PCSK5	1107	183	16792	1.98937	0.99987	0.0809423	3.91367
GOTERM_BP_DIRECT	GO:0070098~chemokine-mediated signaling pathway	13	1.0467	0.0021635	CMKLR1, CCR1, CXCL2, ACKR1, ACKR2, ACKR3, CCL16, CCL26, CCR5, CCL21, CXCL13, PTK2B, CX3CR1	1107	71	16792	2.77741	0.999884	0.0812219	3.9638
GOTERM_BP_DIRECT	GO:0007160~cell-matrix adhesion	15	1.20773	0.00218206	PARVG, ITGAL, LYPD5, ITGB4, NID1, VTN, BCAM, COL5A3, VCAM1, SNED1, CD34, HPSE, FBLN5, ADAMTS12, THBS3	1107	90	16792	2.52815	0.999893	0.0811636	3.99716
GOTERM_BP_DIRECT	GO:0071356~cellular response to tumor necrosis factor	17	1.36876	0.00223982	PID1, ICAM1, GPD1, IL6, ARHGEF2, EDN1, POSTN, RORA, CCL16, CCL26, PCK1, VCAM1, CCL21, FABP4, ADAMTS12, THBS1, KLF2	1107	110	16792	2.34429	0.999916	0.0824911	4.10088
GOTERM_MF_DIRECT	GO:0008237~metallopeptidase activity	14	1.12721	0.00225982	ADAMTS18, BMP1, ADAMTSL1, ANPEP, ENPEP, MMP2, NAALAD2, CPXM1, LVRN, ACE2, ADAMTS1, ADAM8, ADAM12, ADAMTS2	1109	81	16881	2.63093	0.926523	0.0783474	3.57428
GOTERM_BP_DIRECT	GO:0048008~platelet-derived growth factor receptor signaling pathway	8	0.644122	0.00228296	PLAT, PTPRJ, NRP1, PDGFB, GAB1, PDGFRA, PDGFRB, PDGFD	1107	29	16792	4.18453	0.99993	0.0832822	4.17829
GOTERM_BP_DIRECT	GO:0045909~positive regulation of vasodilation	8	0.644122	0.00228296	SCPEP1, PTPRM, ADM, AGT, HMOX1, NOS3, GJA5, PTAFR	1107	29	16792	4.18453	0.99993	0.0832822	4.17829
GOTERM_BP_DIRECT	GO:0001755~neural crest cell migration	10	0.805153	0.00231943	SEMA6A, SEMA6B, SEMA6D, SEMA3G, SEMA4F, SEMA7A, SEMA3D, KITLG, LEF1, SEMA3B	1107	45	16792	3.37087	0.99994	0.0838274	4.24368
GOTERM_BP_DIRECT	GO:0010906~regulation of glucose metabolic process	7	0.563607	0.00240667	PDK4, TFF3, RORA, IGFBP3, ADIPOQ, IGFBP4, IGFBP5	1107	22	16792	4.82648	0.999958	0.0861017	4.3999
GOTERM_MF_DIRECT	GO:0038085~vascular endothelial growth factor binding	4	0.322061	0.00255076	NRP1, PDGFRA, PDGFRB, KDR	1109	5	16881	12.1775	0.94752	0.0854408	4.02564
GOTERM_MF_DIRECT	GO:0004957~prostaglandin E receptor activity	4	0.322061	0.00255076	PTGER2, PTGER3, PTGER4, HPGD	1109	5	16881	12.1775	0.94752	0.0854408	4.02564
GOTERM_MF_DIRECT	GO:0071813~lipoprotein particle binding	4	0.322061	0.00255076	CDH13, CD36, APOE, GPIHBP1	1109	5	16881	12.1775	0.94752	0.0854408	4.02564
GOTERM_MF_DIRECT	GO:0004715~non-membrane spanning protein tyrosine kinase activity	10	0.805153	0.00265518	LYN, FGR, FYN, PTK2B, HCK, PEAK1, BMX, FES, SRMS, BTK	1109	46	16881	3.30909	0.953493	0.0862878	4.18715
GOTERM_MF_DIRECT	GO:0003779~actin binding	32	2.57649	0.00267763	ABLIM1, DMTN, MYBPC2, TLN2, ABLIM3, SSH2, FXYD5, DAAM2, PARVG, INF2, PHACTR1, PHACTR2, FMNL3, SPTBN5, TRPC6, MICAL2, ENC1, HOMER2, WAS, SHANK3, TNNI2, FMN1, TNS4, EPB41L3, MYRIP, TNS1, CCR5, LIMCH1, SPTBN1, DST, PARVB, LCP1	1109	278	16881	1.75215	0.954685	0.0846086	4.22184
GOTERM_BP_DIRECT	GO:0051591~response to cAMP	10	0.805153	0.00271824	FOS, TYR, THBD, DUSP1, PTK2B, PFKFB1, TEK, PDE3A, FOSB, CDO1	1107	46	16792	3.29759	0.999989	0.0958934	4.95594
GOTERM_BP_DIRECT	GO:0003151~outflow tract morphogenesis	10	0.805153	0.00271824	BMP4, TBX2, HEYL, SIX1, SOX18, WNT11, SOX17, FZD2, PLXND1, GJA5	1107	46	16792	3.29759	0.999989	0.0958934	4.95594
GOTERM_CC_DIRECT	GO:0031225~anchored component of membrane	17	1.36876	0.00274552	RECK, LPL, ENPP6, CPM, LYPD5, BST1, PLAUR, CD48, NCAM1, CDH13, CD55, SEMA7A, CNTN1, RAET1L, GFRA1, CNTN3, GFRA2	1192	113	18224	2.30005	0.732774	0.0494896	3.8599
GOTERM_BP_DIRECT	GO:0050729~positive regulation of inflammatory response	13	1.0467	0.00275334	LPL, AGTR1, PDE2A, PTGER4, LDLR, ETS1, AGT, SERPINE1, TGM2, FABP4, TLR4, CCL16, CCL26	1107	73	16792	2.70132	0.99999	0.0962622	5.0184
GOTERM_BP_DIRECT	GO:0045776~negative regulation of blood pressure	8	0.644122	0.00281103	SCPEP1, VEGFC, OPRL1, ABAT, NOS3, ADIPOQ, GJA5, PTAFR	1107	30	16792	4.04505	0.999992	0.0973687	5.12095
GOTERM_BP_DIRECT	GO:0030217~T cell differentiation	8	0.644122	0.00281103	LEP, EGR1, PREX1, LEPR, DLL4, KIT, RUNX2, LFNG	1107	30	16792	4.04505	0.999992	0.0973687	5.12095
GOTERM_BP_DIRECT	GO:0042475~odontogenesis of dentin-containing tooth	11	0.885668	0.00284939	DLX3, BMP4, BMP2, AMBN, ADM, TNC, LRP6, LEF1, GLI2, BMP7, RUNX2	1107	55	16792	3.03379	0.999993	0.0978243	5.18909
GOTERM_BP_DIRECT	GO:2001214~positive regulation of vasculogenesis	5	0.402576	0.00285032	RAMP2, ADM, CD34, TMEM100, KDR	1107	10	16792	7.58446	0.999994	0.0970601	5.19074
GOTERM_BP_DIRECT	GO:0003184~pulmonary valve morphogenesis	5	0.402576	0.00285032	BMP4, NOTCH2, HEY1, SMAD6, HEYL	1107	10	16792	7.58446	0.999994	0.0970601	5.19074
GOTERM_BP_DIRECT	GO:0043534~blood vessel endothelial cell migration	5	0.402576	0.00285032	APOA1, PTK2B, AMOT, SCARB1, SOX18	1107	10	16792	7.58446	0.999994	0.0970601	5.19074
GOTERM_MF_DIRECT	GO:0005096~GTPase activator activity	32	2.57649	0.0028571	A2M, PREX1, PREX2, ARHGAP18, ARHGAP22, RASA4B, CDC42EP1, ARHGAP20, RINL, RASGRP3, TIAM2, STARD8, RAP1GAP2, TBC1D30, ERRFI1, ELMOD1, TBC1D2B, NCKAP1L, SIPA1L3, ARHGAP45, ARHGEF15, RGS16, ARHGEF11, ARHGAP31, SGSM1, RGS1, RGS5, RGS6, WNT11, ARAP3, SRGAP1, KALRN	1109	279	16881	1.74587	0.963183	0.0876366	4.49875
GOTERM_BP_DIRECT	GO:0042157~lipoprotein metabolic process	9	0.724638	0.00286413	LPL, APOA1, BMP1, LRP1, APOE, ZDHHC8, APOLD1, SCARB1, APOL6	1107	38	16792	3.59264	0.999994	0.0967224	5.21526
GOTERM_MF_DIRECT	GO:0050431~transforming growth factor beta binding	6	0.483092	0.00286449	VASN, ACVRL1, CD36, LTBP4, THBS1, ENG	1109	16	16881	5.70818	0.963497	0.0855836	4.51014
GOTERM_BP_DIRECT	GO:0060216~definitive hemopoiesis	6	0.483092	0.00290842	TAL1, KMT2A, TEK, HOXA9, MFAP5, ADAR	1107	16	16792	5.68835	0.999995	0.0973608	5.29383
GOTERM_BP_DIRECT	GO:0003203~endocardial cushion morphogenesis	6	0.483092	0.00290842	BMP2, ACVRL1, HEY1, TBX2, HEYL, ENG	1107	16	16792	5.68835	0.999995	0.0973608	5.29383
GOTERM_BP_DIRECT	GO:0033137~negative regulation of peptidyl-serine phosphorylation	7	0.563607	0.00307698	DMTN, SMAD7, RASSF2, CNKSR3, MLXIPL, BDKRB2, HGF	1107	23	16792	4.61663	0.999997	0.101901	5.59237
GOTERM_CC_DIRECT	GO:0045177~apical part of cell	13	1.0467	0.00326065	PLAT, C5AR1, LDLR, LGMN, ADGRF5, SIPA1L3, ENPEP, HOMER2, DCHS1, VASH1, VCAM1, CD36, AFDN	1192	75	18224	2.65002	0.79147	0.0564084	4.5685
GOTERM_MF_DIRECT	GO:0017147~Wnt-protein binding	8	0.644122	0.00336198	SFRP5, FZD10, SFRP4, TRABD2B, LRP6, FZD2, WLS, FZD4	1109	31	16881	3.92821	0.979478	0.0972142	5.27372
GOTERM_BP_DIRECT	GO:0030199~collagen fibril organization	9	0.724638	0.00339903	FMOD, TNXB, COL12A1, COL5A3, ADAMTS2, COL11A1, DDR2, COL5A2, COL5A1	1107	39	16792	3.50052	0.999999	0.111092	6.16027
GOTERM_BP_DIRECT	GO:0007219~Notch signaling pathway	17	1.36876	0.00353511	BMP2, TBX2, DTX1, CREBBP, TIMP4, KCNA5, SPEN, NOTCH2, HHEX, HEY1, DLL4, HEYL, NOTCH4, CNTN1, NEURL1B, TMEM100, ANGPT4	1107	115	16792	2.24236	1	0.114392	6.39925
GOTERM_BP_DIRECT	GO:0008544~epidermis development	14	1.12721	0.00359682	ACER1, FOXN1, GRHL3, WAS, CDSN, SCEL, KRT32, DCT, OVOL1, GAB1, KRT2, KRT85, FABP5, EMP1	1107	85	16792	2.49841	1	0.115383	6.50744
GOTERM_MF_DIRECT	GO:0008134~transcription factor binding	32	2.57649	0.00372291	E2F2, ENPP2, ZEB1, RORA, MSX2, FOS, TMEM173, HEY1, SOX17, BCOR, NFATC2, CSDC2, ARHGEF2, EPAS1, ZNF541, MAFB, TBX5, CREBBP, MLXIPL, PIM1, SMAD3, LEF1, FOSB, NLRP3, HHEX, ETS1, CD34, HEYL, IRF4, ID3, APBB2, NCOR2	1109	284	16881	1.71513	0.986489	0.104493	5.82412
GOTERM_BP_DIRECT	GO:0000122~negative regulation of transcription from RNA polymerase II promoter	67	5.39452	0.00380766	AEBP1, BACH2, MITF, EDN1, FST, ZEB1, GLI2, HEY1, SOX18, SOX17, EGR1, CIITA, WNT10B, MLXIPL, ZHX2, ZHX3, LEF1, TLE4, SPEN, FOSB, MSC, HHEX, CD36, BTG2, DLL4, SIX1, PRDM5, PEG3, TSHZ3, GLIS2, ZNF366, MSX2, TAL1, VDR, OVOL1, BCOR, NFATC2, BMP4, TCF7, BMP2, TBX2, SMAD7, CREBBP, NR4A2, SMAD3, NR4A3, WWTR1, SNAI1, FOXP2, SHOX2, LEP, SALL2, ATF3, PLK3, PDE2A, PLK1, TENM2, DLX4, HEYL, FOXE1, BCL6B, PTCH1…	1107	720	16792	1.41155	1	0.12081	6.87618
GOTERM_MF_DIRECT	GO:0004180~carboxypeptidase activity	6	0.483092	0.00384112	AEBP1, NAALAD2, CPM, CPE, CPXM1, ACE2	1109	17	16881	5.37241	0.988218	0.105088	6.00373
GOTERM_BP_DIRECT	GO:0048870~cell motility	7	0.563607	0.00387731	PHACTR1, CD34, ETS1, ITGB4, DST, ENG, EPHA2	1107	24	16792	4.42427	1	0.121961	6.99769
GOTERM_BP_DIRECT	GO:0002076~osteoblast development	6	0.483092	0.00389927	MSX2, PTH1R, SMAD3, GLI2, CLEC5A, RUNX2	1107	17	16792	5.35374	1	0.121698	7.03597
GOTERM_BP_DIRECT	GO:0044849~estrous cycle	6	0.483092	0.00389927	EGR1, OPRL1, HAS1, ETS1, MMP7, NCOR2	1107	17	16792	5.35374	1	0.121698	7.03597
GOTERM_BP_DIRECT	GO:0001822~kidney development	14	1.12721	0.00398822	BMP4, DCN, TET2, GLI2, AGTR1, SERPINF1, KCNJ8, AGT, OVOL1, SULF1, SIX1, ROBO2, ADAMTS1, PCSK5	1107	86	16792	2.46936	1	0.123383	7.19086
GOTERM_BP_DIRECT	GO:0071456~cellular response to hypoxia	15	1.20773	0.00400752	VASN, ICAM1, PTGS2, TRPC6, EPAS1, HMOX1, RGCC, EDN1, STC1, RORA, ADAM8, BMP7, KCNK2, PCK1, ANGPT4	1107	96	16792	2.37014	1	0.123037	7.22444
GOTERM_BP_DIRECT	GO:0031663~lipopolysaccharide-mediated signaling pathway	8	0.644122	0.00414254	LYN, HCK, SCARB1, TLR4, NOS3, LBP, CD14, PTAFR	1107	32	16792	3.79223	1	0.125996	7.45902
GOTERM_BP_DIRECT	GO:0000165~MAPK cascade	30	2.41546	0.00424254	FGF18, PDGFB, KITLG, FGF13, PLVAP, KIT, IL17RD, RASGRP3, MAP3K3, PTK2B, PAK3, TEK, CSF2RB, IL2RB, SPTBN5, FGF22, IRS1, SHANK3, NCAM1, DUSP5, RASGRF2, EREG, CCR5, FYN, PDGFRA, PDGFRB, GFRA1, SPTBN1, KSR1, GFRA2	1107	262	16792	1.7369	1	0.127914	7.63241
GOTERM_BP_DIRECT	GO:0001886~endothelial cell morphogenesis	5	0.402576	0.00424715	PECAM1, NOTCH4, TNMD, HEG1, STC1	1107	11	16792	6.89497	1	0.127132	7.64039
GOTERM_BP_DIRECT	GO:0033690~positive regulation of osteoblast proliferation	5	0.402576	0.00424715	BMP2, HPSE, LTF, TMEM119, CYR61	1107	11	16792	6.89497	1	0.127132	7.64039
GOTERM_BP_DIRECT	GO:0071560~cellular response to transforming growth factor beta stimulus	10	0.805153	0.00424716	ACVRL1, PDE2A, SMAD7, FYN, EDN1, FBN1, CX3CR1, POSTN, PDE3A, PDGFD	1107	49	16792	3.0957	1	0.126233	7.64041
GOTERM_MF_DIRECT	GO:0005515~protein binding	620	49.9195	0.00452734	A2M, PTGS2, LTBP4, MYLIP, RORA, ITSN1, TMEM140, BTK, CCDC141, AGTR1, OGN, FLI1, DIRAS3, MAP3K9, SERPINE1, FAS, ADAM8, PTPRJ, PIK3CG, MAGI3, PTPRM, CYP1A1, CRTAC1, ROCK2, F8, ZHX2, PTPRS, ZHX3, USHBP1, ESPL1, SERPING1, MECOM, PLAUR, NPC1, SERPINF1, RYR2, PMP22, DCBLD2, IL1R1, RTP4, PTH1R, ZNF227, CDC42EP1, PROCR, DUSP14, UBASH3B, SYBU, HLA-DOA, SPP1, TCF7, KLF13, KLF15, HGF, GAS1, GUCY2C, COL16A1,…	1109	8785	16881	1.07428	0.994681	0.119898	7.04005
GOTERM_MF_DIRECT	GO:0008289~lipid binding	20	1.61031	0.00473306	EPN3, FABP9, PTGS2, OSBPL6, BPIFB6, CYTH4, APOLD1, ESYT1, CD55, APOA1, CD36, APOD, PLIN1, APOE, STARD9, STARD8, APOL6, GPIHBP1, PLTP, FABP5	1109	151	16881	2.01614	0.995809	0.122216	7.34862
GOTERM_BP_DIRECT	GO:0014066~regulation of phosphatidylinositol 3-kinase signaling	13	1.0467	0.0048116	FGF18, CD86, PPP1R16B, PDGFB, EREG, FYN, GAB1, PDGFRA, PDGFRB, KITLG, FGF22, KIT, IRS1	1107	78	16792	2.52815	1	0.140812	8.61318
GOTERM_BP_DIRECT	GO:0019433~triglyceride catabolic process	7	0.563607	0.00482193	LPL, FABP9, APOA1, APOE, FABP4, FABP5, LIPE	1107	25	16792	4.2473	1	0.140118	8.6309
GOTERM_MF_DIRECT	GO:0045545~syndecan binding	4	0.322061	0.00485273	HPSE, TNC, GPNMB, CHRD	1109	6	16881	10.1479	0.996352	0.122388	7.52768
GOTERM_MF_DIRECT	GO:0019957~C-C chemokine binding	4	0.322061	0.00485273	CCR5, CCR1, ACKR1, ACKR2	1109	6	16881	10.1479	0.996352	0.122388	7.52768
GOTERM_BP_DIRECT	GO:0003081~regulation of systemic arterial blood pressure by renin-angiotensin	4	0.322061	0.004901	AGTR1, AGT, ACE2, ENPEP	1107	6	16792	10.1126	1	0.141273	8.76637
GOTERM_BP_DIRECT	GO:0070508~cholesterol import	4	0.322061	0.004901	APOA1, CD36, LDLR, SCARB1	1107	6	16792	10.1126	1	0.141273	8.76637
GOTERM_MF_DIRECT	GO:0005520~insulin-like growth factor binding	6	0.483092	0.00503472	NOV, WISP2, WISP1, HTRA4, IGFBP3, CYR61	1109	18	16881	5.07394	0.997046	0.123992	7.79938
GOTERM_BP_DIRECT	GO:0001709~cell fate determination	6	0.483092	0.00510997	NOTCH2, EBF2, CYP26B1, NOTCH4, PTCH1, PTCH2	1107	18	16792	5.05631	1	0.145849	9.12347
GOTERM_BP_DIRECT	GO:0030036~actin cytoskeleton organization	18	1.44928	0.00513132	INF2, DMTN, FMNL3, TNXB, SPTBN5, SHROOM4, MRAS, ABLIM3, SSH2, DAAM2, ELMO1, ARHGEF11, CORO2A, ADRA2A, AMOT, SH2B2, FGD5, IQSEC2	1107	130	16792	2.10031	1	0.145426	9.1599
GOTERM_BP_DIRECT	GO:0019221~cytokine-mediated signaling pathway	18	1.44928	0.00554514	FLRT2, IL6, IL2RB, SOCS3, HCK, CCR1, IL6R, KIT, DCN, LRRC15, IL17RD, EREG, IL10RA, TGM2, LRP8, RTN4RL2, SH2B2, GHR	1107	131	16792	2.08428	1	0.155179	9.86291
GOTERM_BP_DIRECT	GO:0010951~negative regulation of endopeptidase activity	17	1.36876	0.00584459	A2M, C4A, SPOCK2, C3, TIMP4, SERPING1, SPOCK1, VTN, TIMP1, SERPINB9, SERPINF1, AGT, SERPINE1, SERPINB2, SERPINB12, SERPINA1, SERPINB13	1107	121	16792	2.13117	1	0.161788	10.3684
GOTERM_BP_DIRECT	GO:0009968~negative regulation of signal transduction	8	0.644122	0.0059032	RGS1, UBASH3B, RGS5, RGS6, RGS16, PRR5L, IGFBP3, SRMS	1107	34	16792	3.56916	1	0.162209	10.467
GOTERM_BP_DIRECT	GO:0009952~anterior/posterior pattern specification	13	1.0467	0.00591809	MSX2, HOXC10, HHEX, BTG2, KMT2A, HOXA5, HOXC13, HOXB8, CDON, HOXA10, HOXA9, GLI2, PCSK5	1107	80	16792	2.46495	1	0.16153	10.4921
GOTERM_BP_DIRECT	GO:0070328~triglyceride homeostasis	7	0.563607	0.00592524	LPL, APOA1, APOE, MLXIPL, SCARB1, RORA, GPIHBP1	1107	26	16792	4.08394	1	0.160667	10.5041
GOTERM_MF_DIRECT	GO:0016849~phosphorus-oxygen lyase activity	5	0.402576	0.00596721	ADCY4, ADCY2, BST1, ADCY5, NPR1	1109	12	16881	6.34243	0.998999	0.142286	9.17979
GOTERM_BP_DIRECT	GO:0043524~negative regulation of neuron apoptotic process	18	1.44928	0.00598572	NRP1, C5AR1, GRIK2, LGMN, NR4A2, STXBP1, NR4A3, ITSN1, LRP1, UNC5B, BTG2, APOE, FYN, PTK2B, HMOX1, SIX1, NTRK2, ADAM8	1107	132	16792	2.06849	1	0.161133	10.6057
GOTERM_CC_DIRECT	GO:0031410~cytoplasmic vesicle	27	2.17391	0.00599199	DMTN, TF, NRP1, NKD2, ADGRF5, ENPEP, FES, BTK, APOA1, RINL, SYBU, MYOC, PHLDA1, F11R, ARHGEF2, C5AR1, OPRL1, MYO1D, WLS, ARRDC2, AVPR1A, LRP6, PDGFRB, ADAMTS1, DST, ADGRL4, TP53INP2	1192	235	18224	1.75656	0.944134	0.097899	8.24515
GOTERM_BP_DIRECT	GO:0030728~ovulation	5	0.402576	0.00604166	TNFAIP6, EREG, PTGS2, IL4R, HPGD	1107	12	16792	6.32039	1	0.161481	10.6996
GOTERM_BP_DIRECT	GO:0042340~keratan sulfate catabolic process	5	0.402576	0.00604166	FMOD, OGN, OMD, KERA, PRELP	1107	12	16792	6.32039	1	0.161481	10.6996
GOTERM_BP_DIRECT	GO:0007567~parturition	5	0.402576	0.00604166	MAFF, JMJD7-PLA2G4B, PTGFR, HPGD, PTAFR	1107	12	16792	6.32039	1	0.161481	10.6996
GOTERM_BP_DIRECT	GO:0050710~negative regulation of cytokine secretion	5	0.402576	0.00604166	IL6, PTGER4, FFAR4, LRRC32, RGCC	1107	12	16792	6.32039	1	0.161481	10.6996
GOTERM_BP_DIRECT	GO:0043616~keratinocyte proliferation	5	0.402576	0.00604166	CDH13, EREG, KRT2, SDR16C5, PTCH1	1107	12	16792	6.32039	1	0.161481	10.6996
GOTERM_CC_DIRECT	GO:0030175~filopodium	12	0.966184	0.00609652	VCAM1, TIAM2, FAT1, PODXL, TENM2, KITLG, FGF13, RAPGEF3, ADGRA2, RAPH1, LCP1, ACPP	1192	71	18224	2.58399	0.946885	0.096263	8.38321
GOTERM_MF_DIRECT	GO:0002020~protease binding	15	1.20773	0.00615365	A2M, IL1R1, LDLR, TIMP4, BDKRB2, KIT, MBP, TIMP1, SERPINB9, VWF, LRP1, SERPINE1, SERPINA1, SERPINB13, TNFAIP3	1109	101	16881	2.26067	0.999194	0.143459	9.45343
GOTERM_BP_DIRECT	GO:0042593~glucose homeostasis	15	1.20773	0.00633952	RBP4, IL6, LEPR, FBN1, PDK4, ADGRF5, MLXIPL, NMB, ADIPOQ, IRS1, PCK1, LEP, ADRA2A, PTCH1, IGFBP5	1107	101	16792	2.25281	1	0.167693	11.198
GOTERM_BP_DIRECT	GO:0071320~cellular response to cAMP	10	0.805153	0.00637581	PIK3CG, DMTN, GPD1, WNT10B, STC1, RAPGEF3, ADIPOQ, PTAFR, PCK1, IGFBP5	1107	52	16792	2.9171	1	0.167518	11.2586
GOTERM_BP_DIRECT	GO:0060333~interferon-gamma-mediated signaling pathway	12	0.966184	0.00644628	CIITA, NCAM1, VCAM1, ICAM1, TRIM5, HCK, TRIM25, OAS2, IRF4, TRIM62, HLA-G, PTAFR	1107	71	16792	2.56376	1	0.168161	11.376
GOTERM_BP_DIRECT	GO:0043536~positive regulation of blood vessel endothelial cell migration	6	0.483092	0.0065644	VEGFC, PDGFB, PLCG1, AMOT, THBS1, ANGPT4	1107	19	16792	4.79019	1	0.16992	11.5726
GOTERM_BP_DIRECT	GO:0007263~nitric oxide mediated signal transduction	6	0.483092	0.0065644	CD36, APOE, AGT, GUCY1A3, GUCY1B3, NOS3	1107	19	16792	4.79019	1	0.16992	11.5726
GOTERM_CC_DIRECT	GO:0032587~ruffle membrane	13	1.0467	0.00680716	PTPRJ, ARHGEF2, FGR, PLEK, HIP1R, BMX, EPHA2, SPRY4, AIF1L, PDE9A, FGD5, KSR1, LCP1	1192	82	18224	2.4238	0.962319	0.103527	9.31665
GOTERM_BP_DIRECT	GO:0050918~positive chemotaxis	8	0.644122	0.00696833	PTPRJ, BMP4, VEGFC, NRP1, PDGFB, HGF, GPNMB, CCL16	1107	35	16792	3.46718	1	0.178322	12.2416
GOTERM_BP_DIRECT	GO:0042981~regulation of apoptotic process	25	2.01288	0.00706457	EGR1, STEAP3, BMP1, NOS1AP, CREBBP, MITF, GAS1, C8ORF44-SGK3, CARD6, DAPK1, CARD10, CIDEC, TNFRSF1B, TNFRSF10B, SARM1, DUSP1, FYN, ETS1, ROBO4, FAS, BMP7, TRAF5, IGFBP3, FBXO10, HIP1	1107	213	16792	1.78039	1	0.179467	12.4003
GOTERM_MF_DIRECT	GO:0004181~metallocarboxypeptidase activity	7	0.563607	0.00708274	AEBP1, FOLH1, CPM, CPE, CPXM1, ACE2, CPXM2	1109	27	16881	3.9464	0.999726	0.160142	10.8057
GOTERM_BP_DIRECT	GO:0009653~anatomical structure morphogenesis	14	1.12721	0.00711789	FGF18, CPM, SOX13, EZH1, MLXIPL, IGF2BP2, KRT35, SFRP5, EREG, HOXC13, FAT1, FOXE1, FBN3, CYR61	1107	92	16792	2.30831	1	0.179613	12.4881
GOTERM_BP_DIRECT	GO:0009887~organ morphogenesis	14	1.12721	0.00711789	ABLIM1, BMP2, NRP1, FOXN1, TLE2, DCN, NOTCH2, VEGFC, SEMA6A, FLI1, EREG, PTCH1, LFNG, TMEM176B	1107	92	16792	2.30831	1	0.179613	12.4881
GOTERM_BP_DIRECT	GO:0048010~vascular endothelial growth factor receptor signaling pathway	12	0.966184	0.00716801	VEGFC, CYBB, NRP1, FLT1, FYN, ROCK2, PTK2B, SULF1, CYFIP2, NCKAP1L, KDR, ELMO1	1107	72	16792	2.52815	1	0.179685	12.5705
GOTERM_BP_DIRECT	GO:0031069~hair follicle morphogenesis	7	0.563607	0.00720163	KRT25, KRT27, FOXE1, TGM3, SNAI1, KRT71, IGFBP5	1107	27	16792	3.93268	1	0.179383	12.6258
GOTERM_BP_DIRECT	GO:0071222~cellular response to lipopolysaccharide	16	1.28824	0.00720772	MRC1, ICAM1, TNFRSF1B, IL6, CD86, CD36, CCR5, PLSCR4, SERPINE1, CX3CR1, TBXA2R, TLR4, LBP, NLRP3, TNFAIP3, CD14	1107	113	16792	2.14781	1	0.178466	12.6358
GOTERM_CC_DIRECT	GO:0005788~endoplasmic reticulum lumen	23	1.85185	0.0073207	ADAMTSL1, PTGS2, PDGFB, F8, COL5A3, COL16A1, COL5A2, COL5A1, PLAUR, COL9A2, APOA1, COLGALT2, FMO1, COL27A1, P4HA3, COL6A2, COL12A1, SERPINA1, PDGFD, THBS1, FKBP10, COL11A1, SPON1	1192	192	18224	1.83145	0.970603	0.107537	9.98569
GOTERM_BP_DIRECT	GO:0007166~cell surface receptor signaling pathway	30	2.41546	0.00786966	ADGRF2, IL1R1, CYSLTR1, CCR1, LEPR, ADCYAP1R1, PTH1R, EDN1, ADGRF5, TSPAN7, BDKRB2, PTK2B, AGT, ADGRE1, DTX1, NPR1, ADGRG3, CLEC1A, SEMA6A, TNFSF10, CBLB, TNFRSF10B, CD36, CCR5, CXCL13, GFRA1, MERTK, ADGRA2, CD14, ADGRL4	1107	274	16792	1.66083	1	0.192104	13.7172
GOTERM_MF_DIRECT	GO:0005021~vascular endothelial growth factor-activated receptor activity	4	0.322061	0.00807958	NRP1, FLT1, PDGFRA, KDR	1109	7	16881	8.69818	0.999914	0.177195	12.2354
GOTERM_BP_DIRECT	GO:0010886~positive regulation of cholesterol storage	4	0.322061	0.00815852	LPL, MSR1, CD36, SCARB1	1107	7	16792	8.66796	1	0.197293	14.1851
GOTERM_BP_DIRECT	GO:0045606~positive regulation of epidermal cell differentiation	4	0.322061	0.00815852	BMP4, SFRP4, PTCH1, PTCH2	1107	7	16792	8.66796	1	0.197293	14.1851
GOTERM_BP_DIRECT	GO:0002315~marginal zone B cell differentiation	4	0.322061	0.00815852	NOTCH2, MFNG, PTK2B, LFNG	1107	7	16792	8.66796	1	0.197293	14.1851
GOTERM_BP_DIRECT	GO:0002043~blood vessel endothelial cell proliferation involved in sprouting angiogenesis	4	0.322061	0.00815852	BMP4, ACVRL1, BMPER, EPHA2	1107	7	16792	8.66796	1	0.197293	14.1851
GOTERM_MF_DIRECT	GO:0017017~MAP kinase tyrosine/serine/threonine phosphatase activity	5	0.402576	0.00817672	DUSP5, DUSP2, DUSP1, DUSP14, DUSP8	1109	13	16881	5.85455	0.999923	0.175816	12.3736
GOTERM_BP_DIRECT	GO:0051926~negative regulation of calcium ion transport	5	0.402576	0.00827721	ICAM1, PTGS2, ADRA2A, STC1, NOS3	1107	13	16792	5.8342	1	0.198729	14.3767
GOTERM_BP_DIRECT	GO:0046697~decidualization	6	0.483092	0.00828575	LIF, VDR, PTGS2, STC1, SPP1, GJB2	1107	20	16792	4.55068	1	0.197788	14.3904
GOTERM_BP_DIRECT	GO:1902895~positive regulation of pri-miRNA transcription from RNA polymerase II promoter	6	0.483092	0.00828575	BMP4, FOS, BMP2, PDGFB, SMAD6, SMAD3	1107	20	16792	4.55068	1	0.197788	14.3904
GOTERM_BP_DIRECT	GO:0014911~positive regulation of smooth muscle cell migration	6	0.483092	0.00828575	NRP1, PDGFB, SEMA6D, PDGFRB, POSTN, VTN	1107	20	16792	4.55068	1	0.197788	14.3904
GOTERM_BP_DIRECT	GO:0032870~cellular response to hormone stimulus	9	0.724638	0.00840207	RAMP2, FOS, DUSP1, FFAR4, ADRA2A, AVPR1A, ROBO2, FOSB, GHR	1107	45	16792	3.03379	1	0.199151	14.5778
GOTERM_BP_DIRECT	GO:0046854~phosphatidylinositol phosphorylation	14	1.12721	0.00851114	PIK3CG, FGF18, CD86, PDGFB, EREG, FYN, GAB1, PDGFRA, PDGFRB, KITLG, FGF22, KIT, IRS1, EFR3B	1107	94	16792	2.2592	1	0.200343	14.7531
GOTERM_BP_DIRECT	GO:0042632~cholesterol homeostasis	11	0.885668	0.0086511	LPL, NPC1, APOA1, LDLR, DGAT2, APOE, FABP4, SCARB1, MYLIP, NR5A2, GPIHBP1	1107	64	16792	2.60716	1	0.202165	14.9775
GOTERM_BP_DIRECT	GO:0001569~patterning of blood vessels	7	0.563607	0.00866532	NRP1, DLL4, NOTCH4, EDN1, LEF1, PLXND1, ENG	1107	28	16792	3.79223	1	0.201348	15.0003
GOTERM_BP_DIRECT	GO:0007389~pattern specification process	7	0.563607	0.00866532	MFNG, TBX5, SIX1, GRHL3, ZEB1, GLI2, DCHS1	1107	28	16792	3.79223	1	0.201348	15.0003
GOTERM_CC_DIRECT	GO:0005905~clathrin-coated pit	10	0.805153	0.00881131	TF, RAMP2, EPN3, DAB2, LRP1, LDLR, HIP1R, ACKR3, ITSN1, SELE	1192	55	18224	2.77974	0.98571	0.124321	11.9017
GOTERM_CC_DIRECT	GO:0014069~postsynaptic density	22	1.77134	0.00903208	DMTN, ARHGEF2, LZTS1, SYNDIG1, LYN, HIP1R, GRIK2, PSD3, SPOCK1, HOMER2, SHANK3, EPB41L3, PTK2B, FYN, NTRK2, SPTBN1, PTCH1, LRP8, CACNA1C, DISC1, DLG2, KALRN	1192	184	18224	1.82798	0.987159	0.123635	12.1822
GOTERM_BP_DIRECT	GO:0001934~positive regulation of protein phosphorylation	17	1.36876	0.00924691	BMP4, BMP2, ROCK2, C3, OPRL1, IGF2, PRR5L, ADIPOQ, KDR, PLAUR, DAB2, TEK, NTRK2, GPNMB, ENG, CYR61, THPO	1107	127	16792	2.03049	1	0.212205	15.9267
GOTERM_BP_DIRECT	GO:0045786~negative regulation of cell cycle	8	0.644122	0.00951639	BMP4, BMP2, NUPR1, PTGS2, ETS1, NR4A1, BMP7, HPGD	1107	37	16792	3.27977	1	0.216516	16.3527
GOTERM_MF_DIRECT	GO:0005102~receptor binding	36	2.89855	0.00972048	DMTN, CADM3, A2M, VTCN1, C3, TNFSF15, KCNA5, CDH5, BTK, LIF, PTK2B, SERPINE1, PKD2, LBP, ANGPT2, PLAT, LPL, BMP2, LYN, HCK, BMX, TNFSF9, WIPI1, ADIPOQ, HLA-G, PLAUR, TNFSF10, CD86, RND1, ADM, TENM2, LRP6, PDGFRB, GFRA1, SRMS, IGFBP4	1109	353	16881	1.55237	0.999987	0.20184	14.5423
GOTERM_CC_DIRECT	GO:0042629~mast cell granule	6	0.483092	0.00997563	PIK3CG, LYN, NR4A3, KIT, PLA2G3, BTK	1192	21	18224	4.36817	0.991871	0.131979	13.3719
GOTERM_CC_DIRECT	GO:0030666~endocytic vesicle membrane	11	0.885668	0.0101801	MSR1, CD36, LRP1, STAB1, SCARB1, COLEC12, PTCH1, NOS3, GRIA4, WLS, CD163	1192	66	18224	2.5481	0.992639	0.130927	13.6277
GOTERM_MF_DIRECT	GO:0000978~RNA polymerase II core promoter proximal region sequence-specific DNA binding	36	2.89855	0.0105601	ELF4, MITF, ELK3, GLI2, FOS, FLI1, HOXA5, OVOL1, CREB3L2, HOXA10, ETV1, SOX18, NFATC2, RUNX2, MAFB, KLF13, TBX2, SMAD6, MLXIPL, LEF1, SMAD3, FOSB, NR4A3, FOXP2, HHEX, ATF3, MEOX2, MEOX1, EBF2, SIX1, DLX4, PRDM5, RFX2, IRF4, ZNF114, NR5A2	1109	355	16881	1.54362	0.999995	0.213544	15.7005
GOTERM_BP_DIRECT	GO:0030324~lung development	12	0.966184	0.010704	RBP4, FGF18, SLC23A1, LIPA, EPAS1, CRISPLD2, TBX5, HEG1, NOS3, GLI2, ADAMTS2, MYCN	1107	76	16792	2.39509	1	0.238873	18.2058
GOTERM_MF_DIRECT	GO:0034185~apolipoprotein binding	5	0.402576	0.0108611	LPL, LRP1, LRP6, SCARB1, LRP8	1109	14	16881	5.43636	0.999997	0.215219	16.1122
GOTERM_MF_DIRECT	GO:0047555~3',5'-cyclic-GMP phosphodiesterase activity	5	0.402576	0.0108611	PDE2A, PDE1A, PDE3B, PDE9A, PDE3A	1109	14	16881	5.43636	0.999997	0.215219	16.1122
GOTERM_BP_DIRECT	GO:0032956~regulation of actin cytoskeleton organization	9	0.724638	0.0109175	DMTN, FZD10, LRP1, ROCK2, HIP1R, ARHGAP18, PDGFRB, GRHL3, EPHA3	1107	47	16792	2.90469	1	0.241758	18.5349
GOTERM_BP_DIRECT	GO:0045860~positive regulation of protein kinase activity	9	0.724638	0.0109175	EREG, CCL21, PTK2B, CSF1, RASSF2, DDR2, CDC25B, LCP2, CYR61	1107	47	16792	2.90469	1	0.241758	18.5349
GOTERM_BP_DIRECT	GO:0031100~organ regeneration	9	0.724638	0.0109175	APOA1, C5AR1, ADM, PFKFB1, NR4A3, HGF, LPIN1, ANGPT2, LCP1	1107	47	16792	2.90469	1	0.241758	18.5349
GOTERM_BP_DIRECT	GO:0010875~positive regulation of cholesterol efflux	5	0.402576	0.0109925	LRP1, APOE, PTCH1, ADIPOQ, PLTP	1107	14	16792	5.41747	1	0.241943	18.6502
GOTERM_BP_DIRECT	GO:0042517~positive regulation of tyrosine phosphorylation of Stat3 protein	8	0.644122	0.0110185	OSM, LIF, LEP, IL6, SOCS3, IL6R, KIT, GHR	1107	38	16792	3.19346	1	0.241189	18.6901
GOTERM_BP_DIRECT	GO:0010811~positive regulation of cell-substrate adhesion	8	0.644122	0.0110185	EGFLAM, FBLN2, SPOCK2, DMP1, NID1, VTN, ABI3BP, CYR61	1107	38	16792	3.19346	1	0.241189	18.6901
GOTERM_CC_DIRECT	GO:0030054~cell junction	44	3.54267	0.0111883	LZTS1, SYNDIG1, ZC4H2, GRIK2, GRIK3, SYT2, ITGB4, AFAP1L1, SYT7, ITSN1, FRRS1L, CDH5, SYNPR, HMCN1, GCOM1, LGI3, AFDN, PRIMA1, HCAR3, DLG2, LRFN3, DISC1, OLFM1, GABRE, F11R, PHACTR1, C4A, SDK1, PSD3, GRIA4, GJB6, LDLRAD3, HOMER2, SHANK3, KDR, EGFLAM, SARM1, TENM2, PECAM1, CYFIP2, IGSF9, BIN2, GRASP, KCTD12	1192	459	18224	1.46557	0.995486	0.139308	14.8788
GOTERM_BP_DIRECT	GO:0043401~steroid hormone mediated signaling pathway	10	0.805153	0.0116327	BMP4, VDR, NR4A2, LEF1, NR4A1, RORA, NR4A3, NR5A2, BMP7, PAQR5	1107	57	16792	2.66121	1	0.251551	19.6279
GOTERM_BP_DIRECT	GO:0016055~Wnt signaling pathway	22	1.77134	0.0116435	TCF7, NKD1, WNT10B, NKD2, TRABD2B, TLE4, LEF1, NOTUM, TLE2, WLS, FZD4, TCF7L1, HHEX, DAB2, WISP1, KREMEN2, CPE, CSNK1E, LRP6, WNT11, MCC, DST	1107	187	16792	1.78458	1	0.250476	19.6443
GOTERM_MF_DIRECT	GO:0005198~structural molecule activity	27	2.17391	0.0117163	TLN2, KRTAP24-1, CLDN11, KRT23, KRT33B, KRT81, KRT25, KRT28, LAMB2, KRT27, KRT80, KRTAP11-1, KRT40, KRT8, KRT85, IVL, MPZ, ROCK2, KRT35, KRT32, KRTAP3-1, KRT72, EPB41L3, KRT75, KRT74, KRTAP3-2, KRT71	1109	247	16881	1.66392	0.999999	0.226331	17.2714
GOTERM_CC_DIRECT	GO:0009925~basal plasma membrane	7	0.563607	0.0117834	TF, SLC23A1, SHROOM4, CD34, TEK, PKD2, DST	1192	30	18224	3.56734	0.996619	0.142533	15.6093
GOTERM_BP_DIRECT	GO:0006952~defense response	11	0.885668	0.0118648	CLEC1A, CD48, KCNN4, CYSLTR1, ACKR1, FOXN1, TFF3, COLEC12, NLRP3, MX2, WAS	1107	67	16792	2.49042	1	0.253315	19.9797
GOTERM_CC_DIRECT	GO:0005588~collagen type V trimer	3	0.241546	0.0122462	COL5A3, COL5A2, COL5A1	1192	3	18224	15.2886	0.9973	0.144136	16.1734
GOTERM_MF_DIRECT	GO:0004992~platelet activating factor receptor activity	3	0.241546	0.0123492	PDGFRL, PDGFRB, PTAFR	1109	3	16881	15.2218	0.999999	0.233216	18.1197
GOTERM_BP_DIRECT	GO:0006909~phagocytosis	9	0.724638	0.0123655	LEP, ITGAL, CD93, LEPR, PECAM1, SYT7, MERTK, CD14, ELMO1	1107	48	16792	2.84417	1	0.261213	20.7334
GOTERM_CC_DIRECT	GO:0030173~integral component of Golgi membrane	10	0.805153	0.012399	ST3GAL1, MFNG, ST3GAL2, ACER2, ST8SIA5, B4GALNT2, MAN1C1, LFNG, ST6GALNAC2, B4GALNT1	1192	58	18224	2.63596	0.997493	0.142348	16.3589
GOTERM_BP_DIRECT	GO:0060346~bone trabecula formation	4	0.322061	0.0124194	MSX2, WNT10B, MMP2, THBS3	1107	8	16792	7.58446	1	0.260895	20.8141
GOTERM_BP_DIRECT	GO:0035912~dorsal aorta morphogenesis	4	0.322061	0.0124194	ACVRL1, HEY1, DLL4, ENG	1107	8	16792	7.58446	1	0.260895	20.8141
GOTERM_BP_DIRECT	GO:0045630~positive regulation of T-helper 2 cell differentiation	4	0.322061	0.0124194	IL6, CD86, IL4R, NLRP3	1107	8	16792	7.58446	1	0.260895	20.8141
GOTERM_BP_DIRECT	GO:0002291~T cell activation via T cell receptor contact with antigen bound to MHC molecule on antigen presenting cell	3	0.241546	0.0124335	ICAM1, ITGAL, APBB1IP	1107	3	16792	15.1689	1	0.259864	20.8352
GOTERM_BP_DIRECT	GO:0070561~vitamin D receptor signaling pathway	3	0.241546	0.0124335	VDR, CYP24A1, PIM1	1107	3	16792	15.1689	1	0.259864	20.8352
GOTERM_BP_DIRECT	GO:0010572~positive regulation of platelet activation	3	0.241546	0.0124335	SELP, PLEK, TLR4	1107	3	16792	15.1689	1	0.259864	20.8352
GOTERM_BP_DIRECT	GO:0090271~positive regulation of fibroblast growth factor production	3	0.241546	0.0124335	PTGS2, CCM2L, HEG1	1107	3	16792	15.1689	1	0.259864	20.8352
GOTERM_MF_DIRECT	GO:0001530~lipopolysaccharide binding	6	0.483092	0.0124403	SELP, SCARB1, TLR4, LBP, CD14, PTAFR	1109	22	16881	4.15141	0.999999	0.230994	18.2411
GOTERM_MF_DIRECT	GO:0042813~Wnt-activated receptor activity	6	0.483092	0.0124403	SFRP5, FZD10, SFRP4, LRP6, FZD2, FZD4	1109	22	16881	4.15141	0.999999	0.230994	18.2411
GOTERM_BP_DIRECT	GO:0090023~positive regulation of neutrophil chemotaxis	6	0.483092	0.0126166	C5AR1, CCL21, CXCL2, NCKAP1L, LBP, CAMK1D	1107	22	16792	4.13698	1	0.261872	21.109
GOTERM_BP_DIRECT	GO:0002062~chondrocyte differentiation	8	0.644122	0.0126853	NOV, BMP4, BMP2, WNT10B, PTH1R, CREB3L2, GLI2, RUNX2	1107	39	16792	3.11157	1	0.261818	21.2113
GOTERM_CC_DIRECT	GO:0048471~perinuclear region of cytoplasm	56	4.50886	0.0131828	SNCG, DMTN, HIP1R, PREX1, TLR4, BTK, PRKAR2B, TYR, TMEM173, APOD, PKN3, PTGES, HMOX1, TMEM100, DISC1, EPN3, PTPRM, NOS1AP, LYN, RASIP1, CHODL, ACKR3, NPC1, MYRIP, DGAT2, SERPINF1, CD34, CX3CR1, PDE9A, GRASP, TF, GSDMA, CSF1, AKAP13, PLVAP, OAS2, KCNA5, PPP1R16B, TNFRSF1B, ECE1, RASGRP3, PTK2B, FAT1, PLEKHG5, PSTPIP1, RAP1GAP2, THBS3, SPP1, CAPN6, INF2, CDH13, CYBB, PDE2A, CYFIP2, PTCH1, SELE	1192	621	18224	1.37868	0.998288	0.147213	17.3043
GOTERM_BP_DIRECT	GO:0007565~female pregnancy	13	1.0467	0.0135979	LEP, FOS, RAMP2, THBD, ADM, ETS1, AGT, CLIC5, ENDOU, FOSB, COL16A1, HPGD, IGFBP5	1107	89	16792	2.21569	1	0.276544	22.5602
GOTERM_MF_DIRECT	GO:0038191~neuropilin binding	5	0.402576	0.0140539	SEMA3G, SEMA4F, SEMA7A, SEMA3D, SEMA3B	1109	15	16881	5.07394	1	0.252982	20.364
GOTERM_BP_DIRECT	GO:0035050~embryonic heart tube development	5	0.402576	0.0142215	HHEX, TBX2, SOX18, SOX17, GJA5	1107	15	16792	5.05631	1	0.285923	23.4693
GOTERM_BP_DIRECT	GO:0032270~positive regulation of cellular protein metabolic process	5	0.402576	0.0142215	AGTR1, AGT, CSF1, ADIPOQ, KLF4	1107	15	16792	5.05631	1	0.285923	23.4693
GOTERM_BP_DIRECT	GO:0006112~energy reserve metabolic process	5	0.402576	0.0142215	LEP, PID1, LEPR, GFPT2, ADGRF5	1107	15	16792	5.05631	1	0.285923	23.4693
GOTERM_BP_DIRECT	GO:0033627~cell adhesion mediated by integrin	5	0.402576	0.0142215	NOV, ICAM1, FBN1, VTN, COL16A1	1107	15	16792	5.05631	1	0.285923	23.4693
GOTERM_BP_DIRECT	GO:0030032~lamellipodium assembly	7	0.563607	0.0143178	ABLIM1, CDH13, S1PR1, CARMIL1, ABLIM3, KIT, PARVB	1107	31	16792	3.42524	1	0.286212	23.609
GOTERM_BP_DIRECT	GO:0043406~positive regulation of MAP kinase activity	10	0.805153	0.0144575	PIK3CG, FGF18, FLT1, PDGFB, EDN1, ADRA2A, PDGFRB, KITLG, PDGFD, KIT	1107	59	16792	2.571	1	0.287226	23.8109
GOTERM_BP_DIRECT	GO:0030326~embryonic limb morphogenesis	8	0.644122	0.0145259	HOXC10, TBX5, CYP26B1, HOXA10, LEF1, PTCH1, BMP7, GJA5	1107	40	16792	3.03379	1	0.287035	23.9095
GOTERM_CC_DIRECT	GO:1903561~extracellular vesicle	9	0.724638	0.0150268	OGN, APOA1, FBLN2, APOE, COL6A2, COL12A1, GRIA4, LFNG, PRELP	1192	50	18224	2.75195	0.999302	0.162437	19.4895
GOTERM_BP_DIRECT	GO:0006629~lipid metabolic process	19	1.52979	0.015279	ENPP6, LPL, WNT10B, LIPA, LDLR, PDE3A, LEP, PLCL2, CD36, APOD, PLIN1, AOAH, LIPH, PLA1A, LRP8, THRSP, PLTP, FABP5, PC	1107	157	16792	1.83573	1	0.298157	24.9881
GOTERM_BP_DIRECT	GO:0046718~viral entry into host cell	12	0.966184	0.0154431	NCAM1, MRC1, ICAM1, F11R, CD55, NPC1, CD86, LDLR, ACE2, SCARB1, ANPEP, CLEC5A	1107	80	16792	2.27534	1	0.299472	25.2211
GOTERM_MF_DIRECT	GO:0042803~protein homodimerization activity	64	5.15298	0.0154657	CADM3, PTGS2, PDGFB, GRIK2, HIP1R, CDSN, TRIM5, TYR, TMEM173, APOE, MAP3K9, HMOX1, ANO2, THRSP, GHR, MLXIPL, ZHX2, ZHX3, DMRT2, IL6R, MECOM, HLA-G, HHEX, DGAT2, ERN1, PDGFRA, ABAT, DST, AOC3, TYRP1, KMT2A, SYNDIG1, STK10, CSF1, PLVAP, KIT, ECE1, ABCD2, ADRA2A, PKD2, GYS2, SCARB1, HIP1, GPD1, PLEK, NR4A2, SMAD3, NR4A3, WWTR1, HOMER2, ADIPOQ, FZD4, FOXP2, VWF, CDH13, ATF3, PDE2A, TENM2, FBLN5, NTRK…	1109	730	16881	1.33452	1	0.27062	22.1789
GOTERM_BP_DIRECT	GO:0007266~Rho protein signal transduction	9	0.724638	0.0156765	CDH13, AGTR1, ARHGEF3, CDC42EP1, ROCK2, PECAM1, ADRA2A, ARHGEF11, KALRN	1107	50	16792	2.73041	1	0.30189	25.5515
GOTERM_BP_DIRECT	GO:0007189~adenylate cyclase-activating G-protein coupled receptor signaling pathway	9	0.724638	0.0156765	ADCY4, PTGER2, PTGER3, ADCY2, PTGER4, ADCY5, PTH1R, TBXA2R, PTGFR	1107	50	16792	2.73041	1	0.30189	25.5515
GOTERM_BP_DIRECT	GO:0032526~response to retinoic acid	8	0.644122	0.0165492	RBP4, DUSP1, PTGES, ACER2, PDGFRB, PTCH1, TIE1, AQP3	1107	41	16792	2.95979	1	0.314428	26.7745
GOTERM_BP_DIRECT	GO:0035115~embryonic forelimb morphogenesis	7	0.563607	0.016666	RECK, SHOX2, MSX2, TBX5, HOXA9, CACNA1C, RUNX2	1107	32	16792	3.3182	1	0.314869	26.9367
GOTERM_BP_DIRECT	GO:0001974~blood vessel remodeling	7	0.563607	0.016666	LIF, ACVRL1, EPAS1, AGT, DLL4, TGM2, NOS3	1107	32	16792	3.3182	1	0.314869	26.9367
GOTERM_CC_DIRECT	GO:0008074~guanylate cyclase complex, soluble	4	0.322061	0.0173608	GUCY1A3, NPR1, GUCY1B3, GUCY2C	1192	9	18224	6.79493	0.999777	0.181393	22.1783
GOTERM_BP_DIRECT	GO:0007179~transforming growth factor beta receptor signaling pathway	13	1.0467	0.0173775	F11R, FOS, SMAD9, ACVRL1, APOA1, PDGFB, SMAD7, SMAD6, SMAD3, BAMBI, ENG, HPGD, CDH5	1107	92	16792	2.14344	1	0.324513	27.9177
GOTERM_BP_DIRECT	GO:0019722~calcium-mediated signaling	9	0.724638	0.0175528	AGTR1, JMJD7-PLA2G4B, CCR5, PLCG1, EDN1, AVPR1A, RYR2, SELE, BTK	1107	51	16792	2.67687	1	0.325785	28.1574
GOTERM_MF_DIRECT	GO:0004383~guanylate cyclase activity	4	0.322061	0.0175617	GUCY1A3, NPR1, GUCY1B3, GUCY2C	1109	9	16881	6.76525	1	0.297087	24.8019
GOTERM_BP_DIRECT	GO:0071223~cellular response to lipoteichoic acid	4	0.322061	0.0177271	CD36, TLR4, LBP, CD14	1107	9	16792	6.74174	1	0.327027	28.3951
GOTERM_BP_DIRECT	GO:0010873~positive regulation of cholesterol esterification	4	0.322061	0.0177271	AGTR1, APOA1, APOE, AGT	1107	9	16792	6.74174	1	0.327027	28.3951
GOTERM_BP_DIRECT	GO:0003208~cardiac ventricle morphogenesis	4	0.322061	0.0177271	HEY1, DLL4, HEYL, ENG	1107	9	16792	6.74174	1	0.327027	28.3951
GOTERM_BP_DIRECT	GO:0003014~renal system process	4	0.322061	0.0177271	BMP4, AGT, LGMN, FAS	1107	9	16792	6.74174	1	0.327027	28.3951
GOTERM_BP_DIRECT	GO:0050764~regulation of phagocytosis	4	0.322061	0.0177271	FGR, HCK, SCARB1, SYT7	1107	9	16792	6.74174	1	0.327027	28.3951
GOTERM_BP_DIRECT	GO:0061314~Notch signaling involved in heart development	4	0.322061	0.0177271	NOTCH2, HEY1, DLL4, SNAI1	1107	9	16792	6.74174	1	0.327027	28.3951
GOTERM_BP_DIRECT	GO:0060039~pericardium development	4	0.322061	0.0177271	BMP2, TBX5, SMAD3, HEG1	1107	9	16792	6.74174	1	0.327027	28.3951
GOTERM_BP_DIRECT	GO:0002544~chronic inflammatory response	4	0.322061	0.0177271	VCAM1, PTGES, CXCL13, THBS1	1107	9	16792	6.74174	1	0.327027	28.3951
GOTERM_BP_DIRECT	GO:0044342~type B pancreatic cell proliferation	4	0.322061	0.0177271	NOV, IGFBP3, IGFBP4, IGFBP5	1107	9	16792	6.74174	1	0.327027	28.3951
GOTERM_BP_DIRECT	GO:0035767~endothelial cell chemotaxis	4	0.322061	0.0177271	NOV, NRP1, PLEKHG5, NR4A1	1107	9	16792	6.74174	1	0.327027	28.3951
GOTERM_MF_DIRECT	GO:0008191~metalloendopeptidase inhibitor activity	5	0.402576	0.0177838	RECK, SPOCK2, TIMP4, SPOCK1, TIMP1	1109	16	16881	4.75682	1	0.295994	25.0748
GOTERM_BP_DIRECT	GO:0035162~embryonic hemopoiesis	5	0.402576	0.0179925	TAL1, KMT2A, KITLG, KIT, KDR	1107	16	16792	4.74029	1	0.329624	28.7554
GOTERM_BP_DIRECT	GO:0061028~establishment of endothelial barrier	5	0.402576	0.0179925	ICAM1, PPP1R16B, PDE2A, SOX18, RAPGEF3	1107	16	16792	4.74029	1	0.329624	28.7554
GOTERM_BP_DIRECT	GO:0030301~cholesterol transport	5	0.402576	0.0179925	NPC1, MSR1, APOA1, CD36, LDLR	1107	16	16792	4.74029	1	0.329624	28.7554
GOTERM_CC_DIRECT	GO:0016023~cytoplasmic, membrane-bounded vesicle	17	1.36876	0.0182067	DMTN, TF, ARHGEF2, C5AR1, NKD2, OPRL1, WLS, FES, C8ORF44-SGK3, KDR, RINL, CD93, SYBU, PDGFRB, DST, MYOC, PHLDA1	1192	138	18224	1.88338	0.999852	0.185442	23.132
GOTERM_BP_DIRECT	GO:0051602~response to electrical stimulus	6	0.483092	0.0182637	IL6, BTG2, EEF1A2, GJB6, CD14, DISC1	1107	24	16792	3.79223	1	0.332273	29.122
GOTERM_CC_DIRECT	GO:0005856~cytoskeleton	36	2.89855	0.0187469	ACTBL2, FGR, HIP1R, ALDOC, SSH2, KITLG, IGF2BP2, MYLIP, APBB1IP, RAB3IP, MARVELD1, PTK2B, TEK, SYBU, PSTPIP1, GYS2, NOS3, FGD5, CYS1, HIP1, PARVG, TCHH, ARHGEF2, HCK, ENC1, GAN, RAPH1, WIPI1, TNS4, EPB41L3, UACA, TNS1, RND1, ARAP3, DST, PARVB	1192	371	18224	1.48353	0.999887	0.186536	23.7354
GOTERM_BP_DIRECT	GO:0060348~bone development	8	0.644122	0.0187639	SPNS2, SMAD9, PTGER4, SULF1, AKAP13, STC1, ENG, MYOC	1107	42	16792	2.88932	1	0.338258	29.7934
GOTERM_BP_DIRECT	GO:0045599~negative regulation of fat cell differentiation	8	0.644122	0.0187639	MSX2, IL6, WNT10B, RUNX1T1, SMAD3, RORA, WWTR1, ADIPOQ	1107	42	16792	2.88932	1	0.338258	29.7934
GOTERM_BP_DIRECT	GO:0007566~embryo implantation	8	0.644122	0.0187639	LIF, RECK, FBLN1, PTGS2, STC1, PCSK5, MMP2, SPP1	1107	42	16792	2.88932	1	0.338258	29.7934
GOTERM_BP_DIRECT	GO:0002548~monocyte chemotaxis	8	0.644122	0.0187639	IL6, FLT1, FOLR2, PDGFB, CCL21, IL6R, CCL16, CCL26	1107	42	16792	2.88932	1	0.338258	29.7934
GOTERM_BP_DIRECT	GO:0007596~blood coagulation	21	1.69082	0.01882	GGCX, PLAT, MAFF, LYN, F13A1, F8, MMRN1, WAS, PLAUR, PRKAR2B, VWF, THBD, CD36, PROCR, FYN, CARMIL1, FCER1G, SERPINA1, SH2B2, PDGFD, DOCK11	1107	184	16792	1.73124	1	0.337663	29.8683
GOTERM_BP_DIRECT	GO:0043123~positive regulation of I-kappaB kinase/NF-kappaB signaling	19	1.52979	0.0193136	AKAP13, TRIM25, WLS, ADIPOQ, TRIM62, TRIM5, TNFSF10, CTH, TNFRSF10B, CD36, MAP3K3, CCL21, FYN, HMOX1, PLEKHG5, TGM2, LTF, TNFRSF19, TRAF5	1107	161	16792	1.79012	1	0.343421	30.5242
GOTERM_BP_DIRECT	GO:0007010~cytoskeleton organization	19	1.52979	0.0193136	FMNL1, ABLIM1, DMTN, FMNL3, MICAL2, ABLIM3, SIPA1L3, GAN, SYNE3, KRT25, SEMA6A, APOE, SPTBN1, UGT8, FGD5, ARAP3, DST, TUBB3, HIP1	1107	161	16792	1.79012	1	0.343421	30.5242
GOTERM_BP_DIRECT	GO:0045471~response to ethanol	14	1.12721	0.0203721	ICAM1, RBP4, ADCYAP1R1, TNC, CDO1, ADIPOQ, VCAM1, LEP, PTK2B, FYN, TBXA2R, ABAT, CA3, CD14	1107	105	16792	2.02252	1	0.357078	31.9113
GOTERM_BP_DIRECT	GO:0030155~regulation of cell adhesion	8	0.644122	0.0211782	PTPRJ, ICAM1, S1PR1, ROCK2, NUAK1, PTK2B, FES, ENG	1107	43	16792	2.82213	1	0.366854	32.9499
GOTERM_MF_DIRECT	GO:0043236~laminin binding	6	0.483092	0.0213338	LYPD5, BCAM, NID1, THBS1, LRRC15, PLEKHA2	1109	25	16881	3.65324	1	0.339502	29.3147
GOTERM_BP_DIRECT	GO:0001816~cytokine production	6	0.483092	0.0216242	PIK3CG, LIPA, FABP4, NFATC2, PLA2R1, PTAFR	1107	25	16792	3.64054	1	0.371498	33.5181
GOTERM_BP_DIRECT	GO:0048015~phosphatidylinositol-mediated signaling	14	1.12721	0.0218711	PIK3CG, FGF18, CD86, PDGFB, EREG, FYN, GAB1, PDGFRA, KITLG, PDGFRB, FGF22, KIT, IRS1, PTAFR	1107	106	16792	2.00344	1	0.373374	33.8308
GOTERM_MF_DIRECT	GO:0004950~chemokine receptor activity	5	0.402576	0.0220738	CCR5, CMKLR1, CCR1, CX3CR1, ACKR2	1109	17	16881	4.47701	1	0.344443	30.1697
GOTERM_BP_DIRECT	GO:0043588~skin development	7	0.563607	0.0221298	OVOL1, ITGB4, PTCH2, COL5A3, ADAMTS2, COL5A2, COL5A1	1107	34	16792	3.12301	1	0.375386	34.1569
GOTERM_BP_DIRECT	GO:0006171~cAMP biosynthetic process	5	0.402576	0.0223288	RAMP2, ADCY4, ADCY2, ADM, ADCY5	1107	17	16792	4.46145	1	0.376575	34.4066
GOTERM_BP_DIRECT	GO:0030334~regulation of cell migration	11	0.885668	0.0227782	ENPP2, PLXNA2, PECAM1, GAB1, ROBO4, ABI3, AMOT, PLXND1, C8ORF44-SGK3, DOCK10, ADGRG3	1107	74	16792	2.25484	1	0.38106	34.9673
GOTERM_MF_DIRECT	GO:0030229~very-low-density lipoprotein particle receptor activity	3	0.241546	0.0236256	LDLR, APOBR, LRP8	1109	4	16881	11.4164	1	0.359188	31.9313
GOTERM_BP_DIRECT	GO:0030512~negative regulation of transforming growth factor beta receptor signaling pathway	10	0.805153	0.0236914	RASL11B, VASN, ADAMTSL2, SMAD7, SMAD6, SMAD3, HTRA4, BAMBI, ENG, PMEPA1	1107	64	16792	2.37014	1	0.39149	36.0929
GOTERM_BP_DIRECT	GO:0042482~positive regulation of odontogenesis	3	0.241546	0.0237831	BMP2, CD34, EDN1	1107	4	16792	11.3767	1	0.391179	36.2049
GOTERM_BP_DIRECT	GO:0048659~smooth muscle cell proliferation	3	0.241546	0.0237831	NOV, AGT, KALRN	1107	4	16792	11.3767	1	0.391179	36.2049
GOTERM_BP_DIRECT	GO:0010922~positive regulation of phosphatase activity	3	0.241546	0.0237831	BMP2, CHP2, RIPK3	1107	4	16792	11.3767	1	0.391179	36.2049
GOTERM_BP_DIRECT	GO:0033625~positive regulation of integrin activation	3	0.241546	0.0237831	PLEK, CXCL13, PIEZO1	1107	4	16792	11.3767	1	0.391179	36.2049
GOTERM_BP_DIRECT	GO:0060686~negative regulation of prostatic bud formation	3	0.241546	0.0237831	BMP4, SULF1, BMP7	1107	4	16792	11.3767	1	0.391179	36.2049
GOTERM_BP_DIRECT	GO:0030200~heparan sulfate proteoglycan catabolic process	3	0.241546	0.0237831	SGSH, HPSE2, HPSE	1107	4	16792	11.3767	1	0.391179	36.2049
GOTERM_BP_DIRECT	GO:0060393~regulation of pathway-restricted SMAD protein phosphorylation	3	0.241546	0.0237831	BMP4, BMPER, BMP7	1107	4	16792	11.3767	1	0.391179	36.2049
GOTERM_BP_DIRECT	GO:0033634~positive regulation of cell-cell adhesion mediated by integrin	3	0.241546	0.0237831	CXCL13, PODXL, PIEZO1	1107	4	16792	11.3767	1	0.391179	36.2049
GOTERM_MF_DIRECT	GO:0017124~SH3 domain binding	15	1.20773	0.0240104	LYN, DTX1, AFAP1L2, WAS, SHANK3, ELMO1, ESPN, FMN1, ARHGAP31, CBLB, PLSCR4, PAK3, WIPF3, ADAM12, ERRFI1	1109	119	16881	1.91872	1	0.359288	32.3615
GOTERM_BP_DIRECT	GO:0045616~regulation of keratinocyte differentiation	4	0.322061	0.0241029	KRT36, ROCK2, ERRFI1, AQP3	1107	10	16792	6.06757	1	0.393785	36.594
GOTERM_BP_DIRECT	GO:0002675~positive regulation of acute inflammatory response	4	0.322061	0.0241029	OSM, PIK3CG, IL6, ADAM8	1107	10	16792	6.06757	1	0.393785	36.594
GOTERM_BP_DIRECT	GO:0031953~negative regulation of protein autophosphorylation	4	0.322061	0.0241029	ERRFI1, ADIPOQ, ENG, GFRA2	1107	10	16792	6.06757	1	0.393785	36.594
GOTERM_BP_DIRECT	GO:0048146~positive regulation of fibroblast proliferation	9	0.724638	0.0241416	FBLN1, PDGFB, EREG, AGT, ZMIZ1, PDGFRA, PDGFRB, PDGFD, DDR2	1107	54	16792	2.52815	1	0.392794	36.6409
GOTERM_BP_DIRECT	GO:0045840~positive regulation of mitotic nuclear division	6	0.483092	0.025362	PDGFB, EREG, RGCC, EDN1, PDGFRB, IGF2	1107	26	16792	3.50052	1	0.406601	38.1044
GOTERM_BP_DIRECT	GO:0007202~activation of phospholipase C activity	6	0.483092	0.025362	GNA15, C5AR1, AGT, ADCYAP1R1, AVPR1A, SELE	1107	26	16792	3.50052	1	0.406601	38.1044
GOTERM_BP_DIRECT	GO:0043066~negative regulation of apoptotic process	42	3.38164	0.0256221	FFAR4, GLI2, TIMP1, MSX2, DAB2, PTK2B, TEK, TGM2, LTF, FAS, THBS1, ANGPT4, CYR61, BMP4, IL6, IL2RB, MPZ, SOCS3, HCK, SMAD6, PIM1, LEF1, NCKAP1L, SMAD3, PDE3A, PTGFR, KDR, PLAUR, LEP, NOTCH2, SERPINB9, PLK3, DUSP1, PLK1, SERPINB2, PDGFRB, WNT11, APBB2, CLEC5A, SLC40A1, CAMK1D, ADAR	1107	455	16792	1.40021	1	0.408304	38.4121
GOTERM_BP_DIRECT	GO:0030838~positive regulation of actin filament polymerization	8	0.644122	0.0266363	ICAM1, CDC42EP1, CCL21, PTK2B, CARMIL1, HCK, NCKAP1L, CCL26	1107	45	16792	2.6967	1	0.41911	39.5983
GOTERM_BP_DIRECT	GO:0045087~innate immune response	40	3.22061	0.0266548	FGR, ELF4, CSF1, TLR4, C1R, C1S, FES, TLR8, SEC14L1, BTK, TRIM5, NLRC5, TMEM173, PTK2B, PSTPIP1, FCER1G, NRROS, LBP, C2, PTX3, MX2, PIK3CG, ARHGEF2, C4A, LYN, DEFB103B, BMX, SERPING1, COLEC12, TRIM25, NLRP3, TRIM62, CD55, CYBB, SARM1, FYN, CLEC5A, SRMS, CD14, ADAR	1107	430	16792	1.41106	1	0.41782	39.6197
GOTERM_BP_DIRECT	GO:0060548~negative regulation of cell death	9	0.724638	0.0266777	NOV, BMP4, WISP2, NPC1, WISP1, ADCYAP1R1, WNT11, BMP7, CYR61	1107	55	16792	2.48219	1	0.416592	39.6462
GOTERM_BP_DIRECT	GO:0006816~calcium ion transport	11	0.885668	0.0269217	VDR, RAMP2, KCNN4, CACHD1, CCR5, CYSLTR1, FYN, CCR1, PKD2, RYR2, GJA4	1107	76	16792	2.1955	1	0.418001	39.9281
GOTERM_MF_DIRECT	GO:0005539~glycosaminoglycan binding	5	0.402576	0.0269421	EGFLAM, SPOCK2, LTBP4, DCN, ENG	1109	18	16881	4.22828	1	0.388881	35.5572
GOTERM_MF_DIRECT	GO:0004871~signal transducer activity	22	1.77134	0.0271776	IL1R1, GNA15, ERG, FST, CREBBP, BMX, AKAP13, WLS, IRS1, PLCL2, CBLB, PLCG1, RASGRP3, PTK2B, IL10RA, HMOX1, GAB1, PLEKHG5, RGS6, SH2B2, GNB3, FAS	1109	204	16881	1.64157	1	0.386874	35.8076
GOTERM_BP_DIRECT	GO:0001574~ganglioside biosynthetic process	5	0.402576	0.0272485	ST3GAL1, ST6GALNAC6, ST3GAL2, ST6GALNAC2, B4GALNT1	1107	18	16792	4.21359	1	0.42037	40.3038
GOTERM_BP_DIRECT	GO:0007043~cell-cell junction assembly	5	0.402576	0.0272485	TLN2, AMOT, HEG1, GJA4, CDH5	1107	18	16792	4.21359	1	0.42037	40.3038
GOTERM_BP_DIRECT	GO:0060037~pharyngeal system development	5	0.402576	0.0272485	ECE1, PLXNA2, SIX1, PTCH1, BMP7	1107	18	16792	4.21359	1	0.42037	40.3038
GOTERM_BP_DIRECT	GO:0036120~cellular response to platelet-derived growth factor stimulus	5	0.402576	0.0272485	FYN, HAS1, PDGFRB, PDGFD, ERRFI1	1107	18	16792	4.21359	1	0.42037	40.3038
GOTERM_BP_DIRECT	GO:0034199~activation of protein kinase A activity	5	0.402576	0.0272485	PRKAR2B, ADCY4, ADCY2, ADCY5, FBN1	1107	18	16792	4.21359	1	0.42037	40.3038
GOTERM_BP_DIRECT	GO:0048469~cell maturation	7	0.563607	0.0286862	EPAS1, CCL21, PTH1R, LHX6, SOX18, RUNX2, BTK	1107	36	16792	2.94951	1	0.435528	41.93
GOTERM_BP_DIRECT	GO:0051092~positive regulation of NF-kappaB transcription factor activity	16	1.28824	0.0287856	ICAM1, ARHGEF2, IL6, PRKCH, TRIM25, TLR4, NLRP3, TRIM62, BTK, TRIM5, CTH, AGT, RIPK3, LTF, ADAM8, TRAF5	1107	133	16792	1.82483	1	0.435149	42.0409
GOTERM_MF_DIRECT	GO:0005507~copper ion binding	9	0.724638	0.0288685	DCT, TYRP1, TYR, F8, HEPHL1, LOXL4, LOXL1, SOD3, AOC3	1109	56	16881	2.44636	1	0.400819	37.5793
GOTERM_MF_DIRECT	GO:0017046~peptide hormone binding	6	0.483092	0.0291041	ECE1, PTH1R, AVPR1A, NPR1, SLC40A1, GHR	1109	27	16881	3.38263	1	0.398738	37.8225
GOTERM_MF_DIRECT	GO:0042056~chemoattractant activity	6	0.483092	0.0291041	BMP4, VEGFC, PDGFB, HGF, GPNMB, CCL16	1109	27	16881	3.38263	1	0.398738	37.8225
GOTERM_BP_DIRECT	GO:0035335~peptidyl-tyrosine dephosphorylation	13	1.0467	0.0292018	PTPRB, DUSP5, PTPRJ, PTPRE, DUSP2, PTPRM, DUSP1, DUSP14, UBASH3B, SSH2, PTPRS, DUSP8, CDC25B	1107	99	16792	1.99188	1	0.438353	42.503
GOTERM_MF_DIRECT	GO:0043621~protein self-association	8	0.644122	0.0292088	DMTN, SPTBN5, PTH1R, RSAD2, RYR2, ADAM8, TNFAIP3, SHANK3	1109	46	16881	2.64727	1	0.395331	37.9302
GOTERM_BP_DIRECT	GO:0048863~stem cell differentiation	6	0.483092	0.0294894	LIF, MSX2, A2M, SOX21, KIT, RUNX2	1107	27	16792	3.37087	1	0.440074	42.8202
GOTERM_BP_DIRECT	GO:0010575~positive regulation of vascular endothelial growth factor production	6	0.483092	0.0294894	C5AR1, PTGS2, HPSE, C3, SULF1, RORA	1107	27	16792	3.37087	1	0.440074	42.8202
GOTERM_BP_DIRECT	GO:0006366~transcription from RNA polymerase II promoter	46	3.7037	0.0300967	BACH2, KMT2A, ELF4, ELF5, GLIS2, MITF, ELK3, GLI2, TSC22D1, FOS, FLI1, HOXA5, OVOL1, CREB3L2, HOXA10, ETV1, NFATC2, RUNX2, ETV5, EGR1, MAFF, EPAS1, MAFB, DTX1, KLF13, FOXN1, LEF1, GRHL3, KLF15, FOSB, MSC, DLX3, SALL2, ATF3, EBF4, MEOX2, HOXC13, ETS1, EBF3, MEOX1, EBF2, HEYL, SIX1, EBF1, IRF4, KLF4	1107	513	16792	1.36018	1	0.445312	43.4847
GOTERM_MF_DIRECT	GO:0004725~protein tyrosine phosphatase activity	13	1.0467	0.0305612	PTPRB, DUSP5, PTPRJ, PTPRE, DUSP2, PTPRM, DUSP1, DUSP14, UBASH3B, SSH2, PTPRS, DUSP8, CDC25B	1109	100	16881	1.97884	1	0.404943	39.3069
GOTERM_CC_DIRECT	GO:0044798~nuclear transcription factor complex	4	0.322061	0.03092	SOX18, SOX17, NFATC2, KLF4	1192	11	18224	5.55949	1	0.284676	36.2176
GOTERM_MF_DIRECT	GO:0048407~platelet-derived growth factor binding	4	0.322061	0.0312651	PDGFB, PDGFRA, PDGFRB, COL5A1	1109	11	16881	5.53521	1	0.40765	40.012
GOTERM_BP_DIRECT	GO:0007156~homophilic cell adhesion via plasma membrane adhesion molecules	18	1.44928	0.0312665	ME3, CADM3, PTPRM, SDK1, PCDH12, PCDH17, DCHS1, CDH5, PCDH18, CDH13, DSG4, ROBO1, CDH18, FAT1, ROBO2, DSC1, IGSF9, CDH11	1107	158	16792	1.72811	1	0.456549	44.7442
GOTERM_BP_DIRECT	GO:0042535~positive regulation of tumor necrosis factor biosynthetic process	4	0.322061	0.0315488	CYBB, TLR4, LBP, THBS1	1107	11	16792	5.51597	1	0.45806	45.044
GOTERM_BP_DIRECT	GO:0010759~positive regulation of macrophage chemotaxis	4	0.322061	0.0315488	C5AR1, CMKLR1, CSF1, THBS1	1107	11	16792	5.51597	1	0.45806	45.044
GOTERM_BP_DIRECT	GO:0045603~positive regulation of endothelial cell differentiation	4	0.322061	0.0315488	BMP4, ACVRL1, ATOH8, TMEM100	1107	11	16792	5.51597	1	0.45806	45.044
GOTERM_BP_DIRECT	GO:0090051~negative regulation of cell migration involved in sprouting angiogenesis	4	0.322061	0.0315488	MEOX2, DLL4, KLF4, MMRN2	1107	11	16792	5.51597	1	0.45806	45.044
GOTERM_BP_DIRECT	GO:0050927~positive regulation of positive chemotaxis	4	0.322061	0.0315488	CDH13, S1PR1, SMAD3, KDR	1107	11	16792	5.51597	1	0.45806	45.044
GOTERM_BP_DIRECT	GO:0003181~atrioventricular valve morphogenesis	4	0.322061	0.0315488	BMP2, TBX5, HEYL, CYR61	1107	11	16792	5.51597	1	0.45806	45.044
GOTERM_BP_DIRECT	GO:0010763~positive regulation of fibroblast migration	4	0.322061	0.0315488	DMTN, PAK3, THBS1, DDR2	1107	11	16792	5.51597	1	0.45806	45.044
GOTERM_BP_DIRECT	GO:0046849~bone remodeling	4	0.322061	0.0315488	NOTCH2, IL6, RASSF2, EPHA2	1107	11	16792	5.51597	1	0.45806	45.044
GOTERM_MF_DIRECT	GO:0008146~sulfotransferase activity	7	0.563607	0.0319222	CHST10, WSCD1, HS3ST1, CHST2, CHST13, SULT1A4, CHST1	1109	37	16881	2.8798	1	0.40981	40.6632
GOTERM_BP_DIRECT	GO:0007162~negative regulation of cell adhesion	7	0.563607	0.0323964	CDH13, FBLN1, ACVRL1, RND1, PODXL, TNC, PDE3B	1107	37	16792	2.8698	1	0.465526	45.9353
GOTERM_MF_DIRECT	GO:0008373~sialyltransferase activity	5	0.402576	0.0324016	ST3GAL1, ST6GALNAC6, ST3GAL2, ST8SIA5, ST6GALNAC2	1109	19	16881	4.00574	1	0.410173	41.1342
GOTERM_BP_DIRECT	GO:0048260~positive regulation of receptor-mediated endocytosis	5	0.402576	0.0327643	TF, CCL21, SERPINE1, VTN, HIP1	1107	19	16792	3.99182	1	0.467854	46.3178
GOTERM_BP_DIRECT	GO:0008589~regulation of smoothened signaling pathway	5	0.402576	0.0327643	CREBBP, PTCH1, RORA, GAS1, GLI2	1107	19	16792	3.99182	1	0.467854	46.3178
GOTERM_BP_DIRECT	GO:0042110~T cell activation	8	0.644122	0.0329803	PIK3CG, CD48, CD86, FYN, SMAD3, IRF4, WAS, IFNAR1	1107	47	16792	2.58194	1	0.468582	46.5413
GOTERM_BP_DIRECT	GO:0032760~positive regulation of tumor necrosis factor production	8	0.644122	0.0329803	LEP, ARHGEF2, CD36, FCER1G, TLR4, LBP, CD14, PTAFR	1107	47	16792	2.58194	1	0.468582	46.5413
GOTERM_BP_DIRECT	GO:0016337~single organismal cell-cell adhesion	13	1.0467	0.0334506	VCAM1, ICAM1, DSG4, CD93, CD34, ICAM2, FAT1, TENM2, CYFIP2, LRP6, ADAM8, CDSN, CDH5	1107	101	16792	1.95244	1	0.471917	47.0248
GOTERM_BP_DIRECT	GO:2000352~negative regulation of endothelial cell apoptotic process	6	0.483092	0.0340163	ICAM1, RAMP2, SERPINE1, TEK, TNFAIP3, KDR	1107	28	16792	3.25048	1	0.47617	47.6008
GOTERM_BP_DIRECT	GO:0001707~mesoderm formation	6	0.483092	0.0340163	SMAD3, WLS, NR4A3, BMP7, CHRD, SNAI1	1107	28	16792	3.25048	1	0.47617	47.6008
GOTERM_BP_DIRECT	GO:0030522~intracellular receptor signaling pathway	7	0.563607	0.0364048	DCBLD2, NOTCH2, NR4A2, NR4A1, RORA, NR4A3, NR5A2	1107	38	16792	2.79428	1	0.498305	49.9681
GOTERM_BP_DIRECT	GO:0007154~cell communication	7	0.563607	0.0364048	KREMEN2, GJB4, GJB6, CCL16, GJA4, GJA5, GJB2	1107	38	16792	2.79428	1	0.498305	49.9681
GOTERM_BP_DIRECT	GO:0001942~hair follicle development	7	0.563607	0.0364048	DSG4, ZDHHC21, SOX21, HOXC13, FOXN1, TNFRSF19, SOX18	1107	38	16792	2.79428	1	0.498305	49.9681
GOTERM_CC_DIRECT	GO:0033093~Weibel-Palade body	3	0.241546	0.0373753	VWF, ECE1, EDN1	1192	5	18224	9.17315	1	0.327987	42.0382
GOTERM_CC_DIRECT	GO:0034706~sodium channel complex	3	0.241546	0.0373753	SCNN1G, SCNN1B, SCNN1A	1192	5	18224	9.17315	1	0.327987	42.0382
GOTERM_MF_DIRECT	GO:0001875~lipopolysaccharide receptor activity	3	0.241546	0.0376756	SCARB1, TLR4, PTAFR	1109	5	16881	9.13309	1	0.455067	46.0892
GOTERM_MF_DIRECT	GO:0000988~transcription factor activity, protein binding	3	0.241546	0.0376756	HEY1, HEYL, SMAD3	1109	5	16881	9.13309	1	0.455067	46.0892
GOTERM_MF_DIRECT	GO:0004668~protein-arginine deiminase activity	3	0.241546	0.0376756	PADI3, PADI2, PADI1	1109	5	16881	9.13309	1	0.455067	46.0892
GOTERM_MF_DIRECT	GO:0035254~glutamate receptor binding	3	0.241546	0.0376756	SYNDIG1, PLCG1, HIP1	1109	5	16881	9.13309	1	0.455067	46.0892
GOTERM_BP_DIRECT	GO:0010715~regulation of extracellular matrix disassembly	3	0.241546	0.0379207	LRP1, ETS1, DDR2	1107	5	16792	9.10136	1	0.511231	51.4177
GOTERM_BP_DIRECT	GO:0014012~peripheral nervous system axon regeneration	3	0.241546	0.0379207	APOA1, APOD, TNC	1107	5	16792	9.10136	1	0.511231	51.4177
GOTERM_BP_DIRECT	GO:0046813~receptor-mediated virion attachment to host cell	3	0.241546	0.0379207	ICAM1, ACE2, LRRC15	1107	5	16792	9.10136	1	0.511231	51.4177
GOTERM_BP_DIRECT	GO:0061484~hematopoietic stem cell homeostasis	3	0.241546	0.0379207	NOV, TET2, ADAR	1107	5	16792	9.10136	1	0.511231	51.4177
GOTERM_BP_DIRECT	GO:0003100~regulation of systemic arterial blood pressure by endothelin	3	0.241546	0.0379207	ECE1, EDN1, NOS3	1107	5	16792	9.10136	1	0.511231	51.4177
GOTERM_BP_DIRECT	GO:0018101~protein citrullination	3	0.241546	0.0379207	PADI3, PADI2, PADI1	1107	5	16792	9.10136	1	0.511231	51.4177
GOTERM_BP_DIRECT	GO:0035860~glial cell-derived neurotrophic factor receptor signaling pathway	3	0.241546	0.0379207	SULF1, GFRA1, GFRA2	1107	5	16792	9.10136	1	0.511231	51.4177
GOTERM_BP_DIRECT	GO:0071407~cellular response to organic cyclic compound	9	0.724638	0.0386636	TMEM173, BMP2, SMAD9, MSR1, CYP1A1, PAK3, SP5, GLI2, IGFBP5	1107	59	16792	2.3139	1	0.51662	52.1134
GOTERM_BP_DIRECT	GO:0030097~hemopoiesis	9	0.724638	0.0386636	NOTCH2, TAL1, PDGFB, CD34, CSF1, NOTCH4, RTKN2, KIT, RUNX2	1107	59	16792	2.3139	1	0.51662	52.1134
GOTERM_BP_DIRECT	GO:0097503~sialylation	5	0.402576	0.0388839	ST3GAL1, ST6GALNAC6, ST3GAL2, ST8SIA5, ST6GALNAC2	1107	20	16792	3.79223	1	0.517112	52.3179
GOTERM_BP_DIRECT	GO:0017015~regulation of transforming growth factor beta receptor signaling pathway	5	0.402576	0.0388839	SMAD7, LTBP4, SMAD3, ZEB1, ENG	1107	20	16792	3.79223	1	0.517112	52.3179
GOTERM_BP_DIRECT	GO:0050909~sensory perception of taste	6	0.483092	0.0389509	WNT10B, CD36, LEF1, SCNN1G, SCNN1B, SCNN1A	1107	29	16792	3.1384	1	0.516192	52.38
GOTERM_BP_DIRECT	GO:0001701~in utero embryonic development	20	1.61031	0.0396544	MAFF, BMP2, ACVRL1, EDN1, SMAD3, GLI2, HHEX, PLCG1, SLC30A1, ZMIZ1, TANC2, AMOT, HEG1, PTCH1, NOS3, SOX18, TMEM100, TIE1, KLF2, ADAR	1107	187	16792	1.62234	1	0.521086	53.0267
GOTERM_MF_DIRECT	GO:0031994~insulin-like growth factor I binding	4	0.322061	0.0396977	ITGB4, IGFBP3, IGFBP4, IGFBP5	1109	12	16881	5.07394	1	0.468309	47.8831
GOTERM_MF_DIRECT	GO:0048185~activin binding	4	0.322061	0.0396977	ACVRL1, SMAD7, FST, ENG	1109	12	16881	5.07394	1	0.468309	47.8831
GOTERM_BP_DIRECT	GO:0001706~endoderm formation	4	0.322061	0.0400512	DUSP5, DUSP2, DUSP1, SOX17	1107	12	16792	5.05631	1	0.52314	53.3878
GOTERM_BP_DIRECT	GO:0060394~negative regulation of pathway-restricted SMAD protein phosphorylation	4	0.322061	0.0400512	SMAD7, SMAD6, ENG, PMEPA1	1107	12	16792	5.05631	1	0.52314	53.3878
GOTERM_BP_DIRECT	GO:2000279~negative regulation of DNA biosynthetic process	4	0.322061	0.0400512	ACVRL1, DUSP1, ADIPOQ, KCNK2	1107	12	16792	5.05631	1	0.52314	53.3878
GOTERM_BP_DIRECT	GO:0035385~Roundabout signaling pathway	4	0.322061	0.0400512	FMOD, OGN, ROBO1, ROBO2	1107	12	16792	5.05631	1	0.52314	53.3878
GOTERM_BP_DIRECT	GO:0035815~positive regulation of renal sodium excretion	4	0.322061	0.0400512	AGT, EDN1, AVPR1A, NPR1	1107	12	16792	5.05631	1	0.52314	53.3878
GOTERM_BP_DIRECT	GO:2000505~regulation of energy homeostasis	4	0.322061	0.0400512	CD36, LEPR, MLXIPL, NR4A3	1107	12	16792	5.05631	1	0.52314	53.3878
GOTERM_BP_DIRECT	GO:0050921~positive regulation of chemotaxis	4	0.322061	0.0400512	PDGFB, CCL21, PDGFRB, THBS1	1107	12	16792	5.05631	1	0.52314	53.3878
GOTERM_BP_DIRECT	GO:0009190~cyclic nucleotide biosynthetic process	4	0.322061	0.0400512	ADCY4, ADCY2, ADCY5, NPR1	1107	12	16792	5.05631	1	0.52314	53.3878
GOTERM_BP_DIRECT	GO:0007399~nervous system development	28	2.25443	0.040204	ZC4H2, GLIS2, L1CAM, FGF13, SPOCK1, MYLIP, FOS, ROBO1, MSI1, SH2B2, ATOH8, OLFM1, DLG2, MAFB, ENC1, SRGAP2B, PCDH18, SHOX2, NOTCH2, SEMA6A, CHRDL1, SEMA4F, NAV2, MTR, GFRA1, CNTN3, GFRA2, KALRN	1107	287	16792	1.4799	1	0.522988	53.5262
GOTERM_BP_DIRECT	GO:0035914~skeletal muscle cell differentiation	8	0.644122	0.0402582	EGR1, MAFF, FOS, ATF3, BTG2, NUPR1, HEYL, NR4A1	1107	49	16792	2.47656	1	0.521955	53.5752
GOTERM_BP_DIRECT	GO:0090090~negative regulation of canonical Wnt signaling pathway	18	1.44928	0.0403547	EGR1, BMP2, NKD1, NKD2, LEF1, NOTUM, TLE2, WWTR1, SFRP5, DAB2, KREMEN2, APOE, SFRP4, LRP6, MCC, WNT11, SOX17, IGFBP4	1107	163	16792	1.6751	1	0.521306	53.6622
GOTERM_BP_DIRECT	GO:0048704~embryonic skeletal system morphogenesis	7	0.563607	0.0407174	HOXA5, HOXB8, SIX1, PDGFRA, ZEB1, COL11A1, MYCN	1107	39	16792	2.72263	1	0.523026	53.9883
GOTERM_BP_DIRECT	GO:0006461~protein complex assembly	14	1.12721	0.041668	PPP2R1B, DMTN, IL2RB, KMT2A, MITF, CREBBP, MPP6, NCKAP1L, WAS, CARD10, NUPR1, PTK2B, LAMC1, FAS	1107	116	16792	1.83073	1	0.529865	54.8322
GOTERM_MF_DIRECT	GO:0008013~beta-catenin binding	11	0.885668	0.0416943	PTPRJ, TCF7, SMAD7, NR4A2, SMAD3, LEF1, RORA, SOX17, TCF7L1, KLF4, CDH5	1109	82	16881	2.04195	1	0.480711	49.5993
GOTERM_CC_DIRECT	GO:0016324~apical plasma membrane	28	2.25443	0.0418284	TF, LZTS1, SHROOM4, PTH1R, ENPEP, DDR2, MFRP, SLC23A1, SLC2A5, SLC29A4, TEK, SCNN1G, SCNN1B, SCNN1A, GPIHBP1, KCNE4, PODXL, SIPA1L3, GJB6, IL6R, SLCO2B1, KCNK2, CD55, CD36, CD34, CD300LG, PDGFRB, STC1	1192	291	18224	1.47107	1	0.353625	45.7612
GOTERM_BP_DIRECT	GO:0071347~cellular response to interleukin-1	10	0.805153	0.0427531	ICAM1, IL6, CCL21, EDN1, RORA, ADAMTS12, KLF2, CCL16, CCL26, PCK1	1107	71	16792	2.13647	1	0.537707	55.7778
GOTERM_BP_DIRECT	GO:0097190~apoptotic signaling pathway	10	0.805153	0.0427531	DAPL1, TNFRSF1B, UACA, RIPK3, TLR4, FAS, CD14, HIP1, BTK, DAPK1	1107	71	16792	2.13647	1	0.537707	55.7778
GOTERM_BP_DIRECT	GO:0071260~cellular response to mechanical stimulus	10	0.805153	0.0427531	TNFRSF10B, PTGER4, PDE2A, PTGS2, AGT, MMP7, TLR4, FAS, ENG, TLR8	1107	71	16792	2.13647	1	0.537707	55.7778
GOTERM_BP_DIRECT	GO:0051091~positive regulation of sequence-specific DNA binding transcription factor activity	13	1.0467	0.0432368	WNT10B, IL6, EDN1, TRIM25, KIT, FZD2, TRIM62, FZD4, DDR2, TRIM5, RGCC, LRP6, TRAF5	1107	105	16792	1.87806	1	0.54031	56.1932
GOTERM_BP_DIRECT	GO:0007157~heterophilic cell-cell adhesion via plasma membrane cell adhesion molecules	8	0.644122	0.0442599	VCAM1, ICAM1, ITGAL, SELP, CADM3, TENM2, SELE, DCHS1	1107	50	16792	2.42703	1	0.547373	57.0598
GOTERM_BP_DIRECT	GO:0048706~embryonic skeletal system development	6	0.483092	0.0442991	RBP4, SULF1, DMRT2, HOXA9, WNT11, PCSK5	1107	30	16792	3.03379	1	0.5462	57.0926
GOTERM_BP_DIRECT	GO:0021915~neural tube development	6	0.483092	0.0442991	SALL2, TCF7, PLXNA2, PKD2, DCHS1, EPHA2	1107	30	16792	3.03379	1	0.5462	57.0926
GOTERM_BP_DIRECT	GO:0030449~regulation of complement activation	6	0.483092	0.0442991	CD55, C5AR1, C4A, C3, VTN, C2	1107	30	16792	3.03379	1	0.5462	57.0926
GOTERM_CC_DIRECT	GO:0005922~connexon complex	5	0.402576	0.044529	GJB4, GJB6, GJA4, GJA5, GJB2	1192	21	18224	3.64014	1	0.365875	47.9094
GOTERM_MF_DIRECT	GO:0070412~R-SMAD binding	5	0.402576	0.0451215	FOS, SMAD6, RGCC, SMAD3, PMEPA1	1109	21	16881	3.62424	1	0.503947	52.4222
GOTERM_BP_DIRECT	GO:0042730~fibrinolysis	5	0.402576	0.0456104	PLAT, SERPINE1, SERPINB2, SERPING1, PLAUR	1107	21	16792	3.61165	1	0.555437	58.1788
GOTERM_BP_DIRECT	GO:0031954~positive regulation of protein autophosphorylation	5	0.402576	0.0456104	VEGFC, PDGFB, RASSF2, PDGFD, GPNMB	1107	21	16792	3.61165	1	0.555437	58.1788
GOTERM_BP_DIRECT	GO:0032092~positive regulation of protein binding	9	0.724638	0.0458239	BMP4, TMEM173, MFNG, BMP2, HIP1R, VTN, BAMBI, PLXND1, LFNG	1107	61	16792	2.23804	1	0.555667	58.3532
GOTERM_CC_DIRECT	GO:0005796~Golgi lumen	12	0.966184	0.0484331	FMOD, OGN, OMD, KERA, DEFB103B, HS3ST1, VTN, DCN, PCSK6, PCSK5, SOD3, PRELP	1192	96	18224	1.91107	1	0.385116	50.8753
GOTERM_CC_DIRECT	GO:0005614~interstitial matrix	4	0.322061	0.048631	EGFLAM, NAV2, TNC, ABI3BP	1192	13	18224	4.70418	1	0.380344	51.0214
GOTERM_CC_DIRECT	GO:0031092~platelet alpha granule membrane	4	0.322061	0.048631	SELP, PHACTR2, CD36, PECAM1	1192	13	18224	4.70418	1	0.380344	51.0214
GOTERM_BP_DIRECT	GO:0001817~regulation of cytokine production	4	0.322061	0.0495834	F11R, LYN, ACE2, LTF	1107	13	16792	4.66736	1	0.583485	61.313
GOTERM_BP_DIRECT	GO:0097296~activation of cysteine-type endopeptidase activity involved in apoptotic signaling pathway	4	0.322061	0.0495834	TNFSF10, TNFRSF10B, SMAD3, FAS	1107	13	16792	4.66736	1	0.583485	61.313
GOTERM_BP_DIRECT	GO:0043303~mast cell degranulation	4	0.322061	0.0495834	PIK3CG, NR4A3, KIT, PLA2G3	1107	13	16792	4.66736	1	0.583485	61.313
GOTERM_BP_DIRECT	GO:0035909~aorta morphogenesis	4	0.322061	0.0495834	LRP1, TBX2, SIX1, PDGFRB	1107	13	16792	4.66736	1	0.583485	61.313
GOTERM_BP_DIRECT	GO:0002526~acute inflammatory response	4	0.322061	0.0495834	VCAM1, IL6, NUPR1, PTGES	1107	13	16792	4.66736	1	0.583485	61.313
GOTERM_BP_DIRECT	GO:0060413~atrial septum morphogenesis	4	0.322061	0.0495834	NOTCH2, TBX5, GJA5, CYR61	1107	13	16792	4.66736	1	0.583485	61.313
GOTERM_BP_DIRECT	GO:0001878~response to yeast	4	0.322061	0.0495834	IL6, CD86, ADM, PTX3	1107	13	16792	4.66736	1	0.583485	61.313
GOTERM_BP_DIRECT	GO:0050901~leukocyte tethering or rolling	4	0.322061	0.0495834	LEP, VCAM1, SELP, SELE	1107	13	16792	4.66736	1	0.583485	61.313
GOTERM_BP_DIRECT	GO:0006518~peptide metabolic process	4	0.322061	0.0495834	AEBP1, CPM, CPXM1, CPXM2	1107	13	16792	4.66736	1	0.583485	61.313
GOTERM_BP_DIRECT	GO:0060317~cardiac epithelial to mesenchymal transition	4	0.322061	0.0495834	BMP2, HEY1, HEYL, OLFM1	1107	13	16792	4.66736	1	0.583485	61.313
GOTERM_BP_DIRECT	GO:0030818~negative regulation of cAMP biosynthetic process	4	0.322061	0.0495834	PDE2A, OPRL1, EDN1, ADRA2A	1107	13	16792	4.66736	1	0.583485	61.313
GOTERM_CC_DIRECT	GO:0045202~synapse	19	1.52979	0.0496482	PHACTR1, FLRT2, GABRE, C4A, TLN2, SDK1, ITSN1, FRRS1L, MYRIP, MTHFR, EGFLAM, LAMB2, SARM1, TENM2, LRP6, CYFIP2, APBB2, PRIMA1, OLFM1	1192	181	18224	1.60488	1	0.380768	51.7659

## Sheet: Sheet3
KEGG pathway for genes up-regulated in white skin
Category	Term	Count	%	PValue	Genes	List Total	Pop Hits	Pop Total	Fold Enrichment	Bonferroni	Benjamini	FDR
KEGG_PATHWAY	hsa01100:Metabolic pathways	203	21.1458	2.16856e-42	ALAD, PPCS, OGDH, HIBADH, GOT2, GOT1, GPT2, C1GALT1C1, FAXDC2, SUCLG2, NNT, ALOX15B, DLD, ATP5C1, MDH2, ACAA1, ALDOA, HSD17B10, ACADSB, TALDO1, CYP51A1, HMGCS1, ACAT2, PPCDC, ACAT1, HADHA, HADHB, ATP6V0C, COX6B1, IDH2, IDH1, FH, GCDH, PLB1, MCAT, FAM213B, UQCRHL, GGT6, HMGCS2, PON1, PON2, PLA2G4E, PON3, ALG14, TM7SF2, ATP6V0E1, CKMT1B, ATP5B, PMVK, CKB, MCCC2, TKFC, MCCC1, MCEE, GADL1, ATP5I, ATP…	459	1228	6910	2.48865	5.72499e-40	5.72499e-40	2.8413e-39
KEGG_PATHWAY	hsa00190:Oxidative phosphorylation	53	5.52083	6.7782e-28	UQCRC2, ATP6V0E1, UQCRC1, ATP6AP1, ATP5B, CYC1, NDUFAB1, COX5A, UQCRQ, COX5B, NDUFS7, NDUFS6, NDUFS4, NDUFS8, ATP5I, ATP5H, NDUFS2, ATP5J, NDUFB11, NDUFC2, NDUFA13, NDUFC1, NDUFA10, ATP6V1D, NDUFA12, COX6C, ATP6V1A, ATP5C1, UQCRB, NDUFB3, NDUFB5, NDUFB9, COX7B, ATP5G1, ATP5G3, NDUFB1, NDUFB2, ATP6V0C, COX6B1, NDUFA5, ATP5J2, COX7A2, COX7A1, NDUFA8, NDUFA6, COX8A, ATP5F1, NDUFA1, UQCRHL, SDHC, NDU…	459	133	6910	5.99915	1.78944e-25	8.94722e-26	8.88098e-25
KEGG_PATHWAY	hsa05012:Parkinson's disease	51	5.3125	2.12134e-24	NDUFB3, UQCRC2, NDUFB5, UQCRC1, NDUFB9, ATP5B, CYC1, COX7B, NDUFAB1, PINK1, ATP5G1, COX5A, COX5B, ATP5G3, UQCRQ, NDUFB1, NDUFB2, NDUFS7, NDUFS6, NDUFS4, NDUFS8, COX6B1, NDUFS2, ATP5H, ATP5J, NDUFA5, NDUFB11, COX7A2, NDUFA8, COX7A1, SLC25A4, SLC25A5, NDUFA6, SLC25A6, COX8A, NDUFC2, ATP5F1, NDUFA13, NDUFC1, NDUFA10, VDAC3, NDUFA1, NDUFA12, UQCRHL, COX6C, NDUFV1, SDHC, NDUFV2, ATP5C1, ATP5A1, UQCRB	459	142	6910	5.40689	5.60035e-22	1.86678e-22	2.77944e-21
KEGG_PATHWAY	hsa05010:Alzheimer's disease	51	5.3125	1.04499e-20	NDUFB3, UQCRC2, HSD17B10, NDUFB5, UQCRC1, NDUFB9, ATP5B, CYC1, COX7B, NDUFAB1, ATP5G1, COX5A, COX5B, ATP5G3, UQCRQ, NDUFB1, NDUFB2, NDUFS7, NDUFS6, NDUFS4, PLCB4, NDUFS8, COX6B1, NDUFS2, ATP5H, ATP5J, NDUFA5, NDUFB11, COX7A2, COX7A1, NDUFA8, NDUFA6, COX8A, NDUFC2, ATP5F1, NDUFA13, NDUFC1, NDUFA10, NDUFA1, NDUFA12, UQCRHL, NAE1, COX6C, ATP2A2, NDUFV1, RYR3, SDHC, NDUFV2, ATP5C1, ATP5A1, UQCRB	459	168	6910	4.57011	2.75879e-18	6.89697e-19	1.36918e-17
KEGG_PATHWAY	hsa05016:Huntington's disease	54	5.625	3.0423e-20	UQCRC2, UQCRC1, ATP5B, CYC1, NDUFAB1, COX5A, UQCRQ, COX5B, NDUFS7, NDUFS6, NDUFS4, PLCB4, NDUFS8, ATP5H, NDUFS2, ATP5J, NDUFB11, SLC25A4, SLC25A5, SLC25A6, NDUFC2, NDUFA13, NDUFC1, NDUFA10, PPARGC1A, NDUFA12, COX6C, ATP5C1, UQCRB, NDUFB3, NDUFB5, NDUFB9, COX7B, ATP5G1, ATP5G3, NDUFB1, NDUFB2, COX6B1, HAP1, NDUFA5, COX7A2, COX7A1, NDUFA8, NDUFA6, COX8A, ATP5F1, SOD1, NDUFA1, VDAC3, UQCRHL, SDHC, N…	459	192	6910	4.23407	8.03166e-18	1.60633e-18	3.9861e-17
KEGG_PATHWAY	hsa04146:Peroxisome	34	3.54167	2.57074e-18	XDH, ACOX1, HACL1, ECH1, MPV17, PEX5, PRDX5, PEX3, PMVK, PRDX1, PEX7, PECR, PEX19, PEX1, NUDT7, IDH2, IDH1, PEX14, PEX13, CAT, HSD17B4, HMGCL, ACSL5, ECI2, NUDT19, NUDT12, EPHX2, DECR2, SOD1, PHYH, PEX11A, DHRS4, SLC25A17, ACAA1	459	83	6910	6.16689	6.78677e-16	1.13113e-16	3.36826e-15
KEGG_PATHWAY	hsa00280:Valine, leucine and isoleucine degradation	26	2.70833	6.50942e-18	HSD17B10, ACADSB, BCAT2, HMGCS1, ECHS1, ACAT2, ACSF3, ACAT1, HADHA, HIBADH, HADHB, MCCC2, MUT, IVD, MCCC1, MCEE, HMGCL, BCKDHA, ALDH6A1, BCKDHB, DBT, HMGCS2, DLD, HIBCH, PCCB, ACAA1	459	47	6910	8.328	1.71849e-15	2.45498e-16	8.52882e-15
KEGG_PATHWAY	hsa04932:Non-alcoholic fatty liver disease (NAFLD)	41	4.27083	8.95604e-15	UQCRC2, NDUFB3, NDUFB5, UQCRC1, NDUFB9, CYC1, COX7B, NDUFAB1, COX5A, COX5B, UQCRQ, NDUFB1, NDUFB2, NDUFS7, NDUFS6, NDUFS4, NDUFS8, COX6B1, PRKAA2, NDUFS2, SREBF1, NDUFA5, NDUFB11, COX7A2, COX7A1, NDUFA8, NDUFA6, COX8A, NDUFC2, NDUFA13, NDUFC1, MAPK10, NDUFA10, NDUFA1, NDUFA12, COX6C, UQCRHL, NDUFV1, SDHC, NDUFV2, UQCRB	459	151	6910	4.08764	2.3741e-12	2.96763e-13	1.17795e-11
KEGG_PATHWAY	hsa01200:Carbon metabolism	33	3.4375	6.51e-13	ALDOA, ME1, TALDO1, OGDHL, ECHS1, OGDH, ACAT2, ACAT1, HADHA, PDHB, GOT2, MUT, GOT1, TKFC, MCEE, IDH2, IDH1, CAT, GPT2, FH, ALDH6A1, SUCLG2, FBP1, IDH3B, PFKM, GPI, GCK, SDHC, DLD, HIBCH, PSAT1, PCCB, MDH2	459	113	6910	4.39644	1.71873e-10	1.90971e-11	8.53007e-10
KEGG_PATHWAY	hsa01130:Biosynthesis of antibiotics	45	4.6875	4.44288e-12	ALDOA, TM7SF2, HSD17B10, TALDO1, BCAT2, PAFAH2, CYP51A1, OGDHL, HMGCS1, ECHS1, OGDH, ACAT2, ACAT1, HADHA, PDHB, HADHB, GOT2, GOT1, IDH2, IDH1, ZMPSTE24, CAT, PAPSS2, HSD17B7, FH, BCKDHA, GCDH, MSMO1, FAXDC2, SUCLG2, BCKDHB, FBP1, IDH3B, PFKM, AMPD1, DBT, GPI, HMGCS2, GCK, SDHC, DLD, PSAT1, PCCB, MDH2, ACAA1	459	212	6910	3.19552	1.17292e-09	1.17292e-10	5.8212e-09
KEGG_PATHWAY	hsa01212:Fatty acid metabolism	19	1.97917	5.0042e-10	ACOX1, ACADSB, CPT2, HACD3, HACD2, MCAT, ECHS1, FADS2, HACD1, ACAT2, ACAT1, TECR, HADHA, HADHB, ACADVL, PECR, FASN, ACAA1, ACSL5	459	48	6910	5.95906	1.32111e-07	1.20101e-08	6.55664e-07
KEGG_PATHWAY	hsa00071:Fatty acid degradation	15	1.5625	4.71141e-07	GCDH, ECI2, ACOX1, ACADSB, CPT2, ADH1B, ECHS1, ACAT2, ACAT1, HADHA, HADHB, ACADVL, CYP4A22, ACAA1, ACSL5	459	44	6910	5.1322	0.000124374	1.03651e-05	0.0006173
KEGG_PATHWAY	hsa00640:Propanoate metabolism	12	1.25	7.36628e-07	ALDH6A1, MUT, SUCLG2, MCEE, ECHDC1, ECHS1, HIBCH, ACAT2, ACSS3, ACAT1, PCCB, HADHA	459	28	6910	6.45191	0.000194451	1.49591e-05	0.000965146
KEGG_PATHWAY	hsa04260:Cardiac muscle contraction	18	1.875	5.60014e-06	UQCRC2, COX7A2, UQCRC1, COX7A1, MYL3, TNNC1, COX7B, COX8A, CYC1, MYH6, COX5A, TPM2, COX5B, UQCRQ, COX6C, UQCRHL, COX6B1, UQCRB	459	75	6910	3.61307	0.00147735	0.000105597	0.00733721
KEGG_PATHWAY	hsa01040:Biosynthesis of unsaturated fatty acids	10	1.04167	8.07471e-06	PECR, ACOX1, HACD3, HACD2, FADS2, HACD1, TECR, HADHA, ACOT4, ACAA1	459	23	6910	6.54542	0.00212946	0.000142105	0.0105792
KEGG_PATHWAY	hsa00020:Citrate cycle (TCA cycle)	11	1.14583	1.33429e-05	SUCLG2, SDHC, OGDHL, DLD, IDH2, IDH1, IDH3B, OGDH, MDH2, PDHB, FH	459	30	6910	5.51997	0.00351634	0.000220134	0.0174808
KEGG_PATHWAY	hsa03050:Proteasome	13	1.35417	1.86362e-05	PSMB5, PSMD14, PSMB7, PSMB6, PSMA6, PSMC4, PSME1, PSME2, PSMA3, PSMB2, PSMD1, POMP, PSMA7	459	44	6910	4.44791	0.00490791	0.00028937	0.0244149
KEGG_PATHWAY	hsa00900:Terpenoid backbone biosynthesis	9	0.9375	4.89377e-05	NUS1, HMGCS2, HMGCS1, ZMPSTE24, PMVK, ACAT2, PDSS1, ACAT1, PDSS2	459	22	6910	6.15865	0.0128368	0.000717513	0.0641005
KEGG_PATHWAY	hsa00062:Fatty acid elongation	9	0.9375	0.000138649	HACD3, HACD2, ECHS1, ELOVL7, HACD1, TECR, HADHA, ACOT4, HADHB	459	25	6910	5.41961	0.0359441	0.00192478	0.18151
KEGG_PATHWAY	hsa00380:Tryptophan metabolism	11	1.14583	0.000206304	GCDH, TDO2, OGDHL, ECHS1, KMO, CAT, KYAT3, OGDH, ACAT2, ACAT1, HADHA	459	40	6910	4.13998	0.053013	0.00271979	0.269968
KEGG_PATHWAY	hsa00650:Butanoate metabolism	9	0.9375	0.000252951	ACSM3, HMGCS2, ALDH5A1, HMGCS1, ECHS1, ACAT2, ACAT1, HMGCL, HADHA	459	27	6910	5.01816	0.0646061	0.00317531	0.330916
KEGG_PATHWAY	hsa01210:2-Oxocarboxylic acid metabolism	7	0.729167	0.000541143	GOT2, GOT1, BCAT2, IDH2, IDH1, IDH3B, GPT2	459	17	6910	6.1989	0.13316	0.00647442	0.706702
KEGG_PATHWAY	hsa00630:Glyoxylate and dicarboxylate metabolism	8	0.833333	0.00148817	MUT, MCEE, DLD, CAT, ACAT2, ACAT1, PCCB, MDH2	459	27	6910	4.46058	0.325086	0.0169491	1.93238
KEGG_PATHWAY	hsa04270:Vascular smooth muscle contraction	18	1.875	0.00204109	MYL6, PPP1R12B, PPP1R12C, MRVI1, PRKG1, KCNMB1, PRKCB, MYL9, ACTG2, CYP4A22, PLCB4, PLA2G12A, ADRA1B, ADRA1A, RAMP1, MYLK, PLA2G4E, PPP1R14A	459	119	6910	2.27715	0.416902	0.0222243	2.64151
KEGG_PATHWAY	hsa00072:Synthesis and degradation of ketone bodies	5	0.520833	0.00290049	HMGCS2, HMGCS1, ACAT2, ACAT1, HMGCL	459	10	6910	7.52723	0.535523	0.030208	3.73431

## Sheet: Sheet4
KEGG pathway for genes down-regulated in white skin
Category	Term	Count	%	PValue	Genes	List Total	Pop Hits	Pop Total	Fold Enrichment	Bonferroni	Benjamini	FDR
KEGG_PATHWAY	ssc04151:PI3K-Akt signaling pathway	49	4.67112	7.49e-09	FGF18, PDGFB, FGF13, VTN, TLR4, PKN3, IL4R, CREB3L2, NOS3, PDGFD, ANGPT2, COL11A1, AKT3, ANGPT4, GHR, PIK3CG, PPP2R1B, IL6R, IRS1, IFNAR1, OSM, PDGFRB, GNB3, LAMC1, CSF1, TNC, ITGB4, ITGB3, KIT, LAMB2, COL6A5, TEK, COL6A2, GYS2, THBS1, THBS2, THBS3, SPP1, IL6, IL2RB, FLT1, HGF, COL5A3, COL5A2, EPHA2, COL5A1, KDR, PCK1, VWF	432	326	7030	2.44596	1.87e-06	1.87e-06	9.73e-06
KEGG_PATHWAY	ssc04015:Rap1 signaling pathway	33	3.14585	8.2e-07	ITGAL, ADCY4, FGF18, ADCY2, PDGFB, TLN2, ADCY5, CSF1, MRAS, FGF13, KIT, ITGB3, APBB1IP, RASGRP3, TEK, AFDN, PDGFD, RAPGEF3, THBS1, ANGPT2, AKT3, ANGPT4, PIK3CG, MAGI3, FLT1, SIPA1L3, HGF, EPHA2, KDR, PLCG1, PDGFRB, ARAP3, LCP2	432	206	7030	2.60686	0.000205	0.000103	0.00106571
KEGG_PATHWAY	ssc04060:Cytokine-cytokine receptor interaction	33	3.14585	3.94e-06	PDGFB, LEPR, CCR1, CSF1, TNFSF15, KIT, LIF, TNFRSF1B, CCL21, IL4R, IL10RA, TNFRSF19, CSF2RB, FAS, GHR, THPO, IL6, IL2RB, FLT1, ACKR3, IL6R, HGF, TNFSF9, KDR, IFNAR1, LEP, OSM, TNFSF10, CCR5, CXCL13, CX3CR1, PDGFRB, BMP7	432	221	7030	2.42993	0.000983	0.000197	0.00511216
KEGG_PATHWAY	ssc04611:Platelet activation	24	2.28789	3.23e-06	PIK3CG, ADCY4, ADCY2, LYN, ROCK2, TLN2, ADCY5, ITGB3, COL5A3, COL5A2, APBB1IP, COL5A1, BTK, VWF, FYN, FCER1G, GUCY1A3, GUCY1B3, NOS3, COL11A1, PLA2G4B, AKT3, LCP2	432	130	7030	3.00427	0.000806	0.000202	0.00418998
KEGG_PATHWAY	ssc04360:Axon guidance	23	2.19256	2.48e-06	ABLIM1, NGEF, NRP1, ROCK2, ABLIM3, L1CAM, FES, EPHA2, EPHA3, SEMA6A, RND1, UNC5B, SEMA6D, FYN, SEMA4F, ROBO1, SEMA3G, SEMA7A, SEMA3D, SEMA3B, ROBO2, NFATC2, SRGAP1	432	119	7030	3.14523	0.000621	0.000207	0.00322623
KEGG_PATHWAY	ssc04510:Focal adhesion	29	2.76454	1.54e-05	PDGFB, TLN2, TNC, ITGB4, VTN, ITGB3, LAMB2, COL6A5, COL6A2, PDGFD, THBS1, COL11A1, THBS2, AKT3, THBS3, SPP1, PARVG, PIK3CG, FLT1, ROCK2, HGF, COL5A3, COL5A2, COL5A1, KDR, VWF, FYN, PDGFRB, LAMC1	432	193	7030	2.44519	0.00385148	0.000643	0.0200504
KEGG_PATHWAY	ssc04512:ECM-receptor interaction	17	1.62059	2.51e-05	TNC, ITGB4, VTN, ITGB3, COL5A3, COL5A2, COL5A1, VWF, LAMB2, COL6A5, COL6A2, LAMC1, THBS1, THBS2, COL11A1, THBS3, SPP1	432	81	7030	3.41535	0.00625466	0.000896	0.0325984
KEGG_PATHWAY	ssc05200:Pathways in cancer	45	4.2898	4.08e-05	FGF18, ADCY4, ADCY2, PDGFB, PTGS2, ADCY5, FGF13, BDKRB2, KIT, GLI2, MMP2, TCF7L1, FOS, AGTR1, LAMB2, RASGRP3, PLEKHG5, FAS, AKT3, PIK3CG, BMP4, PTGER2, BMP2, IL6, WNT10B, PTGER3, PTGER4, EPAS1, ROCK2, RUNX1T1, LEF1, SMAD3, FZD2, HGF, MECOM, FZD4, ARHGEF11, CBLB, FZD10, PLCG1, PDGFRB, PTCH1, WNT11, GNB3, LAMC1	432	387	7030	1.89223	0.010151	0.00127455	0.0530042
KEGG_PATHWAY	ssc05144:Malaria	13	1.23928	5.27e-05	ICAM1, SELP, ITGAL, IL6, ACKR1, TLR4, HGF, VCAM1, LRP1, PECAM1, THBS1, THBS2, THBS3	432	52	7030	4.06829	0.0130985	0.00146393	0.0684911
KEGG_PATHWAY	ssc04610:Complement and coagulation cascades	15	1.42993	9.62e-05	PLAT, A2M, C5AR1, C4A, C3, F8, SERPING1, C1S, BDKRB2, PLAUR, VWF, THBD, SERPINE1, SERPINA1, C2	432	72	7030	3.39024	0.0237655	0.00240236	0.124908
KEGG_PATHWAY	ssc04923:Regulation of lipolysis in adipocytes	13	1.23928	0.000137	PIK3CG, ADCY4, PTGER3, ADCY2, PTGS2, PLIN1, ADCY5, PDE3B, NPR1, FABP4, IRS1, LIPE, AKT3	432	57	7030	3.71142	0.0335751	0.00309989	0.177308
KEGG_PATHWAY	ssc04014:Ras signaling pathway	28	2.66921	0.000394	FGF18, PDGFB, CSF1, MRAS, FGF13, KIT, RASGRP3, TEK, GAB1, PLA1A, AFDN, PDGFD, ANGPT2, AKT3, ANGPT4, PIK3CG, FLT1, HGF, EPHA2, KDR, RASGRF2, PLCG1, ETS1, PDGFRB, GNB3, PLA2G3, KSR1, PLA2G4B	432	220	7030	2.07113	0.0938524	0.00755235	0.510811
KEGG_PATHWAY	ssc04066:HIF-1 signaling pathway	17	1.62059	0.000384	PIK3CG, TF, IL6, FLT1, EDN1, MKNK1, TLR4, IL6R, GP91-PHOX, TIMP1, PLCG1, TEK, SERPINE1, NOS3, ANGPT2, AKT3, ANGPT4	432	101	7030	2.73904	0.0916014	0.00797404	0.497983
KEGG_PATHWAY	ssc04916:Melanogenesis	15	1.52526	0.000477	ADCY4, WNT10B, TYRP1, ADCY2, ADCY5, EDN1, LEF1, FZD2, KIT, FZD4, TCF7L1, DCT,, FZD10, CREB3L2, WNT11	432	93	7030	2.79968	0.112416	0.00848181	0.617762
KEGG_PATHWAY	ssc05205:Proteoglycans in cancer	25	2.38322	0.00054	PIK3CG, WNT10B, ROCK2, MRAS, TLR4, VTN, FZD2, ITGB3, DCN, HGF, FZD4, MMP2, KDR, PLAUR, CTSL, CBLB, FZD10, PLCG1, HPSE, GAB1, PTCH1, WNT11, FAS, THBS1, AKT3	432	190	7030	2.1412	0.126367	0.0089659	0.699548
KEGG_PATHWAY	ssc05217:Basal cell carcinoma	11	1.04862	0.000889	BMP4, FZD10, WNT10B, BMP2, LEF1, WNT11, PTCH1, FZD2, GLI2, FZD4, TCF7L1	432	51	7030	3.50989	0.199381	0.013802	1.14887
KEGG_PATHWAY	ssc05150:Staphylococcus aureus infection	10	0.953289	0.00162318	ICAM1, ITGAL, SELP, C5AR1, C4A, C3, SLA-DMB, C1S, C2, PTAFR	432	46	7030	3.53764	0.333773	0.0236066	2.08827
KEGG_PATHWAY	ssc04350:TGF-beta signaling pathway	13	1.23928	0.0023284	BMP4, PPP2R1B, BMP2, SMAD9, SMAD6, FST, SMAD3, DCN, ID3, BMP7, BAMBI, THBS1, CHRD	432	77	7030	2.74741	0.441655	0.0273698	2.98294
KEGG_PATHWAY	ssc04668:TNF signaling pathway	16	1.52526	0.00229785	PIK3CG, ICAM1, IL6, PTGS2, CSF1, CXCL2, EDN1, LIF, VCAM1, FOS, TNFRSF1B, CREB3L2, RIPK3, FAS, TNFAIP3, AKT3	432	108	7030	2.41084	0.437364	0.0283466	2.94434
KEGG_PATHWAY	ssc04925:Aldosterone synthesis and secretion	13	1.23928	0.00207769	AGTR1, ADCY4, DAGLA, ADCY2, LDLR, ADCY5, NR4A2, CREB3L2, CACNA1G, NPR1, SCARB1, LIPE, CAMK1D	432	76	7030	2.78356	0.405458	0.0284736	2.66575
KEGG_PATHWAY	ssc04924:Renin secretion	12	1.14395	0.00229359	AGTR1, PTGER2, PTGER4, AGT, ADCY5, ADCYAP1R1, PDE1A, GUCY1A3, PDE3B, NPR1, GUCY1B3, PDE3A	432	67	7030	2.91459	0.436764	0.0297616	2.93897
KEGG_PATHWAY	ssc05166:HTLV-I infection	28	2.66921	0.00273479	ADCY4, ITGAL, ADCY2, NRP1, PDGFB, TLN2, ADCY5, MRAS, VCAM1, FOS, MAP3K3, NFATC2, AKT3, EGR1, PIK3CG, ICAM1, WNT10B, IL6, IL2RB, SLA-DMB, SMAD3, FZD2, FZD4, FZD10, ATF3, ETS1, PDGFRB, WNT11	432	250	7030	1.82259	0.495725	0.0306405	3.49508
KEGG_PATHWAY	ssc04310:Wnt signaling pathway	16	1.52526	0.00985679	WNT10B, ROCK2, MMP7, LEF1, FZD2, DAAM2, FZD4, TCF7L1, SFRP5, FZD10, SFRP4, LRP6, WNT11, SOX17, BAMBI, NFATC2	432	126	7030	2.06643	0.515957	0.0418494	4.07486
KEGG_PATHWAY	ssc04024:cAMP signaling pathway	22	2.09724	0.00953224	PIK3CG, ADCY4, PTGER2, PTGER3, ADCY2, ROCK2, ADCY5, ADCYAP1R1, PDE3B, NPR1, PDE3A, GRIA4, FOS, CREB3L2, RYR2, AFDN, PTCH1, RAPGEF3, ARAP3, LIPE, AKT3, HCAR1	432	198	7030	1.80813	0.608781	0.0419629	4.69972
KEGG_PATHWAY	ssc04390:Hippo signaling pathway	18	1.71592	0.00407942	BMP4, PPP2R1B, BMP2, WNT10B, LEF1, SMAD3, FZD2, WWTR1, GLI2, FZD4, TCF7L1, FZD10, TEAD4, SERPINE1, AMOT, WNT11, BMP7, DLG2	432	137	7030	2.13808	0.640104	0.0434595	5.17185
KEGG_PATHWAY	ssc04664:Fc epsilon RI signaling pathway	11	1.04862	0.00460584	PIK3CG, PLCG1, LYN, FYN, FCER1G, MS4A2, PLA2G4B, AKT3, LCP2, BTK	432	63	7030	2.84134	0.684665	0.0469505	5.82096
KEGG_PATHWAY	ssc04514:Cell adhesion molecules (CAMs)	18	1.71592	0.00630913	ICAM1, SELP, ITGAL, F11R, CADM3, MPZ, VTCN1, ICAM2, SLA-DMB, L1CAM, CLDN11, CDH5, NCAM1, VCAM1, CD86, CD34, PECAM1, CNTN1	432	143	7030	2.04837	0.794494	0.0613299	7.89319
KEGG_PATHWAY	ssc04064:NF-kappa B signaling pathway	13	1.23928	0.00774382	VCAM1, ICAM1, PLCG1, LYN, PTGS2, CCL21, TLR4, TRIM25, LBP, TNFAIP3, CD14, BTK	432	89	7030	2.37698	0.856797	0.0720242	9.6059
KEGG_PATHWAY	ssc00604:Glycosphingolipid biosynthesis - ganglio series	5	0.476644	0.00852015	ST3GAL1, ST6GALNAC6, ST3GAL2, ST8SIA5, B4GALNT1	432	14	7030	5.81184	0.882247	0.076171	10.5204
KEGG_PATHWAY	ssc04670:Leukocyte transendothelial migration	15	1.42993	0.0137024	PIK3CG, VCAM1, F11R, ITGAL, ICAM1, PLCG1, PTK2B, ROCK2, PECAM1, AFDN, CLDN11, RAPGEF3, GP91-PHOX, MMP2, CDH5	432	119	7030	2.05124	0.968232	0.102184	16.4094
KEGG_PATHWAY	ssc05202:Transcriptional misregulation in cancer	18	1.71592	0.0129029	PLAT, IL2RB, IL6, ERG, FLT1, KMT2A, RUNX1T1, NR4A3, MYCN, HHEX, CD86, FLI1, SIX1, ETV1, ETV5, HPGD, IGFBP3, CD14	432	154	7030	1.90206	0.961099	0.102574	15.5248
KEGG_PATHWAY	ssc04022:cGMP-PKG signaling pathway	19	1.81125	0.0134834	PIK3CG, ADCY4, ADCY2, TRPC6, ROCK2, ADCY5, PDE3B, NPR1, PDE3A, IRS1, AGTR1, KCNJ8, CREB3L2, ADRA2A, GUCY1A3, GUCY1B3, NOS3, NFATC2, AKT3	432	167	7030	1.85144	0.966418	0.103697	16.1679
KEGG_PATHWAY	ssc04650:Natural killer cell mediated cytotoxicity	14	1.3346	0.0143896	CD48, PIK3CG, ITGAL, ICAM1, TNFSF10, PLCG1, FYN, PTK2B, ICAM2, FCER1G, FAS, NFATC2, IFNAR1, LCP2	432	108	7030	2.10948	0.973312	0.10399	17.1627
KEGG_PATHWAY	ssc04062:Chemokine signaling pathway	19	1.81125	0.0188045	PIK3CG, ADCY4, ADCY2, FGR, LYN, ROCK2, ADCY5, HCK, CCR1, CXCL2, CCL16, ELMO1, CCR5, CCL21, CXCL13, PTK2B, CX3CR1, GNB3, AKT3	432	173	7030	1.78722	0.991313	0.130281	21.8558
KEGG_PATHWAY	ssc03320:PPAR signaling pathway	10	0.953289	0.0202602	LPL, APOA1, PLIN1, FABP3, SLC27A6, FABP4, SCD5, ADIPOQ, FABP5, PCK1	432	67	7030	2.42883	0.994006	0.136017	23.3486
KEGG_PATHWAY	ssc04270:Vascular smooth muscle contraction	14	1.3346	0.0247464	AGTR1, RAMP2, ADCY4, ADCY2, ROCK2, ADCY5, AVPR1A, PRKCH, GUCY1A3, NPR1, GUCY1B3, PLA2G3, PLA2G4B, ARHGEF11	432	116	7030	1.964	0.998097	0.155752	27.7851
KEGG_PATHWAY	ssc05146:Amoebiasis	13	1.23928	0.0247455	PIK3CG, SERPINB9, IL6, GNA15, LAMB2, SERPINB2, TLR4, LAMC1, COL5A3, COL11A1, COL5A2, CD14, COL5A1	432	104	7030	2.03414	0.998097	0.159708	27.7842
KEGG_PATHWAY	ssc04742:Taste transduction	6	0.571973	0.0296503	ADCY4, TAS1R3, GNB3, SCNN1G, SCNN1B, SCNN1A	432	29	7030	3.36686	0.99946	0.179645	32.3628
KEGG_PATHWAY	ssc04913:Ovarian steroidogenesis	8	0.762631	0.0346569	ADCY4, ADCY2, CYP1A1, LDLR, PTGS2, ADCY5, SCARB1, PLA2G4B	432	51	7030	2.55265	0.999852	0.193516	36.7587
KEGG_PATHWAY	ssc05133:Pertussis	10	0.953289	0.0333904	FOS, IL6, C4A, C3, SERPING1, TLR4, C1S, C2, NLRP3, CD14	432	73	7030	2.2292	0.999795	0.19563	35.6724
KEGG_PATHWAY	ssc04713:Circadian entrainment	12	1.14395	0.0344226	ADCY4, FOS, ADCY2, NOS1AP, ADCY5, ADCYAP1R1, CACNA1G, GUCY1A3, RYR2, GUCY1B3, GNB3, GRIA4	432	97	7030	2.01317	0.999843	0.196623	36.559
KEGG_PATHWAY	ssc05323:Rheumatoid arthritis	11	1.04862	0.0367139	ICAM1, CTSL, FOS, ITGAL, CD86, IL6, FLT1, CSF1, TEK, SLA-DMB, TLR4	432	86	7030	2.08145	0.999913	0.199603	38.4872
KEGG_PATHWAY	ssc04020:Calcium signaling pathway	18	1.71592	0.0450518	ADCY4, GNA15, PTGER3, ADCY2, CYSLTR1, CYSLTR2, BDKRB2, PTGFR, AGTR1, PLCG1, PTK2B, PDE1A, AVPR1A, CACNA1G, PDGFRB, RYR2, NOS3, PTAFR	432	178	7030	1.6456	0.99999	0.235102	45.0562
KEGG_PATHWAY	ssc04630:Jak-STAT signaling pathway	15	1.42993	0.0473522	PIK3CG, IL6, IL2RB, LEPR, IL6R, IFNAR1, LIF, OSM, LEP, IL10RA, IL4R, CSF2RB, AKT3, GHR, THPO	432	140	7030	1.74355	0.999995	0.240902	46.751
KEGG_PATHWAY	ssc04614:Renin-angiotensin system	5	0.476644	0.0488067	AGTR1, AGT, ACE2, ANPEP, ENPEP	432	23	7030	3.53764	0.999996	0.242695	47.7976
KEGG_PATHWAY	ssc04330:Notch signaling pathway	7	0.667302	0.050157	NOTCH2, MFNG, DTX1, DLL4, NOTCH4, LFNG, NCOR2	432	44	7030	2.58891	0.999997	0.243964	48.7521
KEGG_PATHWAY	ssc04640:Hematopoietic cell lineage	10	0.953289	0.0550134	IL6, CD34, IL4R, CSF1, ANPEP, ITGB3, IL6R, KIT, CD14, THPO	432	80	7030	2.03414	0.999999	0.255253	52.0536
KEGG_PATHWAY	ssc04152:AMPK signaling pathway	13	1.23928	0.0540733	LEP, PIK3CG, PPP2R1B, LEPR, PFKFB1, CREB3L2, GYS2, SCD5, ADIPOQ, IRS1, LIPE, AKT3, PCK1	432	117	7030	1.80813	0.999999	0.255984	51.4303
KEGG_PATHWAY	ssc04370:VEGF signaling pathway	8	0.762631	0.0626959	PIK3CG, PLCG1, PTGS2, NOS3, NFATC2, PLA2G4B, AKT3, KDR	432	58	7030	2.24457	1	0.281324	56.8778
KEGG_PATHWAY	ssc04145:Phagosome	15	1.42993	0.0660563	MRC1, MSR1, C3, MRC2, SLA-DMB, TLR4, ITGB3, GP91-PHOX, CTSL, SCARB1, THBS1, PLA2R1, THBS2, CD14, THBS3	432	147	7030	1.66053	1	0.289436	58.8436
KEGG_PATHWAY	ssc00533:Glycosaminoglycan biosynthesis - keratan sulfate	4	0.381316	0.08204	ST3GAL1, ST3GAL2, CHST2, CHST1	432	17	7030	3.82898	1	0.3427	67.1114
KEGG_PATHWAY	ssc05164:Influenza A	16	1.52526	0.0871397	PIK3CG, ICAM1, IL6, RNASEL, SLA-DMB, RSAD2, TRIM25, TLR4, OAS2, NLRP3, IFNAR1, TNFSF10, HSPA2, FAS, AKT3, ADAR	432	167	7030	1.5591	1	0.354887	69.4076
KEGG_PATHWAY	ssc04620:Toll-like receptor signaling pathway	11	1.04862	0.0895408	PIK3CG, FOS, CD86, IL6, TLR4, LBP, CD14, TLR8, AKT3, IFNAR1, SPP1	432	101	7030	1.77232	1	0.35756	70.4366
KEGG_PATHWAY	ssc00670:One carbon pool by folate	4	0.381316	0.0941589	MTHFR, ALDH1L1, MTR, ALDH1L2	432	18	7030	3.61626	1	0.367345	72.3265
