# Supplementary material for: Transcriptional Differences of Coding and Non-Coding Genes Related to the Absence of Melanocyte in Skins of Bama Pig
Source: Genes (Basel). 2019 Dec 30;11(1):47. doi: 10.3390/genes11010047 (PMC7017308; doi:10.3390/genes11010047)
Supplement: Supplementary file 1 [file genes-11-00047-s001.zip › Table.S6 Differentially expressed lncRNAs.xlsx]

## Sheet: Sheet2
LncRNA	Locus(chromsome:start-end)	log2(fold_change)	Adjusted p value	W1	W2	W3	B1	B2	B3
ENSSSCT00000049294	16:78301443-78305338	1.26635	0.00515	15.4043	23.0301	8.20801	5.80957	12.734	5.54588
ENSSSCT00000050094	10:66433240-66439192	1.60968	0.00355	1.20785	3.79991	2.26453	0.645916	1.2396	1.23462
ENSSSCT00000052332	3:111487813-111496506	3.09106	0.0084	0.490817	1.00747	0.342587	0.092259	0.067385	0.15619
TCONS_00000041	1:728142-737692	1.54928	0.02655	2.27228	0.890724	0.662266	0.789647	1.20514	0.462116
TCONS_00000060	1:897820-899765	-2.51265	0.02905	0.070949	0	0.098601	0.254961	0.633471	0.871985
TCONS_00000141	1:4321012-4324576	-1.92197	0.0295	0.152753	0.06626	0.313074	0.708189	0.312752	1.4694
TCONS_00000142	1:4887014-4890658	-1.94472	0.03445	0.268338	0.049264	0.279794	0.750095	1.1026	0.964491
TCONS_00001012	1:66390522-66467856	1.8272	0.00855	23.9048	23.8918	22.5418	8.11128	0	7.9179
TCONS_00005329	1:8119334-8133918	4.37299	0.0033	2.30767	3.48975	2.68857	0.058094	0.025068	0.171714
TCONS_00005532	1:18206229-18233331	-1.32279	0.00415	0.927566	0.5811	1.71579	6.12289	2.73339	1.52458
TCONS_00005878	1:40830833-40957828	4.00229	5e-05	0.884693	5.15268	2.30267	0.063494	0.234032	0.418417
TCONS_00007857	1:161785921-161791195	-2.41931	0.00815	0.457793	0.230752	0.126909	1.10452	1.02608	2.57319
TCONS_00009994	1:272679665-272685937	2.42768	0.00195	4.4528	4.12411	0.90478	0.777125	1.1271	0.602711
TCONS_00010419	10:19252857-19265761	1.71181	0.0357	0	0	0	0	3.11266	0
TCONS_00013706	11:68052854-68056168	1.32	0.0051	2.1454	3.00551	1.71826	1.28127	1.23391	1.04592
TCONS_00013781	11:72685738-72694472	5.89552	0.04215	11.8566	0.615554	18.0647	0.509357	0	0.106288
TCONS_00013789	11:72704801-72765595	3.28122	0.00705	0.487948	0.860826	2.67276	0.291936	0	0.112426
TCONS_00014181	11:5477889-5611652	1.00686	0.03225	1.25049	1.17672	0.92485	0.569881	0.998853	1.70865
TCONS_00015808	12:8647890-8649852	4.17042	0.02605	0.695415	1.89845	1.73665	0.029116	0.035173	0.171755
TCONS_00019024	12:4966493-4975636	-1.72585	0.0147	0.445017	0.316352	0.372704	1.20884	1.43571	1.19852
TCONS_00019353	12:13677788-13680751	1.77422	0.03845	1.14467	2.31905	1.30971	0.587716	0.809908	0.146795
TCONS_00020651	12:39351028-39355631	1.87802	0.00155	24.4454	80.6235	44.184	4.60886	9.25938	45.0731
TCONS_00020838	12:43319566-43337731	1.35467	0.0062	2.3743	21.0359	4.34004	4.25494	6.23142	3.07383
TCONS_00021759	12:56929874-56931110	3.25961	0.02355	0.65738	1.81889	0.679932	0.231438	0.16074	0.114391
TCONS_00023934	13:75448863-75450818	1.90535	0.00725	2.45082	2.15024	1.84017	0.931247	0.663834	0.412626
TCONS_00024899	13:130874320-130889140	4.96362	0.0208	1.09854	0.353125	2.23841	0	0.083476	0
TCONS_00028824	13:131129556-131134873	1.65712	0.04345	0	0	1.15161	0	0	0
TCONS_00031373	14:45250186-45493532	1.1084	0.02665	6.85859	7.28539	5.97605	3.13354	4.78376	4.73182
TCONS_00032227	14:66291502-66305871	4.32835	0.0422	2.78923	1.09365	1.61101	0.227512	0.397888	0
TCONS_00035783	14:61684753-61688623	1.36118	0.0454	1.05597	2.61942	1.36709	0.465683	1.18302	0.532908
TCONS_00037491	14:138492629-138498610	1.05198	0.036	2.36973	2.78648	2.45549	0.964027	1.45048	2.33375
TCONS_00037654	15:6600703-6995478	-1.61235	0.02015	0.261805	0.062214	0.476227	0.73462	0.62962	1.88023
TCONS_00037807	15:23990248-24079253	4.26427	5e-05	7.8675	9.30902	4.1023	0.803358	0.666335	0
TCONS_00037895	15:30859942-30863833	-1.58742	0.0211	1.74155	0.517232	0.866904	3.81025	4.01436	2.57645
TCONS_00039270	15:109095009-109100115	1.7103	0.01815	0.765649	1.24843	0.743753	0.453979	0.419298	0.188924
TCONS_00041418	15:87618996-87868354	-1.65395	0.0029	1.26547	0.068051	1.00635	4.61883	6.66823	9.49159
TCONS_00042201	15:128242269-128245047	-2.31068	5e-05	0.803695	0.355361	1.48218	3.89079	5.20996	7.16082
TCONS_00042374	15:136999476-137001872	-4.753	0.0105	0.143187	0	0.033129	5.59708	0.088987	0.023907
TCONS_00042443	15:138693734-138698832	2.3606	0.03015	1.03186	2.15319	0.278722	0	0.341901	0.283654
TCONS_00042968	16:39368687-39370961	2.39647	5e-05	25.5709	36.9514	33.0569	10.4751	7.08916	3.84863
TCONS_00043556	16:77701464-77702882	1.60396	0.03905	1.13043	2.41834	1.85901	0.58241	0.734973	0.351508
TCONS_00043961	16:27622567-27629826	-1.50394	0.03535	0.263507	0.295182	0.232795	0.264822	1.63729	1.104
TCONS_00044678	16:78429438-78448919	2.00258	0.0034	3.06437	1.60331	1.0444	1.21503	0.446483	0.125974
TCONS_00044978	17:12421646-12498856	-1.28529	0.0044	5.46863	4.39555	4.84935	10.5318	26.8668	15.11
TCONS_00046738	17:11273480-11284055	2.69624	0.00705	4.47879	1.53794	1.44588	0.780729	0.445868	0.387828
TCONS_00048140	17:61885586-61891236	2.64508	0.0442	0	1.10622	0	0	0	0
TCONS_00048776	18:17981045-18048501	1.59815	0.00785	0	5.62898	0	3.9837	0	0
TCONS_00049318	18:48693820-48778590	4.17313	0.0393	0	2.44276	0	0	0	0
TCONS_00049963	18:9528997-9531472	-4.05757	0.04525	0.042753	0	0.134463	1.60842	0.253896	0.052059
TCONS_00050113	18:18771758-18774883	-2.33564	0.04745	0.03842	0	0	0.952263	0	0
TCONS_00050152	18:19486348-19487589	2.52464	0.0483	0.193137	0.99862	2.22489	0	0.321374	0.764054
TCONS_00050576	18:45439934-45443276	1.75903	0.01685	0.531702	0	0.927429	0	1.61241	0
TCONS_00050681	18:50308780-50310646	-2.15283	0.02515	0.315343	0.190503	0.037218	0.579245	1.41839	0.655587
TCONS_00051801	2:9319777-9324407	-1.22574	0.02695	2.5606	0.558513	1.86705	6.21377	3.58057	4.21323
TCONS_00052465	2:40424606-40430392	3.46308	0.009	2.04683	1.34204	0.533603	0.444459	0	0
TCONS_00052641	2:48783937-48930887	2.55455	5e-05	54.0032	93.0995	0	0	0	0
TCONS_00052669	2:49846206-49857964	3.06346	0.04	1.18612	2.52436	1.29516	0	0.00238	0.380718
TCONS_00054746	2:82576427-82606542	3.44935	0.0084	0.267481	0.738963	1.53214	0.0353	0.09064	0.175623
TCONS_00054781	2:84403529-84405144	1.3805	0.0108	0.76161	0.99089	6.62862	1.86516	1.44188	0.830191
TCONS_00054916	2:89528121-89794104	-1.06149	0.0442	2.62231	2.04343	1.89743	4.53935	8.89924	5.25396
TCONS_00056705	2:5142351-5144217	1.82311	0.0308	1.37555	3.83523	1.55396	0.142596	1.35901	0.931373
TCONS_00059116	2:68812054-68816180	-1.16869	0.04145	0.299137	0.380917	0.352191	0.658904	1.25681	0.844017
TCONS_00060772	2:123304303-123403088	4.80515	0.0152	2.58585	3.44859	1.81608	0.075311	0.035128	0.218432
TCONS_00064771	3:93217742-93221821	3.37796	0.00545	0.744989	1.1767	4.35472	0.33214	0.228313	0.125602
TCONS_00065800	3:3509003-3516018	1.49898	0.0498	0.630223	0.979561	0	0.799545	0	0
TCONS_00066018	3:7650955-7655084	-1.76898	0.01745	0.686187	0.308419	1.08899	6.13251	1.32085	0.724059
TCONS_00067021	3:31233776-31236979	1.60963	0.02745	3.08195	3.93456	2.21163	1.80952	1.08449	0.827073
TCONS_00068561	3:68992772-69004888	4.13392	0.0325	1.65652	2.55031	0.273792	0.277803	0.33806	0
TCONS_00068988	3:87120029-87231439	2.08135	0.0247	0.798007	1.21494	1.33108	0.101781	0.349716	0.275274
TCONS_00069386	3:109922956-110103245	1.87374	0.0492	0.197775	2.81112	4.23484	1.66851	0.520334	0.565015
TCONS_00071038	4:55102807-55104723	-1.49582	0.0222	0.598969	0.257732	1.2456	1.98255	2.03966	4.0182
TCONS_00071216	4:67844437-67847924	1.44308	0.01335	10.3835	13.7421	8.85588	4.96416	4.98772	5.30012
TCONS_00071564	4:87194254-87246776	1.71683	0.04275	4.38263	6.75956	6.06021	2.21131	1.56395	3.20592
TCONS_00072738	4:105542731-105548854	3.78137	0.02015	1.21661	2.61085	1.44518	0.317786	0.204064	0.196212
TCONS_00073598	4:924560-926439	1.00343	0.01165	7.41009	10.0729	3.93713	4.73708	5.40719	3.56375
TCONS_00073768	4:12187047-12409037	1.46189	0.0415	0.632527	2.69977	1.04408	1.06695	0.639492	0.720095
TCONS_00073974	4:30483551-30489770	-2.03274	0.00245	0.631168	0.038716	0.248527	0.99235	1.66193	1.96639
TCONS_00074600	4:75294192-75298885	3.41486	5e-05	80.1653	106.931	120.788	4.6783	8.06633	24.0208
TCONS_00074917	4:89186453-89212840	2.38937	0.00055	6.81239	11.7965	3.15626	2.05246	2.25152	0.821429
TCONS_00075114	4:92789425-92791552	-2.08114	0.024	0.268815	0.178962	0.100114	0.31835	1.28424	1.24304
TCONS_00075572	4:97233427-97327018	4.928	0.0438	0.890723	1.41327	4.78179	0.119536	0.130569	0.090944
TCONS_00076043	4:108050596-108210308	4.12497	0.0372	2.91319	3.69317	3.03584	0.225192	0.182664	0.499371
TCONS_00077244	5:8045550-8050078	1.72458	0.0075	0.997991	2.23411	1.26906	0.483694	0.611809	0.651172
TCONS_00077733	5:17523367-17532458	-2.72766	0.01565	0.129371	0.075818	0.20976	2.71335	0.226719	0.216145
TCONS_00077915	5:19344493-19350355	2.71349	0.0005	5.09306	4.85798	5.05176	0.817027	1.45482	1.17488
TCONS_00077941	5:19872177-20017439	7.40278	5e-05	896.114	2037.45	13478.5	4.1559	92.7067	3.77167
TCONS_00079041	5:64060671-64062738	-1.02993	0.0466	0.983079	0.742341	0.680482	2.42934	1.79798	1.57597
TCONS_00080005	5:3454282-3463761	1.4887	0.0017	2.3193	3.72539	2.45114	0.736534	1.64793	1.44768
TCONS_00080977	5:21472074-21474470	1.24994	0.0123	4.52093	5.17804	3.51599	2.97228	2.22774	1.77639
TCONS_00083051	6:3430522-3435745	-2.10423	0.00675	0.214451	0.133598	0.228366	2.39369	0.314237	0.082169
TCONS_00083884	6:32040210-32072832	2.17547	0.04565	0.772864	2.2456	0.961654	0.350138	0.399009	0.73922
TCONS_00086781	6:80265302-80285704	-3.40814	0.0351	0	0	0.146984	3.631	0	0.111628
TCONS_00087586	6:98451648-98458503	1.31351	0.00965	3.64535	5.68315	3.95402	2.34663	2.45845	1.3386
TCONS_00088865	6:167953011-167957953	2.06569	0.024	1.10764	0.374517	2.23208	0.520882	0.127589	0.654523
TCONS_00095087	6:169216238-169221005	1.86569	0.04775	0.341386	1.19621	0.656753	0.072825	0.384602	0.348001
TCONS_00095105	6:170286864-170299268	-2.21572	0.03805	0.097337	0.067349	0.086528	0.752085	0.09737	0.059267
TCONS_00101786	7:87825164-87834690	-2.48933	0.00665	0.107962	0.029162	0.320037	3.03101	0.050336	0.173437
TCONS_00103066	8:31709164-31742855	4.79374	0.00025	9.52587	15.3761	5.04788	0.20998	0.605835	0.433485
TCONS_00104758	8:1381879-1387625	2.10676	0.02495	1.51418	1.72994	1.51874	0.566609	0.281733	0.572916
TCONS_00104796	8:2312267-2319374	3.22476	5e-05	0.089872	0.154728	0.012256	0	0.796265	0
TCONS_00105903	8:79655950-79846513	4.8582	0.04585	1.94104	0	1.53845	0.001411	0	0
TCONS_00107760	9:41999007-42024609	-1.61959	0.02525	0.098266	0.250337	0.491902	0.441133	1.12338	1.7085
TCONS_00108251	9:53487598-53491847	-1.17019	0.0142	0.901218	0.666755	0.946457	1.12983	4.2514	2.00214
TCONS_00109872	9:198871-223822	1.28868	0.0225	1.46262	3.24734	3.34494	0.82844	1.81459	1.43483
TCONS_00110370	9:8388265-8389462	2.71446	0.0001	6.66857	16.2561	4.94225	1.3141	1.46824	1.5851
TCONS_00110564	9:13401973-13403082	3.06424	0.02635	2.8948	3.43714	0.824517	0.6026	0.191657	0.131118
TCONS_00112269	9:102685021-102695021	2.1378	0.02675	0.985098	2.46736	0.558312	0.35419	0.427679	0.365559
TCONS_00115266	AEMK02000569.1:775301-782544	-1.62448	0.0093	5.30358	7.40639	2.74274	5.85405	33.7013	15.1983
TCONS_00115405	AEMK02000589.1:78809-153830	-2.10625	0.02555	0	0	0.12753	29.0416	0.102337	0
TCONS_00116379	MT:0-1245	3.22449	0.0033	18.6159	536.957	66.1906	1.52873	55.9132	8.7836
TCONS_00116427	X:407-6312	-1.40346	0.0359	0.832798	0.390584	0.690707	1.86715	1.10006	2.75351
TCONS_00118847	X:33542858-33543779	2.71181	0.0447	1.16078	1.43233	1.5997	0.109373	0.373317	0.531895
TCONS_00119538	X:78316959-78539989	4.15575	0.00015	17.4318	15.7123	0	0	0	0
