# Supplementary material for: Transcriptional Differences of Coding and Non-Coding Genes Related to the Absence of Melanocyte in Skins of Bama Pig
Source: Genes (Basel). 2019 Dec 30;11(1):47. doi: 10.3390/genes11010047 (PMC7017308; doi:10.3390/genes11010047)
Supplement: Supplementary file 1 [file genes-11-00047-s001.zip › Table.S7 Functional enrichment analysis of cis target genes.xlsx]

## Sheet: Sheet2
Category	Term	Count	%	PValue	Genes	List Total	Pop Hits	Pop Total	Fold Enrichment	Bonferroni	Benjamini	FDR
GOTERM_BP_DIRECT	GO:0009952~anterior/posterior pattern specification	6	7.14286	2.52116e-05	SMO, HOXA5, HOXC4, HOXA7, HOXA10, HOXA9	74	80	16792	17.0189	0.0169732	0.0169732	0.0378589
GOTERM_MF_DIRECT	GO:0001077~transcriptional activator activity, RNA polymerase II core promoter proximal region sequence-specific binding	7	8.33333	0.00072591	EGR2, HOXA5, HOXA7, HOXA10, SOX9, FOXD1, MYC	78	236	16881	6.41933	0.147031	0.147031	0.919444
GOTERM_BP_DIRECT	GO:0060644~mammary gland epithelial cell differentiation	3	3.57143	0.00140963	SMO, HOXA5, MGMT	74	13	16792	52.3659	0.616269	0.38054	2.09635
GOTERM_MF_DIRECT	GO:0005215~transporter activity	6	7.14286	0.00229668	FABP9, UCP3, SLCO4A1, SLC25A6, XK, FABP4	78	202	16881	6.42841	0.39562	0.222581	2.8824
GOTERM_MF_DIRECT	GO:0043565~sequence-specific DNA binding	9	10.7143	0.00244822	ZNF532, HOXA5, HOXC4, IRX2, HOXA7, HOXA10, HOXA9, FOXD1, MYC	78	518	16881	3.76025	0.415395	0.163843	3.06987
GOTERM_BP_DIRECT	GO:0045944~positive regulation of transcription from RNA polymerase II promoter	12	14.2857	0.00325933	EPCAM, SMO, EGR2, COPS5, HOXA5, HOXA7, HOXA10, CCNC, SOX9, FOXD1, MYC, PIN1	74	981	16792	2.77577	0.891032	0.522361	4.78496
GOTERM_MF_DIRECT	GO:0016853~isomerase activity	3	3.57143	0.00407705	TSTA3, HSD17B4, PIN1	78	21	16881	30.9176	0.591269	0.200425	5.06392
GOTERM_MF_DIRECT	GO:0000978~RNA polymerase II core promoter proximal region sequence-specific DNA binding	7	8.33333	0.00561416	EGR2, HOXA5, HOXA7, HOXA10, FOXD1, MYC, CHD4	78	355	16881	4.2675	0.708573	0.218541	6.91095
GOTERM_BP_DIRECT	GO:0002053~positive regulation of mesenchymal cell proliferation	3	3.57143	0.00566291	SMO, SOX9, MYC	74	26	16792	26.183	0.978848	0.61864	8.17574
GOTERM_BP_DIRECT	GO:0006366~transcription from RNA polymerase II promoter	8	9.52381	0.00682856	EGR2, COPS5, HOXA5, HOXA7, HOXA10, SOX9, FOXD1, MYC	74	513	16792	3.5387	0.990462	0.605643	9.77925
GOTERM_BP_DIRECT	GO:0043488~regulation of mRNA stability	4	4.7619	0.0102189	PSMD12, HSPA1A, PSME4, SCGB1A1	74	103	16792	8.81239	0.999064	0.687262	14.2958
GOTERM_BP_DIRECT	GO:0043066~negative regulation of apoptotic process	7	8.33333	0.0141456	EPCAM, SMO, MPZ, TNFAIP8, MGMT, SOX9, MYC	74	455	16792	3.49106	0.999937	0.748905	19.2629
GOTERM_BP_DIRECT	GO:0042552~myelination	3	3.57143	0.0170543	EGR2, TSPAN2, XK	74	46	16792	14.7991	0.999992	0.767756	22.7675
GOTERM_BP_DIRECT	GO:0090184~positive regulation of kidney development	2	2.38095	0.0172777	SOX9, FOXD1	74	4	16792	113.459	0.999993	0.731498	23.0307
GOTERM_BP_DIRECT	GO:0060548~negative regulation of cell death	3	3.57143	0.0238645	MGMT, HSPA1A, MYC	74	55	16792	12.3774	1	0.806029	30.4253
GOTERM_BP_DIRECT	GO:0010628~positive regulation of gene expression	5	5.95238	0.0272549	SMO, ACTG2, HSPA1A, FOXD1, MYC	74	262	16792	4.33051	1	0.818359	33.9677
GOTERM_BP_DIRECT	GO:0000165~MAPK cascade	5	5.95238	0.0272549	PSMD12, RASGRF2, PSME4, IRS1, MYC	74	262	16792	4.33051	1	0.818359	33.9677
GOTERM_BP_DIRECT	GO:0050679~positive regulation of epithelial cell proliferation	3	3.57143	0.0280527	SMO, SOX9, MYC	74	60	16792	11.3459	1	0.800113	34.7764
GOTERM_BP_DIRECT	GO:0016525~negative regulation of angiogenesis	3	3.57143	0.0298048	HOXA5, TIE1, THBS2	74	62	16792	10.9799	1	0.794107	36.5202
GOTERM_BP_DIRECT	GO:0045656~negative regulation of monocyte differentiation	2	2.38095	0.0300424	HOXA7, MYC	74	7	16792	64.834	1	0.772224	36.7533
GOTERM_BP_DIRECT	GO:0098609~cell-cell adhesion	5	5.95238	0.0303342	EPCAM, DBNL, SWAP70, DOCK9, HSPA1A	74	271	16792	4.1867	1	0.752015	37.0385
GOTERM_BP_DIRECT	GO:0032868~response to insulin	3	3.57143	0.0343695	EGR2, UCP3, IRS1	74	67	16792	10.1605	1	0.773319	40.861
KEGG_PATHWAY	ssc04151:PI3K-Akt signaling pathway	6	7.14286	0.0397149	COL6A3, COL5A3, C8ORF44-SGK3, THBS2, IRS1, MYC	39	345	6879	3.06756	0.980375	0.980375	36.0597
GOTERM_CC_DIRECT	GO:0031012~extracellular matrix	5	5.95238	0.0412765	PLAT, MYL6, SLC25A6, COL6A3, THBS2	81	296	18224	3.80047	0.996762	0.996762	39.0325
GOTERM_BP_DIRECT	GO:0060009~Sertoli cell development	2	2.38095	0.0426436	HSD17B4, SOX9	74	10	16792	45.3838	1	0.824588	48.0312
GOTERM_MF_DIRECT	GO:0098641~cadherin binding involved in cell-cell adhesion	5	5.95238	0.0435193	EPCAM, DBNL, SWAP70, DOCK9, HSPA1A	78	290	16881	3.73143	0.999941	0.802903	43.2194
GOTERM_BP_DIRECT	GO:0032869~cellular response to insulin stimulus	3	3.57143	0.0442456	RAB31, IRS1, MYC	74	77	16792	8.841	1	0.818608	49.3221
GOTERM_BP_DIRECT	GO:0030857~negative regulation of epithelial cell differentiation	2	2.38095	0.046808	SMO, SOX9	74	11	16792	41.258	1	0.81971	51.3248
