# Supplementary material for: Transcriptional Differences of Coding and Non-Coding Genes Related to the Absence of Melanocyte in Skins of Bama Pig
Source: Genes (Basel). 2019 Dec 30;11(1):47. doi: 10.3390/genes11010047 (PMC7017308; doi:10.3390/genes11010047)
Supplement: Supplementary file 1 [file genes-11-00047-s001.zip › Table.S8 Functional enrichment analysis of trans target genes.xlsx]

## Sheet: 新建文本文档
Category	Term	Count	%	PValue	Genes	List Total	Pop Hits	Pop Total	Fold Enrichment	Bonferroni	Benjamini	FDR
KEGG_PATHWAY	hsa05012:Parkinson's disease	21	4.6875	2.77201e-09	NDUFB3, UQCRC2, NDUFA5, NDUFB5, COX7A1, SLC25A5, NDUFA6, ADCY5, COX7B, NDUFAB1, NDUFC1, NDUFA10, NDUFA12, COX6C, UQCRHL, NDUFB2, SDHC, NDUFS8, ATP5C1, ATP5J, UQCRB	198	142	6879	5.13796	6.54195e-07	6.54195e-07	3.56845e-06
KEGG_PATHWAY	hsa00190:Oxidative phosphorylation	20	4.46429	5.55372e-09	NDUFB3, UQCRC2, NDUFA5, NDUFB5, COX7A1, NDUFA6, COX7B, NDUFAB1, NDUFC1, NDUFA10, NDUFA12, COX6C, UQCRHL, NDUFB2, SDHC, NDUFS8, ATP5C1, ATP5I, ATP5J, UQCRB	198	133	6879	5.22442	1.31068e-06	6.55338e-07	7.14936e-06
KEGG_PATHWAY	hsa04932:Non-alcoholic fatty liver disease (NAFLD)	20	4.46429	4.65904e-08	NDUFB3, UQCRC2, PIK3CG, NDUFA5, IL6, NDUFB5, COX7A1, NDUFA6, LEPR, COX7B, NDUFAB1, NDUFC1, NDUFA10, NDUFA12, COX6C, UQCRHL, NDUFB2, SDHC, NDUFS8, UQCRB	198	151	6879	4.60165	1.09953e-05	3.66511e-06	5.99764e-05
KEGG_PATHWAY	hsa05016:Huntington's disease	22	4.91071	1.05239e-07	NDUFB3, UQCRC2, NDUFA5, NDUFB5, COX7A1, SLC25A5, NDUFA6, COX7B, NDUFAB1, NDUFC1, NDUFA10, NDUFA12, COX6C, UQCRHL, NDUFB2, SDHC, NDUFS8, ATP5C1, TGM2, ATP5J, UQCRB, HIP1	198	192	6879	3.9809	2.48361e-05	6.20908e-06	0.000135475
GOTERM_BP_DIRECT	GO:0006120~mitochondrial electron transport, NADH to ubiquinone	11	2.45536	1.97492e-07	NDUFB3, NDUFA5, NDUFB5, NDUFA6, DLD, NDUFS8, NDUFAB1, NDUFC1, NDUFA10, NDUFA12, NDUFB2	403	49	16792	9.35393	0.00041524	0.00041524	0.000341543
GOTERM_CC_DIRECT	GO:0005743~mitochondrial inner membrane	31	6.91964	2.0448e-07	UQCRC2, NDUFB3, MRPL42, NDUFB5, CKMT1B, MRPS14, MRPS12, C19ORF70, COX7B, NDUFAB1, KMO, HADHA, NDUFB2, CPOX, MRPL37, ATP5I, ATP5J, MRPL1, NDUFA5, SLC25A5, NDUFA6, NDUFC1, ECSIT, NDUFA10, NDUFA12, COX6C, UQCRHL, UCP3, SDHC, ATP5C1, UQCRB	429	441	18224	2.98614	6.54315e-05	6.54315e-05	0.000275935
KEGG_PATHWAY	hsa05010:Alzheimer's disease	20	4.46429	2.61038e-07	NDUFB3, UQCRC2, NDUFA5, NDUFB5, COX7A1, NDUFA6, COX7B, NDUFAB1, NDUFC1, NDUFA10, NDUFA12, COX6C, UQCRHL, NDUFB2, LRP1, SDHC, NDUFS8, ATP5C1, ATP5J, UQCRB	198	168	6879	4.136	6.16031e-05	1.23209e-05	0.000336037
KEGG_PATHWAY	hsa01100:Metabolic pathways	64	14.2857	6.09051e-07	UQCRC2, ALAD, CKMT1B, PTGS2, NDUFAB1, ADH1B, ANPEP, PDHB, ST3GAL1, ST6GALNAC6, TDO2, ST3GAL2, CPOX, NDUFS8, NOS3, ATP5I, AGPAT1, ATP5J, BST1, HMBS, NDUFC1, CDO1, NDUFA10, NDUFA12, COX6C, LAP3, CTH, CKM, PANK1, DLD, ATP5C1, UQCRB, NDUFB3, ACADSB, NDUFB5, GALNT5, COX7B, KMO, PPCDC, HADHA, NDUFB2, DGKB, UGT1A3, DGKG, GALNT15, B3GNT3, PTS, PDHX, HSD17B7, GCDH, NDUFA5, A4GALT, CES1, NDUFA6, BCKDHB, ID…	198	1219	6879	1.82405	0.000143726	2.39557e-05	0.000784035
GOTERM_MF_DIRECT	GO:0008137~NADH dehydrogenase (ubiquinone) activity	10	2.23214	1.76487e-06	NDUFB3, NDUFA5, NDUFB5, NDUFA6, NDUFS8, NDUFAB1, NDUFC1, NDUFA10, NDUFA12, NDUFB2	406	48	16881	8.66225	0.00106541	0.00106541	0.00260892
GOTERM_CC_DIRECT	GO:0005747~mitochondrial respiratory chain complex I	10	2.23214	1.78568e-06	NDUFB3, NDUFA5, NDUFB5, NDUFA6, NDUFS8, NDUFAB1, NDUFC1, NDUFA10, NDUFA12, NDUFB2	429	49	18224	8.66943	0.000571255	0.000285669	0.00240966
GOTERM_BP_DIRECT	GO:0032981~mitochondrial respiratory chain complex I assembly	11	2.45536	2.27868e-06	NDUFB3, NDUFA5, NDUFB5, NDUFA6, NDUFS8, NDUFAB1, NDUFC1, ECSIT, NDUFA10, NDUFA12, NDUFB2	403	63	16792	7.27528	0.00478061	0.00239317	0.00394068
GOTERM_BP_DIRECT	GO:0001525~angiogenesis	19	4.24107	7.40943e-06	PTPRB, PIK3CG, PTGS2, EGFL7, LEPR, ANPEP, RORA, MMP2, MMRN2, TAL1, GPI, VEGFC, NUS1, MEOX2, HMOX1, NOS3, SOX18, ATPIF1, RAPGEF3	403	223	16792	3.55015	0.0154613	0.00518057	0.0128131
GOTERM_BP_DIRECT	GO:0030198~extracellular matrix organization	16	3.57143	7.78828e-05	RECK, TTR, F11R, GFAP, COL9A2, PXDN, PDGFB, CRISPLD2, ICAM2, DMP1, VTN, NID1, THBS1, COL5A2, DDR2, SPP1	403	196	16792	3.40143	0.151083	0.0401214	0.134605
GOTERM_CC_DIRECT	GO:0005615~extracellular space	53	11.8304	0.000267932	PXDN, ALAD, S100A8, PDGFB, TNFSF15, VTN, ANPEP, MMP2, KRT33B, MMRN2, TTR, CFHR3, WISP1, IL4R, HMOX1, LTF, SEMA3B, LBP, SPON1, RNLS, EGFL7, SPARCL1, VEGFC, ADM, SERPINF1, CTSO, CPXM1, TF, ENPP2, ADAMTS15, CCL8, SPOCK1, IL17B, PCSK6, THBS1, PCSK5, OLFM1, THPO, SPP1, PLAT, IL6, BMP1, CES1, TNFSF9, SFRP5, GPI, OMD, BMPER, TFRC, PON1, ENG, CHRD, IGFBP4	429	1347	18224	1.67145	0.0821761	0.0281786	0.360955
GOTERM_MF_DIRECT	GO:0050840~extracellular matrix binding	6	1.33929	0.000336451	SPARCL1, DMP1, ADAMTS15, VTN, THBS1, SPP1	406	26	16881	9.59511	0.183926	0.0966321	0.496213
GOTERM_BP_DIRECT	GO:0001570~vasculogenesis	8	1.78571	0.000360918	ADM, EGFL7, ZMIZ1, AMOT, SOX18, FZD4, ENG, CITED2	403	56	16792	5.9525	0.531935	0.140865	0.62234
GOTERM_CC_DIRECT	GO:0005739~mitochondrion	52	11.6071	0.000376714	UQCRC2, MRPL42, ALDH1L1, CKMT1B, HIP1R, MIPEP, C14ORF2, MMP2, PDHB, CPOX, NDUFS8, ABHD11, ACYP2, MRPL37, TMEM102, ATP5I, DISC1, ATP5J, MRPL1, SLC25A5, LGALS12, NDUFC1, ECSIT, COX6C, LAP3, HSPB7, DLD, ATP5C1, ATPIF1, TFAP2C, ACADSB, NDUFB5, MRPS14, MRPS12, FKBP4, COX7B, OAS2, HADHA, TGM2, FAM162A, PTS, GCDH, COX7A1, BCKDHB, IDH3B, PRR5L, UACA, UCP3, KCNJ8, SDHC, POLDIP2, PON2	429	1331	18224	1.65963	0.113586	0.029693	0.507161
GOTERM_BP_DIRECT	GO:0048661~positive regulation of smooth muscle cell proliferation	8	1.78571	0.000553773	RBPMS2, IL6, PDGFB, PTGS2, HMOX1, TGM2, THBS1, PTAFR	403	60	16792	5.55567	0.688049	0.176467	0.953388
GOTERM_CC_DIRECT	GO:0031012~extracellular matrix	18	4.01786	0.00066801	PLAT, NES, PXDN, EGFL7, PDGFB, SLC25A5, ADAMTSL5, NID1, VTN, MMP2, COL5A2, HADHA, MMRN2, SERPINF1, TGM2, THBS1, PCSK6, SPON1	429	296	18224	2.58325	0.192518	0.0418653	0.897691
GOTERM_BP_DIRECT	GO:0006979~response to oxidative stress	10	2.23214	0.00130439	ALAD, PXDN, PTGS2, NDUFA6, HMOX1, NDUFS8, PON2, CYGB, CA3, NDUFA12	403	110	16792	3.78795	0.935746	0.324385	2.232
GOTERM_CC_DIRECT	GO:0005753~mitochondrial proton-transporting ATP synthase complex	5	1.11607	0.00130741	ATP5C1, ATPIF1, ATP5I, C14ORF2, ATP5J	429	21	18224	10.1143	0.342062	0.0673956	1.74994
GOTERM_MF_DIRECT	GO:0001077~transcriptional activator activity, RNA polymerase II core promoter proximal region sequence-specific binding	15	3.34821	0.0017429	ESRRA, ELF4, FOXA1, KLF15, SRF, MEOX2, EBF4, HOXC13, SIX1, HOXA10, FOXC2, ETV1, SOX18, TFAP2C, PITX1	406	236	16881	2.64272	0.651331	0.296165	2.54576
GOTERM_BP_DIRECT	GO:0045766~positive regulation of angiogenesis	10	2.23214	0.00177995	VEGFC, SASH1, ADM, CYSLTR2, HMOX1, CXCR2, NOS3, RAPGEF3, THBS1, ENG	403	115	16792	3.62326	0.976402	0.373948	3.03402
GOTERM_BP_DIRECT	GO:0051602~response to electrical stimulus	5	1.11607	0.00235202	IL6, FZD3, GJB6, KCNJ3, DISC1	403	24	16792	8.68073	0.992932	0.423186	3.99057
GOTERM_BP_DIRECT	GO:0001666~response to hypoxia	12	2.67857	0.00292152	PLAT, VEGFC, ALAD, ADM, UCP3, HMOX1, CYGB, THBS1, ENG, MMP2, SRF, CITED2	403	172	16792	2.90703	0.997873	0.459518	4.93399
GOTERM_BP_DIRECT	GO:0007566~embryo implantation	6	1.33929	0.00314894	RECK, PTGS2, FKBP4, PCSK5, MMP2, SPP1	403	42	16792	5.9525	0.998683	0.452816	5.30829
GOTERM_BP_DIRECT	GO:0046487~glyoxylate metabolic process	5	1.11607	0.00318678	DLD, BCKDHB, NDUFAB1, PDHX, PDHB	403	26	16792	8.01298	0.998784	0.428434	5.37044
GOTERM_BP_DIRECT	GO:0051926~negative regulation of calcium ion transport	4	0.892857	0.00325744	CAV3, PTGS2, ADRA2A, NOS3	403	13	16792	12.8208	0.998953	0.410107	5.48637
GOTERM_CC_DIRECT	GO:0005783~endoplasmic reticulum	33	7.36607	0.0040656	RTN4, CAV3, PXDN, PTGS2, OAS2, FNDC5, UGT1A3, SLC30A1, PLIN1, ELOVL3, HMOX1, PGRMC1, TGM2, PKD2, NRROS, SEMA3B, APMAP, THBS1, PCSK6, DISC1, OLFM1, HSD17B7, AGPAT1, METTL7A, NLRP3, DBI, LRPAP1, ZDHHC14, EBPL, NPC1, TRIM59, POMP, MGST2	429	828	18224	1.69305	0.728459	0.169921	5.34911
GOTERM_CC_DIRECT	GO:0005578~proteinaceous extracellular matrix	15	3.34821	0.00456701	PXDN, BMP1, SPARCL1, DMP1, ADAMTSL5, ADAMTS15, SPOCK1, COL5A2, MMP2, COL9A2, OMD, WISP1, CRISPLD2, ADAMTS2, SPON1	429	268	18224	2.37762	0.768874	0.167314	5.99014
GOTERM_BP_DIRECT	GO:0006954~inflammatory response	19	4.24107	0.00463318	PIK3CG, F11R, IL6, PTGER3, LIPA, S100A8, PTGS2, CCL8, CXCR2, POLB, CDO1, NLRP3, IL17B, MS4A2, NRROS, THBS1, IGFBP4, PTAFR, SPP1	403	379	16792	2.08887	0.999943	0.502215	7.71721
GOTERM_CC_DIRECT	GO:0009897~external side of plasma membrane	13	2.90179	0.00463362	IL6, ANPEP, KCNJ3, NCAM1, ECE1, TFRC, MS4A2, AMOT, SCNN1G, SCNN1B, THBS1, ENG, CD200R1	429	213	18224	2.59269	0.773771	0.15222	6.075
GOTERM_CC_DIRECT	GO:0009986~cell surface	24	5.35714	0.00480396	DCBLD2, CAV3, PLAT, TF, PDGFB, ADAMTS15, CXCR2, FZD3, FZD4, LRPAP1, NCAM1, NOTCH2, TNS1, TFRC, LTF, AMOT, TMEM102, ATPIF1, LBP, APMAP, THBS1, PCSK6, ENG, SCARA5	429	542	18224	1.88104	0.785827	0.142811	6.29167
KEGG_PATHWAY	hsa04923:Regulation of lipolysis in adipocytes	7	1.5625	0.00504308	PIK3CG, PTGER3, ADCY2, PTGS2, PLIN1, ADCY5, LIPE	198	56	6879	4.3428	0.696744	0.156718	6.30116
GOTERM_CC_DIRECT	GO:0070062~extracellular exosome	87	19.4196	0.00523505	RTN4, UQCRC2, ALAD, PXDN, ALDH1L1, CKMT1B, S100A8, KPRP, VTN, ANPEP, SYT7, DDR2, PDHB, VCL, KRT33B, MMRN2, ST3GAL1, TTR, DAB2, CFHR3, TIAM2, PGRMC1, LTF, SEMA3B, RAPGEF3, LBP, TUBB3, EPN3, F11R, SPARCL1, BST1, SLC25A5, ICAM2, ABCC11, MPP6, METTL7A, RFTN1, WAS, SCEL, NCAM1, LAP3, NPC1, CTH, TRIM36, SERPINF1, RHCG, CARMIL1, ATP5C1, CD300LG, NDUFB3, TF, ACADSB, FKBP4, C1R, KMO, SEC14L2, ECE1, CRISPL…	429	2811	18224	1.31475	0.813555	0.141606	6.83796
GOTERM_MF_DIRECT	GO:0008201~heparin binding	11	2.45536	0.00531298	WISP1, CRISPLD2, ADAMTS15, ADAMTSL5, CCL8, LTF, VTN, THBS1, PCSK6, CHRD, LRPAP1	406	160	16881	2.85854	0.959949	0.552643	7.57285
GOTERM_BP_DIRECT	GO:0019439~aromatic compound catabolic process	3	0.669643	0.00544972	PON1, PON2, ATP5J	403	5	16792	25.0005	0.99999	0.535196	9.0177
GOTERM_MF_DIRECT	GO:0020037~heme binding	10	2.23214	0.00582274	PXDN, TDO2, PTGS2, PGRMC1, SDHC, HMOX1, CYP4F22, GUCY1A3, CYGB, NOS3	406	137	16881	3.03495	0.970613	0.50611	8.2706
GOTERM_MF_DIRECT	GO:0004222~metalloendopeptidase activity	9	2.00893	0.00587322	UQCRC2, ECE1, BMP1, ADAMTS15, ADAMTSL5, ZMPSTE24, MIPEP, ADAMTS2, MMP2	406	113	16881	3.31159	0.971501	0.447322	8.33943
GOTERM_CC_DIRECT	GO:0005576~extracellular region	54	12.0536	0.00759962	SPATA20, S100A8, PDGFB, LEPR, VTN, NOTUM, MMP2, VCL, TTR, ST3GAL2, LTF, LGI3, LBP, CD200R1, EGFL7, LAIR2, NLRP3, TMEM25, LRPAP1, VEGFC, NPC1, ADM, SERPINF1, ADAMTS2, THEM6, TF, ADAMTSL5, C1R, FNDC5, COL9A2, IL17B, CRISPLD2, THBS1, THPO, SPP1, PLAT, IL6, BMP1, NTF3, BOLA3, DMP1, PDZD11, NID1, NTN1, COL5A2, NOTCH2, OMD, BMPER, UACA, TFRC, PON1, PON2, IGFBP4, IGFBP5	429	1610	18224	1.4248	0.912941	0.184073	9.7823
GOTERM_CC_DIRECT	GO:0045254~pyruvate dehydrogenase complex	3	0.669643	0.00775339	DLD, PDHX, PDHB	429	6	18224	21.2401	0.917152	0.17436	9.97075
GOTERM_BP_DIRECT	GO:0030336~negative regulation of cell migration	8	1.78571	0.00778064	RECK, ARAP3, CHRD, ENG, SRF, CITED2, VCL, IGFBP5	403	95	16792	3.50884	1	0.641801	12.6358
GOTERM_BP_DIRECT	GO:0051346~negative regulation of hydrolase activity	3	0.669643	0.00804551	LEPR, ATPIF1, NOS3	403	6	16792	20.8337	1	0.631864	13.0383
GOTERM_BP_DIRECT	GO:0061732~mitochondrial acetyl-CoA biosynthetic process from pyruvate	3	0.669643	0.00804551	DLD, PDHX, PDHB	403	6	16792	20.8337	1	0.631864	13.0383
GOTERM_MF_DIRECT	GO:0004064~arylesterase activity	3	0.669643	0.00807918	PON1, PON2, APMAP	406	6	16881	20.7894	0.992551	0.503389	11.3006
GOTERM_BP_DIRECT	GO:0007267~cell-cell signaling	14	3.125	0.00839788	NTF3, EFNB2, CCL8, TNFSF9, GJA4, IL17B, WISP1, ADM, LVRN, ADRA1B, SEMA3B, ADRA2C, TFAP2C, PCSK5	403	254	16792	2.29663	1	0.626671	13.5709
GOTERM_CC_DIRECT	GO:0016021~integral component of membrane	145	32.3661	0.00860246	MRPL42, ADCY2, SERTM1, GRIK2, ADCY5, TNFSF15, TSPAN7, SYT7, FAM210B, C14ORF2, ST3GAL1, CLEC4F, PGRMC1, CPOX, F11R, ABCC11, TMEM56-RWDD3, UBR3, CHODL, METTL7A, TMEM25, HLA-G, COX6C, NCAM1, EBPL, NPC1, RHCG, CD300LG, FAM159B, PMP22, GGCX, CAV3, DCBLD1, CYSLTR2, ENPP2, COX7B, XK, KMO, KCNJ3, KIAA1549L, SLCO2A1, ECE1, SLC30A1, SLC29A4, FAM189A2, NRROS, SDR16C5, ZMPSTE24, ADRA2C, B3GNT3, FAM162A, EMB,…	429	5163	18224	1.19303	0.937005	0.179202	11.0048
GOTERM_BP_DIRECT	GO:0055114~oxidation-reduction process	25	5.58036	0.00861426	PXDN, ALDH1L1, PTGS2, CYP4F22, KMO, TDO2, CPOX, NOS3, SDR16C5, HSD17B7, RNLS, MICAL2, NDUFA6, BCKDHB, ECSIT, CDO1, NDUFA10, GMPR, FADS6, IYD, RDH12, RDH11, SDR42E1, SDHC, UQCRB	403	592	16792	1.75961	1	0.616184	13.8965
GOTERM_CC_DIRECT	GO:0005905~clathrin-coated pit	6	1.33929	0.00926962	TF, EPN3, DAB2, LRP1, TFRC, HIP1R	429	55	18224	4.6342	0.949213	0.180183	11.8096
GOTERM_BP_DIRECT	GO:0043536~positive regulation of blood vessel endothelial cell migration	4	0.892857	0.00992372	VEGFC, PDGFB, AMOT, THBS1	403	19	16792	8.7721	1	0.649604	15.8423
GOTERM_BP_DIRECT	GO:0042593~glucose homeostasis	8	1.78571	0.0107316	CAV3, GPI, IL6, LEPR, FOXA1, ADRA2A, ADRA1B, IGFBP5	403	101	16792	3.3004	1	0.660576	17.0221
GOTERM_BP_DIRECT	GO:0001503~ossification	7	1.5625	0.0123145	BMP1, DMP1, LTF, FOXC2, DDR2, COL5A2, SPP1	403	80	16792	3.64591	1	0.69409	19.2885
GOTERM_BP_DIRECT	GO:0046718~viral entry into host cell	7	1.5625	0.0123145	NCAM1, F11R, NPC1, TFRC, EFNB2, ANPEP, KPNA3	403	80	16792	3.64591	1	0.69409	19.2885
GOTERM_BP_DIRECT	GO:0019933~cAMP-mediated signaling	5	1.11607	0.0125688	ADCY2, ADM, ADCY5, TGM2, RAPGEF3	403	38	16792	5.48256	1	0.685417	19.6471
GOTERM_BP_DIRECT	GO:0001942~hair follicle development	5	1.11607	0.0125688	ZDHHC21, HOXC13, FOXN1, SOX18, FZD3	403	38	16792	5.48256	1	0.685417	19.6471
GOTERM_BP_DIRECT	GO:0007507~heart development	11	2.45536	0.0128862	ECE1, BVES, ADM, PDGFB, KCNJ8, MICAL2, PKD2, FOXC2, PCSK5, SRF, CITED2	403	183	16792	2.5046	1	0.679058	20.0927
GOTERM_BP_DIRECT	GO:0006783~heme biosynthetic process	4	0.892857	0.013149	ALAD, HMBS, CPOX, ATPIF1	403	21	16792	7.93667	1	0.67157	20.4598
GOTERM_MF_DIRECT	GO:0008237~metallopeptidase activity	7	1.5625	0.0131682	BMP1, CPXM1, ADAMTSL5, LVRN, ANPEP, ADAMTS2, MMP2	406	81	16881	3.59323	0.999667	0.632415	17.795
GOTERM_BP_DIRECT	GO:0045630~positive regulation of T-helper 2 cell differentiation	3	0.669643	0.0145492	IL6, IL4R, NLRP3	403	8	16792	15.6253	1	0.694392	22.3891
GOTERM_MF_DIRECT	GO:0034604~pyruvate dehydrogenase (NAD+) activity	3	0.669643	0.0146091	DLD, PDHX, PDHB	406	8	16881	15.5921	0.999862	0.627554	19.5516
GOTERM_CC_DIRECT	GO:0005856~cytoskeleton	17	3.79464	0.0148377	S100A8, HIP1R, MYLIP, SPIRE2, APBB1IP, RAB3IP, VCL, TNS4, TNS1, UACA, TRIM36, MARVELD1, SNTB1, GYS2, NOS3, ARAP3, HIP1	429	371	18224	1.94653	0.991635	0.258424	18.2682
GOTERM_BP_DIRECT	GO:0001947~heart looping	6	1.33929	0.0152426	MICAL2, PKD2, SOX18, ENG, SRF, CITED2	403	61	16792	4.09844	1	0.69771	23.3281
GOTERM_MF_DIRECT	GO:0030165~PDZ domain binding	7	1.5625	0.0172823	F11R, GRIK2, SNTB1, MPP6, FZD3, FZD4, DTNA	406	86	16881	3.38432	0.999973	0.651103	22.7183
GOTERM_BP_DIRECT	GO:0007568~aging	10	2.23214	0.01801	IL6, LRP1, ADM, UCP3, SERPINF1, DLD, POLB, GJB6, IGFBP5, KRT33B	403	165	16792	2.5253	1	0.744621	26.9703
GOTERM_CC_DIRECT	GO:0005901~caveola	6	1.33929	0.0182174	CAV3, BVES, PTGS2, HMOX1, NOS3, LIPE	429	65	18224	3.92125	0.997214	0.292542	21.9719
GOTERM_BP_DIRECT	GO:0090136~epithelial cell-cell adhesion	3	0.669643	0.0184126	BVES, SRF, VCL	403	9	16792	13.8892	1	0.740156	27.4864
GOTERM_BP_DIRECT	GO:0006782~protoporphyrinogen IX biosynthetic process	3	0.669643	0.0184126	ALAD, HMBS, CPOX	403	9	16792	13.8892	1	0.740156	27.4864
GOTERM_MF_DIRECT	GO:0008179~adenylate cyclase binding	3	0.669643	0.0184877	ADCY2, CAP2, ADCY5	406	9	16881	13.8596	0.999987	0.641076	24.1078
GOTERM_BP_DIRECT	GO:0006486~protein glycosylation	8	1.78571	0.01894	ST3GAL1, ST6GALNAC6, NPC1, A4GALT, ST3GAL2, GALNT15, B3GNT3, OAS2	403	113	16792	2.94991	1	0.738267	28.1573
GOTERM_BP_DIRECT	GO:0051384~response to glucocorticoid	6	1.33929	0.0195974	ALAD, IL6, ADM, UCP3, PTGS2, CDO1	403	65	16792	3.84623	1	0.738851	28.9853
GOTERM_CC_DIRECT	GO:0005886~plasma membrane	116	25.8929	0.0206169	XRCC5, SPATA20, MRPL42, ADCY2, S100A8, GRIK2, PLXNA2, ADCY5, TNFSF15, MYLIP, SYT7, MAF1, MMP2, VCL, DAB2, MS4A2, RAPGEF3, PIK3CG, RECK, F11R, BST1, EFNB2, ZHX2, ABCC11, SPIRE2, TMEM25, HLA-G, NCAM1, RHCG, CD300LG, PMP22, CAV3, GSDMA, CYSLTR1, ENPP2, CYSLTR2, XK, KCNJ3, SLCO2A1, METTL22, ECE1, SLC29A4, SLC30A1, ADRA2A, NRROS, ADRA2C, EMB, PRIMA1, TMEM97, GABRE, GPR157, PCDH12, GAS1, PCDH17, ATP13A…	429	4121	18224	1.19575	0.998727	0.309509	24.5063
GOTERM_BP_DIRECT	GO:0010977~negative regulation of neuron projection development	5	1.11607	0.0206778	GFAP, LRP1, FKBP4, SPOCK1, PMP22	403	44	16792	4.73494	1	0.746696	30.3266
GOTERM_BP_DIRECT	GO:0001816~cytokine production	4	0.892857	0.0211968	PIK3CG, LIPA, S100A8, PTAFR	403	25	16792	6.6668	1	0.744705	30.9624
GOTERM_BP_DIRECT	GO:0048589~developmental growth	4	0.892857	0.0211968	ADM, ZMIZ1, GAS1, SRF	403	25	16792	6.6668	1	0.744705	30.9624
GOTERM_CC_DIRECT	GO:0005925~focal adhesion	17	3.79464	0.0231716	LIMS2, EFNB2, CSRP1, APBB1IP, DDR2, VCL, LAP3, TNS4, DAB2, PGM5, LRP1, TNS1, STARD8, SNTB1, TGM2, ENG, TES	429	391	18224	1.84696	0.999448	0.326219	27.1209
GOTERM_BP_DIRECT	GO:0050999~regulation of nitric-oxide synthase activity	4	0.892857	0.0235459	ZDHHC21, CYGB, NOS3, PTS	403	26	16792	6.41038	1	0.770948	33.7725
GOTERM_BP_DIRECT	GO:0032148~activation of protein kinase B activity	4	0.892857	0.0235459	NTF3, PDGFB, ADRA2A, ADRA2C	403	26	16792	6.41038	1	0.770948	33.7725
GOTERM_BP_DIRECT	GO:0006955~immune response	18	4.01786	0.0252521	IL6, PXDN, ENPP2, CYSLTR2, TNFSF15, CCL8, C1R, VTN, OAS2, ZEB1, TNFSF9, WAS, IL17B, IL4R, NRROS, MS4A2, THBS1, PTAFR	403	421	16792	1.78151	1	0.784927	35.7455
GOTERM_BP_DIRECT	GO:0098869~cellular oxidant detoxification	6	1.33929	0.0260933	PXDN, NXNL2, PTGS2, CYGB, MGST2, IYD	403	70	16792	3.5715	1	0.786586	36.6977
GOTERM_CC_DIRECT	GO:0030665~clathrin-coated vesicle membrane	3	0.669643	0.0263061	DAB2, HIP1R, HIP1	429	11	18224	11.5855	0.999803	0.347231	30.2142
GOTERM_MF_DIRECT	GO:0001618~virus receptor activity	6	1.33929	0.0263062	NCAM1, F11R, NPC1, TFRC, EFNB2, ANPEP	406	70	16881	3.5639	1	0.738627	32.5701
GOTERM_MF_DIRECT	GO:0016651~oxidoreductase activity, acting on NAD(P)H	3	0.669643	0.0273664	NDUFA5, NDUFS8, ECSIT	406	11	16881	11.3397	1	0.724511	33.6474
GOTERM_MF_DIRECT	GO:0016740~transferase activity	7	1.5625	0.0279924	ZDHHC14, COLGALT2, UGT1A3, BST1, GALNT5, GALNT15, OAS2	406	96	16881	3.03179	1	0.706212	34.2759
GOTERM_BP_DIRECT	GO:0045931~positive regulation of mitotic cell cycle	4	0.892857	0.0286495	TAL1, USP2, FOXA1, POLDIP2	403	28	16792	5.9525	1	0.808364	39.5105
GOTERM_BP_DIRECT	GO:0018146~keratan sulfate biosynthetic process	4	0.892857	0.0286495	ST3GAL1, OMD, ST3GAL2, B3GNT3	403	28	16792	5.9525	1	0.808364	39.5105
GOTERM_BP_DIRECT	GO:0016485~protein processing	6	1.33929	0.029034	UQCRC2, ECE1, CPXM1, PCSK6, ADAMTS2, PCSK5	403	72	16792	3.47229	1	0.804186	39.9233
GOTERM_CC_DIRECT	GO:0043235~receptor complex	8	1.78571	0.0303735	PTPRB, NOTCH2, LRP1, IL4R, LEPR, ADRA2A, ENG, CD200R1	429	127	18224	2.67592	0.999948	0.375004	34.047
KEGG_PATHWAY	hsa00860:Porphyrin and chlorophyll metabolism	5	1.11607	0.0312786	ALAD, UGT1A3, HMOX1, HMBS, CPOX	198	42	6879	4.136	0.999447	0.608378	33.5742
GOTERM_BP_DIRECT	GO:0045909~positive regulation of vasodilation	4	0.892857	0.031403	ADM, HMOX1, NOS3, PTAFR	403	29	16792	5.74724	1	0.821025	42.4085
GOTERM_BP_DIRECT	GO:0006099~tricarboxylic acid cycle	4	0.892857	0.031403	SDHC, DLD, IDH3B, PDHB	403	29	16792	5.74724	1	0.821025	42.4085
GOTERM_BP_DIRECT	GO:0030334~regulation of cell migration	6	1.33929	0.0321762	RTN4, ENPP2, PLXNA2, AMOT, NTN1, VCL	403	74	16792	3.37845	1	0.82084	43.1984
GOTERM_BP_DIRECT	GO:0043032~positive regulation of macrophage activation	3	0.669643	0.0321983	IL4R, LBP, THBS1	403	12	16792	10.4169	1	0.813386	43.2208
GOTERM_BP_DIRECT	GO:0010510~regulation of acetyl-CoA biosynthetic process from pyruvate	3	0.669643	0.0321983	DLD, PDHX, PDHB	403	12	16792	10.4169	1	0.813386	43.2208
GOTERM_BP_DIRECT	GO:0060218~hematopoietic stem cell differentiation	3	0.669643	0.0321983	XRCC5, TAL1, SRF	403	12	16792	10.4169	1	0.813386	43.2208
GOTERM_MF_DIRECT	GO:0016849~phosphorus-oxygen lyase activity	3	0.669643	0.0323264	ADCY2, BST1, ADCY5	406	12	16881	10.3947	1	0.733713	38.4773
GOTERM_BP_DIRECT	GO:0007519~skeletal muscle tissue development	5	1.11607	0.0334518	CFLAR, METTL8, BVES, MEOX2, SIX1	403	51	16792	4.08505	1	0.81798	44.4793
GOTERM_CC_DIRECT	GO:0005887~integral component of plasma membrane	45	10.0446	0.0341716	DCBLD2, ADCY2, CYSLTR1, GRIK2, CYSLTR2, PLXNA2, ENPP2, TNFSF15, TSPAN7, CXCR2, ANPEP, GJA4, DDR2, GPR4, SLCO2A1, IL4R, TSPAN31, PKD2, ADRA2A, MS4A2, ADRA2C, B3GNT3, SCNN1G, SLCO3A1, EMB, SCNN1B, PTPRB, PTGER3, SLC25A5, ICAM2, EFNB2, ABCC11, PCDH12, FZD4, ATP13A5, NOTCH2, SEMA6A, NPC1, LRP1, TFRC, SEMA6D, RHCG, ADRA1B, SCARA5, PTAFR	429	1415	18224	1.35096	0.999985	0.396936	37.4492
GOTERM_BP_DIRECT	GO:0042572~retinol metabolic process	4	0.892857	0.0342902	RDH12, RDH11, TTR, SDR16C5	403	30	16792	5.55567	1	0.818492	45.3062
GOTERM_MF_DIRECT	GO:0000062~fatty-acyl-CoA binding	4	0.892857	0.0344778	GCDH, ACADSB, DBI, HADHA	406	30	16881	5.54384	1	0.734065	40.4687
GOTERM_CC_DIRECT	GO:0030027~lamellipodium	9	2.00893	0.0354412	TIAM2, CARMIL1, ABLIM3, PKD2, AMOT, RAPGEF3, ARAP3, APBB1IP, RAB3IP	429	160	18224	2.38951	0.99999	0.394708	38.5496
GOTERM_CC_DIRECT	GO:0005750~mitochondrial respiratory chain complex III	3	0.669643	0.0361743	UQCRC2, UQCRHL, UQCRB	429	13	18224	9.80312	0.999992	0.388148	39.177
KEGG_PATHWAY	hsa04022:cGMP-PKG signaling pathway	10	2.23214	0.0372117	ADCY2, SLC25A5, KCNJ8, ADCY5, ADRA2A, ADRA1B, GUCY1A3, NOS3, ADRA2C, SRF	198	158	6879	2.19889	0.99987	0.630052	38.6252
GOTERM_BP_DIRECT	GO:0046685~response to arsenic-containing substance	3	0.669643	0.0374603	ALAD, SERPINF1, CPOX	403	13	16792	9.61558	1	0.838755	48.3296
GOTERM_BP_DIRECT	GO:0006119~oxidative phosphorylation	3	0.669643	0.0374603	UQCRC2, ATP5C1, UQCRB	403	13	16792	9.61558	1	0.838755	48.3296
GOTERM_BP_DIRECT	GO:0001764~neuron migration	7	1.5625	0.0403937	SEMA6A, NAV1, FZD3, SPOCK1, NTN1, SRF, DISC1	403	105	16792	2.77783	1	0.854404	50.9863
GOTERM_BP_DIRECT	GO:0045907~positive regulation of vasoconstriction	4	0.892857	0.040461	PTGS2, ADRA1B, ADRA2C, PTAFR	403	32	16792	5.20844	1	0.848661	51.0457
KEGG_PATHWAY	hsa01130:Biosynthesis of antibiotics	12	2.67857	0.0406086	GCDH, GPI, CTH, SDHC, GFPT2, DLD, BCKDHB, IDH3B, ZMPSTE24, HADHA, HSD17B7, PDHB	198	212	6879	1.96655	0.999944	0.624074	41.3551
GOTERM_CC_DIRECT	GO:0005746~mitochondrial respiratory chain	3	0.669643	0.0415599	COX7A1, COX7B, UQCRB	429	14	18224	9.1029	0.999999	0.419193	43.6065
GOTERM_BP_DIRECT	GO:0007204~positive regulation of cytosolic calcium ion concentration	8	1.78571	0.042373	PIK3CG, CAV3, PTGER3, ADM, CYSLTR1, ADCY5, ADRA1B, CXCR2	403	134	16792	2.48761	1	0.855908	52.7056
GOTERM_BP_DIRECT	GO:0007368~determination of left/right symmetry	5	1.11607	0.0424216	DISP1, PKD2, PCSK6, PCSK5, CITED2	403	55	16792	3.78795	1	0.850307	52.747
GOTERM_BP_DIRECT	GO:0001558~regulation of cell growth	6	1.33929	0.04284	TMEM97, WISP1, TFRC, SPOCK1, IGFBP4, IGFBP5	403	80	16792	3.12506	1	0.847283	53.1029
GOTERM_BP_DIRECT	GO:0014912~negative regulation of smooth muscle cell migration	3	0.669643	0.0430249	LRP1, SEMA6D, IGFBP5	403	14	16792	8.92875	1	0.842717	53.2593
GOTERM_BP_DIRECT	GO:0071526~semaphorin-plexin signaling pathway	4	0.892857	0.0437422	SEMA6A, SEMA6D, PLXNA2, SEMA3B	403	33	16792	5.05061	1	0.841874	53.8615
GOTERM_BP_DIRECT	GO:0009060~aerobic respiration	4	0.892857	0.0437422	UQCRC2, SDHC, UQCRHL, UQCRB	403	33	16792	5.05061	1	0.841874	53.8615
GOTERM_BP_DIRECT	GO:0050731~positive regulation of peptidyl-tyrosine phosphorylation	6	1.33929	0.046814	VEGFC, IL6, NTF3, PDGFB, ENPP2, VTN	403	82	16792	3.04884	1	0.856154	56.3587
GOTERM_CC_DIRECT	GO:0030136~clathrin-coated vesicle	5	1.11607	0.0471686	EPN3, DAB2, LRP1, HIP1R, HIP1	429	58	18224	3.66209	1	0.448258	47.9006
GOTERM_BP_DIRECT	GO:0014806~smooth muscle hyperplasia	2	0.446429	0.0473082	HMOX1, NOS3	403	2	16792	41.6675	1	0.853833	56.7483
GOTERM_BP_DIRECT	GO:2000588~positive regulation of platelet-derived growth factor receptor-beta signaling pathway	2	0.446429	0.0473082	HIP1R, HIP1	403	2	16792	41.6675	1	0.853833	56.7483
GOTERM_BP_DIRECT	GO:0018153~isopeptide cross-linking via N6-(L-isoglutamyl)-L-lysine	2	0.446429	0.0473082	TGM2, IVL	403	2	16792	41.6675	1	0.853833	56.7483
GOTERM_BP_DIRECT	GO:0032091~negative regulation of protein binding	5	1.11607	0.0473666	NES, DAB2, PDGFB, CCM2L, LRPAP1	403	57	16792	3.65504	1	0.848895	56.7941
GOTERM_MF_DIRECT	GO:0043532~angiostatin binding	2	0.446429	0.0474087	AMOT, ATPIF1	406	2	16881	41.5788	1	0.821941	51.2266
GOTERM_MF_DIRECT	GO:0042803~protein homodimerization activity	26	5.80357	0.0478042	RBPMS2, PDGFB, PTGS2, GRIK2, HIP1R, SRF, TMEM173, ECE1, UGT1A3, PRMT8, HMOX1, CPOX, ADRA2A, PKD2, GYS2, ADRA2C, PTS, HIP1, ZHX2, C16ORF89, FZD4, HLA-G, TFRC, PON1, ATPIF1, ENG	406	730	16881	1.48089	1	0.806737	51.5251
GOTERM_BP_DIRECT	GO:0006122~mitochondrial electron transport, ubiquinol to cytochrome c	3	0.669643	0.0488746	UQCRC2, UQCRHL, UQCRB	403	15	16792	8.3335	1	0.852805	57.9618
GOTERM_BP_DIRECT	GO:0006919~activation of cysteine-type endopeptidase activity involved in apoptotic process	6	1.33929	0.0488804	S100A8, HIP1R, TNFSF15, FAM162A, NLRP3, HIP1	403	83	16792	3.01211	1	0.847717	57.9662
GOTERM_CC_DIRECT	GO:0042383~sarcolemma	6	1.33929	0.0497618	CAV3, PGM5, BVES, KCNJ8, SNTB1, DTNA	429	85	18224	2.9986	1	0.453898	49.7818
